# Supplementary material for: From Chromosomes to Genome: Insights into the Evolutionary Relationships and Biogeography of Old World Knifefishes (Notopteridae; Osteoglossiformes)
Source: Genes (Basel). 2018 Jun 19;9(6):306. doi: 10.3390/genes9060306 (PMC6027293; doi:10.3390/genes9060306)
Supplement: Supplementary file 1 [file genes-09-00306-s001.zip]

Archive with 6 entries (6 files):
- Supplementary Figure 1.tif
- Supplementary Figure 2.tif
- Supplementary Table 1.xlsx
- Supplementary Table 2.doc
- Supplementary Table 3.xlsx
- Supplementary Table 4.doc
