# Supplementary material for: From Chromosomes to Genome: Insights into the Evolutionary Relationships and Biogeography of Old World Knifefishes (Notopteridae; Osteoglossiformes)
Source: Genes (Basel). 2018 Jun 19;9(6):306. doi: 10.3390/genes9060306 (PMC6027293; doi:10.3390/genes9060306)
Supplement: Supplementary file 1 [file genes-09-00306-s001.zip › Supplementary Table 1.xlsx]

## Sheet: header original
																			Species	Chitala lopis	Chitala lopis	Chitala ornata	Chitala ornata	Notopterus notopterus	Notopterus notopterus	Xenomystus nigri	Papyrocranus afer	Papyrocranus afer	Chitala chitala	Chitala chitala
*	*	*		*	*	*											*	*	Well position	A2	B2	E1	F1	C2	D2	E2	G2	H2	G1	H1
*	*	*		*	*	*											*	*	Plate barcode	904316000000	904316000000	904316000000	904316000000	904316000000	904316000000	904316000000	904316000000	904316000000	904316000000	904316000000
*	*	*		*	*	*											*	*	Reproducibility	0.988235	0.990869	0.987732	0.991011	0.986874	0.987159	0.987248	0.974705	0.970779	0.990157	0.988571
*	*	*		*	*	*											*	*	GenotypeID	33	34	29	30	35	36	37	39	40	31	32
AlleleID	CloneID	AlleleSequence	Code Even/Odd: odd=ref & even=snp	SNP	SNP	SnpPosition	Transition	Transition	Transition	Transition	Yes G>A	Yes A>G	Yes T>C	Yes C>T	Any Transition?	Mutation	FreqHomRef	FreqHomSnp	FreqHets	904316147001_A_2	904316147001_B_2	904316147001_E_1	904316147001_F_1	904316147001_C_2	904316147001_D_2	904316147001_E_2	904316147001_G_2	904316147001_H_2	904316147001_G_1	904316147001_H_1
100158368|F|0--61:G>A	10015.8	TGCAGAGAATATTGGACAGTGTAAAGGTTAATCACCACTGCCTGGTTAGCCAAGGAAGACGGGCTAATT	1			61									0		0.133333	0.866667	0.000000	0	0	0	0	0	0	0	0	0	1	1
100158368|F|0-61:G>A-61:G>A	100158368	TGCAGAGAATATTGGACAGTGTAAAGGTTAATCACCACTGCCTGGTTAGCCAAGGAAGACGAGCTAATT	2	61:G>A	G>A	61	G>A	A>G	T>C	C>T	1	#VALUE!	#VALUE!	#VALUE!	1	Transition	0.133333	0.866667	0.000000	1	1	1	1	1	1	1	1	1	0	0
100158452|F|0--41:G>A	100158452	TGCAGAAAATCAATAGGTAATCAAGTCTCCAGTCAAAACCTGAAACTGTGCACAGTTCTTTCCTGAATT	3			41	G>A	A>G	T>C	C>T	0	0	0	0	0	Transversion	0.250000	0.750000	0.000000	0	0	0	0	0	0	-	1	1	-	-
100158452|F|0-41:G>A-41:G>A	10015.8	TGCAGAAAATCAATAGGTAATCAAGTCTCCAGTCAAAACCTAAAACTGTGCACAGTCCTTTTCTGAATT	4	41:G>A	G>A	41	G>A	A>G	T>C	C>T	1	0	0	0	1	Transition	0.250000	0.750000	0.000000	1	1	1	1	1	1	-	0	0	-	-
100158458|F|0--38:A>G	100158458	TGCAGAAAGAACTCCTCCATGAGGGCTTGTGTCCAGCGATAGTGGAGCCTCCAGGCTTTGGCGGGGTGG	5			38	G>A	A>G	T>C	C>T	0	0	0	0	0	Transversion	0.750000	0.250000	0.000000	1	1	1	1	1	1	-	0	0	-	-
100158458|F|0-38:A>G-38:A>G	100158458	TGCAGAAAGAACTCCTCCATGAGGGCTTGTGTCCAGCGGTAGTGGAGCCTCCAGGCTTTGGCGGGGTGG	6	38:A>G	A>G	38	G>A	A>G	T>C	C>T	0	1	0	0	1	Transition	0.750000	0.250000	0.000000	0	0	0	0	0	0	-	1	1	-	-
100158483|F|0--47:A>G	100158483	TGCAGAACCAACACCATTTTTCCGTGTCAGAGGTGGGTAATGTCCCGACGGTCCCGGCGGTCCGGGCGG	7			47	G>A	A>G	T>C	C>T	0	0	0	0	0	Transversion	0.250000	0.750000	0.000000	1	1	0	0	0	0	-	0	0	-	-
100158483|F|0-47:A>G-47:A>G	100158483	TGCAGAACCAACACCATTTTTCCGTGTCAGAGGTGGGTAATGTCCCGGCGGTCCCGGCGGTCCGGGCGG	8	47:A>G	A>G	47	G>A	A>G	T>C	C>T	0	1	0	0	1	Transition	0.250000	0.750000	0.000000	0	0	1	1	1	1	-	1	1	-	-
100158513|F|0--9:G>A	100158513	TGCAGAAGAGCCGCCACGCCGAAATTTCCACATTCCGAGGAAGAACAAAGAAAAAAAAGGTTGTTCCTC	9			9	G>A	A>G	T>C	C>T	0	0	0	0	0	Transversion	0.250000	0.750000	0.000000	0	0	0	0	0	0	-	1	1	-	-
100158513|F|0-9:G>A-9:G>A	100158513	TGCAGAAGAACTGCCACGCCGAAATTTCCACATTCCAAGGAAGAACAAAGAAAAAAAAGGTTGTTCCTC	10	9:G>A	G>A	9	G>A	A>G	T>C	C>T	1	0	0	0	1	Transition	0.250000	0.750000	0.000000	1	1	1	1	1	1	-	0	0	-	-
100158657|F|0--31:T>C	100158657	TGCAGACTGCGAGGTAGATGTGGTGTTAGGATTAGGGGAGCAGACTGAGTGAGGTAATAATCTAGCATG	11			31	G>A	A>G	T>C	C>T	0	0	0	0	0	Transversion	0.266667	0.733333	0.000000	0	0	0	0	0	0	0	0	0	0	0
100158657|F|0-31:T>C-31:T>C	100158657	TGCAGACTGCGAGGTAGATGTGGTGTTAGGACTAGGGGAGCAGACTGAGTGAGGTAATAATCTAGCATG	12	31:T>C	T>C	31	G>A	A>G	T>C	C>T	0	0	1	0	1	Transition	0.266667	0.733333	0.000000	1	1	1	1	1	1	1	1	1	1	1
100158843|F|0--35:A>G	100158843	TGCAGATGTTCGAGCCGATGACAGATGGTGCTGGCACAGCCAGGGGACGGTGGACGGGCCTGTGCCAGC	13			35	G>A	A>G	T>C	C>T	0	0	0	0	0	Transversion	0.777778	0.222222	0.000000	1	1	1	1	1	1	1	0	0	-	-
100158843|F|0-35:A>G-35:A>G	100158843	TGCAGATGTTCGAGCCGATGACAGATGGTGCTGGCGCAGCCAGGGGACGGTGGATGGGCCTGTGCCAGC	14	35:A>G	A>G	35	G>A	A>G	T>C	C>T	0	1	0	0	1	Transition	0.777778	0.222222	0.000000	0	0	0	0	0	0	0	1	1	-	-
100158931|F|0--22:T>C	100158931	TGCAGCACTTGCGGTCCCACAGTCTGACCATTGTAAGCAATGCCTGTGGCACCCTCTGGAACCTTTCAG	15			22	G>A	A>G	T>C	C>T	0	0	0	0	0	Transversion	0.750000	0.250000	0.000000	1	1	1	1	1	1	-	0	0	-	-
100158931|F|0-22:T>C-22:T>C	100158931	TGCAGCACTTGCGGTCCCACAGCCTGACTATTGTAAGCAATGCCTGTGGGACCCTCTGGAACCTTTCAG	16	22:T>C	T>C	22	G>A	A>G	T>C	C>T	0	0	1	0	1	Transition	0.750000	0.250000	0.000000	0	0	0	0	0	0	-	1	1	-	-
100159055|F|0--25:T>C	100159055	TGCAGCCAAATCGAGGAGCCTGCTGTGCGTGTGGACTGTGTCTCTCCTCGGCCCACTCATTAATATGCA	17			25	G>A	A>G	T>C	C>T	0	0	0	0	0	Transversion	0.666667	0.333333	0.000000	1	1	1	1	1	1	0	0	0	-	-
100159055|F|0-25:T>C-25:T>C	100159055	TGCAGCCAAATCGAGGAGCCTGCTGCGCGTGTGGACTGTGTCTCTCCTCGGCCCAGTTATTAATATGCA	18	25:T>C	T>C	25	G>A	A>G	T>C	C>T	0	0	1	0	1	Transition	0.666667	0.333333	0.000000	0	0	0	0	0	0	1	1	1	-	-
100159087|F|0--23:G>A	100159087	TGCAGCCATTTCTGCTAATCATTGGTTAACATCCCGTTCTGTCATCATTAGACTGAAGCGCATGAGATC	19			23	G>A	A>G	T>C	C>T	0	0	0	0	0	Transversion	0.181818	0.818182	0.000000	0	0	0	0	0	0	0	0	0	-	-
100159087|F|0-23:G>A-23:G>A	100159087	TGCAGCCATTTCTGCTAATCATTAGTTAACATCCCGTTTTGTCATCATTACACTGAAGCGCATGAGATC	20	23:G>A	G>A	23	G>A	A>G	T>C	C>T	1	0	0	0	1	Transition	0.181818	0.818182	0.000000	1	1	1	1	1	1	1	1	1	-	-
100159182|F|0--58:G>A	100159182	TGCAGCGGAGGAATAAGTAATCACAGCTTGTGTAAATACTTCACTTCTAAAAGCTTAAGGCATGAGATC	21			58	G>A	A>G	T>C	C>T	0	0	0	0	0	Transversion	0.750000	0.250000	0.000000	1	1	1	1	1	1	-	0	0	-	-
100159182|F|0-58:G>A-58:G>A	100159182	TGCAGCGGAGGAATAAGTAATCACAGCTTGTGTAAATACTTCACTTCTAAAAGCTTAAAGCATGAGATC	22	58:G>A	G>A	58	G>A	A>G	T>C	C>T	1	0	0	0	1	Transition	0.750000	0.250000	0.000000	0	0	0	0	0	0	-	1	1	-	-
100159227|F|0--31:A>G	100159227	TGCAGCTCATTAAGAAGTTGGGCAATGGGCAATTCGGGGAGGTGTGGATGGGTAGGAACCATAGCACAG	23			31	G>A	A>G	T>C	C>T	0	0	0	0	0	Transversion	0.250000	0.750000	0.000000	0	0	0	0	0	0	-	1	1	-	-
100159227|F|0-31:A>G-31:A>G	100159227	TGCAGCTCATTAAGAAGTTGGGCAATGGGCAGTTCGGGGAGGTGTGGATGGGTAGGAACCATAGCACAA	24	31:A>G	A>G	31	G>A	A>G	T>C	C>T	0	1	0	0	1	Transition	0.250000	0.750000	0.000000	1	1	1	1	1	1	-	0	0	-	-
100159233|F|0--11:G>A	100159233	TGCAGCTCCTCGCTGTTGCAGCAGCCTCCACATCTGTAGACAGACACGCAGGGTGGTTTATAGAAGGTG	25			11	G>A	A>G	T>C	C>T	0	0	0	0	0	Transversion	0.454545	0.545455	0.000000	0	0	0	0	0	0	1	1	1	1	1
100159233|F|0-11:G>A-11:G>A	100159233	TGCAGCTCCTCACTGTTGCAGCAGCCTCCACATCTGTAGACAGACACGCAGGGTGGTTTATAGAAGGTG	26	11:G>A	G>A	11	G>A	A>G	T>C	C>T	1	0	0	0	1	Transition	0.454545	0.545455	0.000000	1	1	1	1	1	1	0	0	0	0	0
100159312|F|0--12:C>T	100159312	TGCAGCTTCTAGCCCTTCCAGTCAAAGTCCTCTCAGAGCTCCAGGAAAGGACCCCTTTGCACAGCTCTC	27			12	G>A	A>G	T>C	C>T	0	0	0	0	0	Transversion	0.250000	0.750000	0.000000	0	0	0	0	0	0	-	1	1	-	-
100159312|F|0-12:C>T-12:C>T	100159312	TGCAGCTTCTAGTCCCTCCAGTCAAAGTCCTCTCAGAGCTCCAGGAAAGGACCCCTTTGCACAGCTCTC	28	12:C>T	C>T	12	G>A	A>G	T>C	C>T	0	0	0	1	1	Transition	0.250000	0.750000	0.000000	1	1	1	1	1	1	-	0	0	-	-
100159377|F|0--32:A>G	100159377	TGCAGGACTCTGTTTGGAAACAAGATCAAGTCAGTGGCCAAGAAAGCGTTCTCAGGCCTGGAGGCCCTG	29			32	G>A	A>G	T>C	C>T	0	0	0	0	0	Transversion	0.222222	0.777778	0.000000	0	0	1	1	0	0	0	0	0	-	-
100159377|F|0-32:A>G-32:A>G	100159377	TGCAGGACTCTGTTTGGAAACAAGATCAAGTCGGTGGCCAAGAAAGCGTTCTCAGGCCTGGAGGCCCTG	30	32:A>G	A>G	32	G>A	A>G	T>C	C>T	0	1	0	0	1	Transition	0.222222	0.777778	0.000000	1	1	0	0	1	1	1	1	1	-	-
100159421|F|0--28:T>G	100159421	TGCAGGAGGCCCAGGAGTTTGCCAACACTTATGGCTTCCCCATCATCTTCAAGGCAGCCTATGGGGGTG	31			28	G>A	A>G	T>C	C>T	0	0	0	0	0	Transversion	0.750000	0.250000	0.000000	1	1	1	1	1	1	-	0	0	-	-
100159421|F|0-28:T>G-28:T>G	100159421	TGCAGGAGGCCCAGGAGTTTGCCAACACGTACGGCTTCCCCATCATCTTCAAGGCGGCCTATGGGGGTG	32	28:T>G	T>G	28	G>A	A>G	T>C	C>T	0	0	0	0	0	Transversion	0.750000	0.250000	0.000000	0	0	0	0	0	0	-	1	1	-	-
100159491|F|0--11:C>G	100159491	TGCAGGCCAGGCAAAGTTAACATTTGCAGTTTCAAAGGTTTTCAGCGCTTGCAATGAGCCATGAAATTA	33			11	G>A	A>G	T>C	C>T	0	0	0	0	0	Transversion	0.400000	0.600000	0.000000	0	0	0	0	0	0	0	0	0	1	1
100159491|F|0-11:C>G-11:C>G	100159491	TGCAGGCCAGGGAAAGTTAACATTTGCAGTTTCAAAGGTTTTCAGCGCTTGCAATGAGCCATGAAATTA	34	11:C>G	C>G	11	G>A	A>G	T>C	C>T	0	0	0	0	0	Transversion	0.400000	0.600000	0.000000	1	1	1	1	1	1	1	1	1	0	0
100159519|F|0--26:T>G	100159519	TGCAGGCCTGGGTGCCCATCCTGCCCTCCTGGAGGTGTAAGAAGCGCTATGGCGAGCGCTTCACCAGCC	35			26	G>A	A>G	T>C	C>T	0	0	0	0	0	Transversion	0.750000	0.250000	0.000000	1	1	1	1	1	1	-	0	0	-	-
100159519|F|0-26:T>G-26:T>G	100159519	TGCAGGCCTGGGTGCCCATCCTGCCCGCCTGGAGGTGTAAGAAGCGCTATGGCGACCGCTTCACCAGCC	36	26:T>G	T>G	26	G>A	A>G	T>C	C>T	0	0	0	0	0	Transversion	0.750000	0.250000	0.000000	0	0	0	0	0	0	-	1	1	-	-
100159669|F|0--11:G>A	100159669	TGCAGGTCCTCGCAGCGGCATTTCTGAGGGCAGGTCGTGCATGACGCGGGTCGCAGGCACAGCAGCATG	37			11	G>A	A>G	T>C	C>T	0	0	0	0	0	Transversion	0.666667	0.333333	0.000000	1	1	1	1	1	1	0	0	0	-	-
100159669|F|0-11:G>A-11:G>A	100159669	TGCAGGTCCTCACAGCGGCATTTCTGAGGGCAGGTCGTGCATGACGCGGGGCGCAGGCACAGCAGCATG	38	11:G>A	G>A	11	G>A	A>G	T>C	C>T	1	0	0	0	1	Transition	0.666667	0.333333	0.000000	0	0	0	0	0	0	1	1	1	-	-
100159703|F|0--21:C>T	100159703	TGCAGGTGGCAGCTCCACAGACAGTGACTGTGCCTTTGAAGGAGATTACGCTGTGCCCCCGCTGCCGGT	39			21	G>A	A>G	T>C	C>T	0	0	0	0	0	Transversion	0.750000	0.250000	0.000000	1	1	1	1	1	1	-	0	0	-	-
100159703|F|0-21:C>T-21:C>T	100159703	TGCAGGTGGCAGCTCCACAGATAGTGACTGTGCCTTTGAAGGAGACTACGCTGTGCCCCCGCTGCCAGT	40	21:C>T	C>T	21	G>A	A>G	T>C	C>T	0	0	0	1	1	Transition	0.750000	0.250000	0.000000	0	0	0	0	0	0	-	1	1	-	-
100159840|F|0--33:A>G	100159840	TGCAGTCAGTATGCAAGTGTTTAAGATCAGAGCAGGGTTCCGTGTTGAGTTACTTTTCACCAGTCATTT	41			33	G>A	A>G	T>C	C>T	0	0	0	0	0	Transversion	0.636364	0.363636	0.000000	0	0	1	1	0	0	1	1	1	1	1
100159840|F|0-33:A>G-33:A>G	100159840	TGCAGTCAGTATGCAAGTGTTTAAGATCAGAGCGGGGTTCCGTGTTGAGTTACTTTTCACCAGTCATTT	42	33:A>G	A>G	33	G>A	A>G	T>C	C>T	0	1	0	0	1	Transition	0.636364	0.363636	0.000000	1	1	0	0	1	1	0	0	0	0	0
100159974|F|0--14:C>G	100159974	TGCAGTGGTGTAGACAACGTGTGATCCGAAGAAAGACTACAGTACAAAGTTCATGTTCATGAAGACTTA	43			14	G>A	A>G	T>C	C>T	0	0	0	0	0	Transversion	0.750000	0.250000	0.000000	1	1	1	1	1	1	-	0	0	-	-
100159974|F|0-14:C>G-14:C>G	100159974	TGCAGTGGTGTAGAGAACGTGTGATCCGAAGAAAGACTACAGTACAAAGTTCATGTTCACGAAGACTTG	44	14:C>G	C>G	14	G>A	A>G	T>C	C>T	0	0	0	0	0	Transversion	0.750000	0.250000	0.000000	0	0	0	0	0	0	-	1	1	-	-
100160053|F|0--20:A>G	100160053	TGCAGTTCTGCATGACGGACACCTCTAATATAATCTGTGTGTCTGAATTCTAATTTATACCGTCAGGAG	45			20	G>A	A>G	T>C	C>T	0	0	0	0	0	Transversion	0.750000	0.250000	0.000000	1	1	1	1	1	1	-	0	0	-	-
100160053|F|0-20:A>G-20:A>G	100160053	TGCAGTTCTGCATGACGGACGCCTCTAATATAATCTGTGTGTCTGAATTCTAATTTATACCGTCAGGGG	46	20:A>G	A>G	20	G>A	A>G	T>C	C>T	0	1	0	0	1	Transition	0.750000	0.250000	0.000000	0	0	0	0	0	0	-	1	1	-	-
100160103|F|0--38:G>A	100160103	TGCAGTTTGGAGCTGCTGTACGGATATTCATGACAACTGTAAGATTTCCTTTCTACAACAAGTAGCATG	47			38	G>A	A>G	T>C	C>T	0	0	0	0	0	Transversion	0.571429	0.428571	0.000000	1	1	1	1	0	0	-	-	0	-	-
100160103|F|0-38:G>A-38:G>A	100160103	TGCAGTTTGGAGCTGCTGTACGGATATTCATGACAACTATAAGATTTCCTTTCTACAACAAGTAGCATG	48	38:G>A	G>A	38	G>A	A>G	T>C	C>T	1	0	0	0	1	Transition	0.571429	0.428571	0.000000	0	0	0	0	1	1	-	-	1	-	-
100161622|F|0--11:G>A	100161622	TGCAGGGCAATGCCCATAAGAGACCTAGACCTGAATTTGACACCATCTGCATAGTGACGCTACATGTTT	49			11	G>A	A>G	T>C	C>T	0	0	0	0	0	Transversion	0.400000	0.600000	0.000000	0	0	0	0	0	0	-	-	-	-	-
100161622|F|0-11:G>A-11:G>A	100161622	TGCAGGGCAATACCCAGAAGAGACCTAGACCTGAATTTGACACCATCTGCATAGTGACGCTAGATGTTT	50	11:G>A	G>A	11	G>A	A>G	T>C	C>T	1	0	0	0	1	Transition	0.400000	0.600000	0.000000	1	1	1	1	1	1	-	-	-	-	-
100162493|F|0--9:C>T	100162493	TGCAGGATGCACCACGTCAAGAAGCTTCAAGATGGTGGCTCCATCATTGGAAATGGTTGCTTTTCCTGG	51			9	G>A	A>G	T>C	C>T	0	0	0	0	0	Transversion	0.857143	0.142857	0.000000	1	1	1	1	1	1	0	-	-	-	-
100162493|F|0-9:C>T-9:C>T	100162493	TGCAGGATGTACCACATCAAGAAGCTTCAAGATGGTGGCTCCATCATTGGAAATGGTTGCTTTTCCTGC	52	9:C>T	C>T	9	G>A	A>G	T>C	C>T	0	0	0	1	1	Transition	0.857143	0.142857	0.000000	0	0	0	0	0	0	1	-	-	-	-
100164564|F|0--16:G>A	100164564	TGCAGACAGCGAGCCAGTCTTTGTCCCGATCTCTCTGCCCCACGGCCCACGTTAGTATGAGCCCTCACT	53			16	G>A	A>G	T>C	C>T	0	0	0	0	0	Transversion	0.857143	0.142857	0.000000	1	1	1	1	1	1	0	-	-	-	-
100164564|F|0-16:G>A-16:G>A	100164564	TGCAGACAGCGAGCCAATATTTGTCCCGATCTCTCTGCCCCACGGCCCACGTTAGTATGAGCCCTTACT	54	16:G>A	G>A	16	G>A	A>G	T>C	C>T	1	0	0	0	1	Transition	0.857143	0.142857	0.000000	0	0	0	0	0	0	1	-	-	-	-
100164827|F|0--14:G>A	100164827	TGCAGACCCCACAGGTAGGCGAGCAGAAGAAGACAAGCCCCGAGAGACACAAGCAGGTACCTCTTCTTG	55			14	G>A	A>G	T>C	C>T	0	0	0	0	0	Transversion	0.750000	0.250000	0.000000	1	1	1	1	1	1	-	-	-	0	0
100164827|F|0-14:G>A-14:G>A	100164827	TGCAGACCCCACAGATAGGCAAGCAGAAGAAGACAAGCCCCGAGAGACACAAGCAGGTACCTCTTCTTG	56	14:G>A	G>A	14	G>A	A>G	T>C	C>T	1	0	0	0	1	Transition	0.750000	0.250000	0.000000	0	0	0	0	0	0	-	-	-	1	1
100167083|F|0--32:A>G	100167083	TGCAGATGGCCAAACACAGGAAGAGTGGTCTCAGGTTAGTGTTAGAGAGCGGTCTGCCTGCCAAGTGAG	57			32	G>A	A>G	T>C	C>T	0	0	0	0	0	Transversion	0.428571	0.571429	0.000000	0	0	1	1	0	0	-	1	-	-	-
100167083|F|0-32:A>G-32:A>G	100167083	TGCAGATGGCCAAACACAGGAAGAGTGGTCTCGGGTTAGTGTTAGAGAGCGGTCTGCCTGCCAAGTGAG	58	32:A>G	A>G	32	G>A	A>G	T>C	C>T	0	1	0	0	1	Transition	0.428571	0.571429	0.000000	1	1	0	0	1	1	-	0	-	-	-
100167089|F|0--49:A>G	100167089	TGCAGATGGCCTTCCATGCCAGCAACAGTGAAACGTCATGGGTGCCCTCAATTATGATCGCAGCACTGC	59			49	G>A	A>G	T>C	C>T	0	0	0	0	0	Transversion	0.714286	0.285714	0.000000	1	1	1	1	0	0	-	-	-	1	-
100167089|F|0-49:A>G-49:A>G	100167089	TGCAGATGGCCTTCCATGCCAGCAACAGTGAAACGTCATGGGTGCCCTCGATTATGATCGCAGCATTGC	60	49:A>G	A>G	49	G>A	A>G	T>C	C>T	0	1	0	0	1	Transition	0.714286	0.285714	0.000000	0	0	0	0	1	1	-	-	-	0	-
100167547|F|0--17:A>T	100167547	TGCAGCAACAAATACGAAATCAAAACCCATCTCTCGCGCATAGGTGGTAAGAAATAGTTTTCCATCACA	61			17	G>A	A>G	T>C	C>T	0	0	0	0	0	Transversion	0.857143	0.142857	0.000000	1	1	1	1	1	1	0	-	-	-	-
100167547|F|0-17:A>T-17:A>T	100167547	TGCAGCAACAAATACGATATCAAAACCCATCTCTCGCACATAGGTGGTAAGAAATAGTTTTCCATCACA	62	17:A>T	A>T	17	G>A	A>G	T>C	C>T	0	0	0	0	0	Transversion	0.857143	0.142857	0.000000	0	0	0	0	0	0	1	-	-	-	-
100169025|F|0--54:C>G	100169025	TGCAGCCAGAAACTCATGAATGGCGTTCTCTATGTGGGGCCTGAAAGTGTGGTTCAGCTTAGGATCCAC	63			54	G>A	A>G	T>C	C>T	0	0	0	0	0	Transversion	0.857143	0.142857	0.000000	1	1	1	1	1	1	0	-	-	-	-
100169025|F|0-54:C>G-54:C>G	100169025	TGCAGCCAGAAACTCATGAATGGCGTTCTCTATGTGGGGCCTGAAAGTGTGGTTGAGCTTGGGATCCAC	64	54:C>G	C>G	54	G>A	A>G	T>C	C>T	0	0	0	0	0	Transversion	0.857143	0.142857	0.000000	0	0	0	0	0	0	1	-	-	-	-
100169356|F|0--8:G>C	100169356	TGCAGCCCGCGCCGGGCCTTCTCTGAGCAGGGCCCGCTCCGTCTGATCAAGAGTGCCTCTTTCTTTGCA	65			8	G>A	A>G	T>C	C>T	0	0	0	0	0	Transversion	0.250000	0.750000	0.000000	0	0	0	0	0	0	-	-	-	1	1
100169356|F|0-8:G>C-8:G>C	100169356	TGCAGCCCCCGCCGGGCCTTCTCTGAGCAGGGCCCCCTCCGTCTGATCAAGAGTGCCTCTTTCTTTTCA	66	8:G>C	G>C	8	G>A	A>G	T>C	C>T	0	0	0	0	0	Transversion	0.250000	0.750000	0.000000	1	1	1	1	1	1	-	-	-	0	0
100171496|F|0--20:G>A	100171496	TGCAGCTTGTCCTTCTCCTCGCGCATGAACACGTCCACCAGCAGGGTCTTCTCCTTCTTCAGCTGCTCT	67			20	G>A	A>G	T>C	C>T	0	0	0	0	0	Transversion	0.142857	0.857143	0.000000	0	0	0	0	0	0	1	-	-	-	-
100171496|F|0-20:G>A-20:G>A	100171496	TGCAGCTTGTCCTTCTCCTCACGCATGAACACGTCCACCAGGAGGGTCTTCTCCTTCTTCAGCTGCTCG	68	20:G>A	G>A	20	G>A	A>G	T>C	C>T	1	0	0	0	1	Transition	0.142857	0.857143	0.000000	1	1	1	1	1	1	0	-	-	-	-
100172442|F|0--13:G>A	100172442	TGCAGGAGTTTGTGCTGAACAAGAAGAAGGCCTTGGCCCAGAGGAACCTCAATCAATGCATGAGATCGG	69			13	G>A	A>G	T>C	C>T	0	0	0	0	0	Transversion	0.142857	0.857143	0.000000	0	0	0	0	0	0	1	-	-	-	-
100172442|F|0-13:G>A-13:G>A	100172442	TGCAGGAGTTTGTACTGAACAAGAAGAAGGCCTTAGCCCAGAGGAACCTCAATCACTGCATGAGATCGG	70	13:G>A	G>A	13	G>A	A>G	T>C	C>T	1	0	0	0	1	Transition	0.142857	0.857143	0.000000	1	1	1	1	1	1	0	-	-	-	-
100172526|F|0--5:G>T	100172526	TGCAGGATCTTGCAGCGCTCTGAGTCACACTTGCTGTCTTCACAGGGGTGGAACATACCGAGGGTGACA	71			5	G>A	A>G	T>C	C>T	0	0	0	0	0	Transversion	0.857143	0.142857	0.000000	1	1	1	1	1	1	0	-	-	-	-
100172526|F|0-5:G>T-5:G>T	100172526	TGCAGTATCTTGCAGCGCTCCGAGTCACACTTGCTGTCTTCACAGGGGTGGAACATACCGAGGGTGACA	72	5:G>T	G>T	5	G>A	A>G	T>C	C>T	0	0	0	0	0	Transversion	0.857143	0.142857	0.000000	0	0	0	0	0	0	1	-	-	-	-
100175771|F|0--60:T>C	100175771	TGCAGTAATCCATGGGAGATTACTTTTTTCCAGCTTTGTGAACCAACAGAATAATAAAGGTCTTAAAAC	73			60	G>A	A>G	T>C	C>T	0	0	0	0	0	Transversion	0.142857	0.857143	0.000000	0	0	0	0	0	0	1	-	-	-	-
100175771|F|0-60:T>C-60:T>C	100175771	TGCAGTAATCCATGGGAGATTACTTTTTTCCAGCTTTGTGAACCAACAGAATAATAAAGGCCTTAAAAC	74	60:T>C	T>C	60	G>A	A>G	T>C	C>T	0	0	1	0	1	Transition	0.142857	0.857143	0.000000	1	1	1	1	1	1	0	-	-	-	-
100177860|F|0--5:T>C	100177860	TGCAGTGCGAGCTCAATTAAAATGAACTTTTAATTTCTGACAAGTAAATTTGTTTTGCATGCGATGCAT	75			5	G>A	A>G	T>C	C>T	0	0	0	0	0	Transversion	0.777778	0.222222	0.000000	1	1	1	1	1	1	1	-	-	-	-
100177860|F|0-5:T>C-5:T>C	100177860	TGCAGCACGAGCTCAATTAAAATGAACTTTTAATTTCTGACAAGTAAATTTGTTTTGCATGCGATGCAT	76	5:T>C	T>C	5	G>A	A>G	T>C	C>T	0	0	1	0	1	Transition	0.777778	0.222222	0.000000	0	0	0	0	0	0	0	-	-	-	-
100188505|F|0--8:C>T	100188505	TGCAGCCCCACAAATAATGCATGAGATCGGAAGAGCGGTTCAGCAGGAATGCCGAGACCGATCTCGTAT	77			8	G>A	A>G	T>C	C>T	0	0	0	0	0	Transversion	0.857143	0.142857	0.000000	1	1	1	1	1	1	-	-	-	-	-
100188505|F|0-8:C>T-8:C>T	100188505	TGCAGCCCTACAAGTATTGCATGAGATCGGAAGAGCGGTTCAGCAGGAATGCCGAGACCGATCTCGTAT	78	8:C>T	C>T	8	G>A	A>G	T>C	C>T	0	0	0	1	1	Transition	0.857143	0.142857	0.000000	0	0	0	0	0	0	-	-	-	-	-
100188584|F|0--6:C>A	100188584	TGCAGACAAATTGTGACGCATGAGATCGGAAGAGCGGTTCAGCAGGAATGCCGAGACCGATCTCGTATG	79			6	G>A	A>G	T>C	C>T	0	0	0	0	0	Transversion	0.750000	0.250000	0.000000	1	1	1	1	1	1	-	0	0	-	-
100188584|F|0-6:C>A-6:C>A	100188584	TGCAGAAAAATTCAGACGCATGAGATCGGAAGAGCGGTTCAGCAGGAATGCCGAGACCGATCTCGTATG	80	6:C>A	C>A	6	G>A	A>G	T>C	C>T	0	0	0	0	0	Transversion	0.750000	0.250000	0.000000	0	0	0	0	0	0	-	1	1	-	-
100188677|F|0--19:C>T	100188677	TGCAGAAGGACCTGGAGATCCAGGCCCTGCATGAGATCGGAAGAGCGGTTCAGCAGGAATGCCGAGACC	81			19	G>A	A>G	T>C	C>T	0	0	0	0	0	Transversion	0.750000	0.250000	0.000000	1	1	1	1	1	1	-	0	0	-	-
100188677|F|0-19:C>T-19:C>T	100188677	TGCAGAAGGACCTGGAGATTCAGGCGTTGCATGAGATCGGAAGAGCGGTTCAGCAGGAATGCCGAGACC	82	19:C>T	C>T	19	G>A	A>G	T>C	C>T	0	0	0	1	1	Transition	0.750000	0.250000	0.000000	0	0	0	0	0	0	-	1	1	-	-
100188690|F|0--7:T>G	100188690	TGCAGAATTGTGATCCCTGTCAGCATGAGATCGGAAGAGCGGTTCAGCAGGAATGCCGAGACCGATCTC	83			7	G>A	A>G	T>C	C>T	0	0	0	0	0	Transversion	0.750000	0.250000	0.000000	1	1	1	1	1	1	-	0	0	-	-
100188690|F|0-7:T>G-7:T>G	100188690	TGCAGAAGTGTGATCCCTGCCAGCATGAGATCGGAAGAGCGGTTCAGCAGGAATGCCGAGACCGATCTC	84	7:T>G	T>G	7	G>A	A>G	T>C	C>T	0	0	0	0	0	Transversion	0.750000	0.250000	0.000000	0	0	0	0	0	0	-	1	1	-	-
100188788|F|0--7:G>A	100188788	TGCAGAGGAATGGCAGGGCATGAGATCGGAAGAGCGGTTCAGCAGGAATGCCGAGACCGATCTCGTATG	85			7	G>A	A>G	T>C	C>T	0	0	0	0	0	Transversion	0.750000	0.250000	0.000000	1	1	1	1	1	1	-	0	0	-	-
100188788|F|0-7:G>A-7:G>A	100188788	TGCAGAGAAATCGCAGGGCATGAGATCGGAAGAGCGGTTCAGCAGGAATGCCGAGACCGATCTCGTATG	86	7:G>A	G>A	7	G>A	A>G	T>C	C>T	1	0	0	0	1	Transition	0.750000	0.250000	0.000000	0	0	0	0	0	0	-	1	1	-	-
100188881|F|0--26:G>A	100188881	TGCAGATCAAAGCGAGGGTGCTGGCCGAAGTGCATGAGATCGGAAGAGCGGTTCAGCAGGAATGCCGAG	87			26	G>A	A>G	T>C	C>T	0	0	0	0	0	Transversion	0.666667	0.333333	0.000000	1	1	1	1	1	1	0	0	0	-	-
100188881|F|0-26:G>A-26:G>A	100188881	TGCAGATCAAAGCGAGGGTGCTGGCCAAAGTGCATGAGATCGGAAGAGCGGTTCAGCAGGAATGCCGAG	88	26:G>A	G>A	26	G>A	A>G	T>C	C>T	1	0	0	0	1	Transition	0.666667	0.333333	0.000000	0	0	0	0	0	0	1	1	1	-	-
100188926|F|0--13:G>T	100188926	TGCAGATTGCATTGCCAGAAGGAACTGAAGCATGAGATCGGAAGAGCGGTTCAGCAGGAATGCCGAGAC	89			13	G>A	A>G	T>C	C>T	0	0	0	0	0	Transversion	0.666667	0.333333	0.000000	1	1	1	1	1	1	0	0	0	-	-
100188926|F|0-13:G>T-13:G>T	100188926	TGCAGATTGCATTTCCAGAAGGATCTGAAGCATGAGATCGGAAGAGCGGTTCAGCAGGAATGCCGAGAC	90	13:G>T	G>T	13	G>A	A>G	T>C	C>T	0	0	0	0	0	Transversion	0.666667	0.333333	0.000000	0	0	0	0	0	0	1	1	1	-	-
100188928|F|0--10:T>A	100188928	TGCAGATTGTTGGCATCATCGAACCCATCATCTTGCATGAGATCGGAAGAGCGGTTCAGCAGGAATGCC	91			10	G>A	A>G	T>C	C>T	0	0	0	0	0	Transversion	0.666667	0.333333	0.000000	1	1	1	1	1	1	0	0	0	-	-
100188928|F|0-10:T>A-10:T>A	100188928	TGCAGATTGTAGGCATCATTGAGCCCATCATCTTGCATGAGATCGGAAGAGCGGTTCAGCAGGAATGCC	92	10:T>A	T>A	10	G>A	A>G	T>C	C>T	0	0	0	0	0	Transversion	0.666667	0.333333	0.000000	0	0	0	0	0	0	1	1	1	-	-
100189053|F|0--6:G>A	100189053	TGCAGCGGCGACAGCCTGGAACCAGGCATGAGATCGGAAGAGCGGTTCAGCAGGAATGCCGAGACCGAT	93			6	G>A	A>G	T>C	C>T	0	0	0	0	0	Transversion	0.750000	0.250000	0.000000	1	1	1	1	1	1	-	0	0	-	-
100189053|F|0-6:G>A-6:G>A	100189053	TGCAGCAGCGACGGCCTGGAACCGGGCATGAGATCGGAAGAGCGGTTCAGCAGGAATGCCGAGACCGAT	94	6:G>A	G>A	6	G>A	A>G	T>C	C>T	1	0	0	0	1	Transition	0.750000	0.250000	0.000000	0	0	0	0	0	0	-	1	1	-	-
100189242|F|0--14:C>T	100189242	TGCAGCGGTCTGCACGGGTTCGAAATGTCGGCACACTTGATCAGCATGAGATCGGAAGAGCGGTTCAGC	95			14	G>A	A>G	T>C	C>T	0	0	0	0	0	Transversion	0.750000	0.250000	0.000000	1	1	1	1	1	1	-	0	0	-	-
100189242|F|0-14:C>T-14:C>T	100189242	TGCAGCGGTCTGCATGGATTAGAAATGTCGGCACACTTGATCAGCATGAGATCGGAAGAGCGGTTCAGC	96	14:C>T	C>T	14	G>A	A>G	T>C	C>T	0	0	0	1	1	Transition	0.750000	0.250000	0.000000	0	0	0	0	0	0	-	1	1	-	-
100189274|F|0--7:A>G	100189274	TGCAGCTAAGGCATTCCAGCAACGAGCATGAGATCGGAAGAGCGGTTCAGCAGGAATGCCGAGACCGAT	97			7	G>A	A>G	T>C	C>T	0	0	0	0	0	Transversion	0.250000	0.750000	0.000000	0	0	0	0	0	0	-	1	1	-	-
100189274|F|0-7:A>G-7:A>G	100189274	TGCAGCTGAGGCATTCCGGCAGCGAGCATGAGATCGGAAGAGCGGTTCAGCAGGAATGCCGAGACCGAT	98	7:A>G	A>G	7	G>A	A>G	T>C	C>T	0	1	0	0	1	Transition	0.250000	0.750000	0.000000	1	1	1	1	1	1	-	0	0	-	-
100189283|F|0--5:C>T	100189283	TGCAGCTACTTCCTGAAGAGCATAGATCGGAAGAGCGGTTCAGCAGGAATGCCGAGACCGATCTCGTAT	99			5	G>A	A>G	T>C	C>T	0	0	0	0	0	Transversion	0.400000	0.400000	0.200000	0	0	0	-	-	0	1	-	1	-	-
100189283|F|0-5:C>T-5:C>T	100189283	TGCAGTTACTTCCTGAAGAGCATAGATCGGAAGAGCGGTTCAGCAGGAATGCCGAGACCGATCTCGTAT	100	5:C>T	C>T	5	G>A	A>G	T>C	C>T	0	0	0	1	1	Transition	0.400000	0.400000	0.200000	1	1	1	-	-	1	0	-	0	-	-
100189311|F|0--12:C>G	100189311	TGCAGCTCCCAGCCTACCCGCATGAGATCGGAAGAGCGGTTCAGCAGGAATGCCGAGACCGATCTCGTA	101			12	G>A	A>G	T>C	C>T	0	0	0	0	0	Transversion	0.750000	0.250000	0.000000	1	1	1	1	1	1	-	0	0	-	-
100189311|F|0-12:C>G-12:C>G	100189311	TGCAGCTCCCAGGATACCCGCATGAGATCGGAAGAGCGGTTCAGCAGGAATGCCGAGACCGATCTCGTA	102	12:C>G	C>G	12	G>A	A>G	T>C	C>T	0	0	0	0	0	Transversion	0.750000	0.250000	0.000000	0	0	0	0	0	0	-	1	1	-	-
100189341|F|0--11:C>T	100189341	TGCAGCTCTTTCCAAGATGGCCGCTTGGCTCGCATGAGATCGGAAGAGCGGTTCAGCAGGAATGCCGAG	103			11	G>A	A>G	T>C	C>T	0	0	0	0	0	Transversion	0.750000	0.250000	0.000000	1	1	1	1	1	1	-	0	0	-	-
100189341|F|0-11:C>T-11:C>T	100189341	TGCAGCTCTTTTCAAGATGGCCGCTTGGCTCGCATGAGATCGGAAGAGCGGTTCAGCAGGAATGCCGAG	104	11:C>T	C>T	11	G>A	A>G	T>C	C>T	0	0	0	1	1	Transition	0.750000	0.250000	0.000000	0	0	0	0	0	0	-	1	1	-	-
100189347|F|0--13:C>T	100189347	TGCAGCTGAAGGTCCTGAAAGCATGAGATCGGAAGAGCGGTTCAGCAGGAATGCCGAGACCGATCTCGT	105			13	G>A	A>G	T>C	C>T	0	0	0	0	0	Transversion	0.250000	0.750000	0.000000	0	0	0	0	0	0	0	0	0	-	-
100189347|F|0-13:C>T-13:C>T	100189347	TGCAGCTGAAGGTTCTTAAAGCATGAGATCGGAAGAGCGGTTCAGCAGGAATGCCGAGACCGATCTCGT	106	13:C>T	C>T	13	G>A	A>G	T>C	C>T	0	0	0	1	1	Transition	0.250000	0.750000	0.000000	1	1	1	1	1	1	1	1	1	-	-
100189365|F|0--11:G>C	100189365	TGCAGCTGCTGGACCCGAAAGCTCAGGGCATGAGATCGGAAGAGCGGTTCAGCAGGAATGCCGAGACCG	107			11	G>A	A>G	T>C	C>T	0	0	0	0	0	Transversion	0.666667	0.333333	0.000000	1	1	1	1	1	1	0	0	0	-	-
100189365|F|0-11:G>C-11:G>C	100189365	TGCAGCTGCTGCACCCGAAAGCCCAGGGCATGAGATCGGAAGAGCGGTTCAGCAGGAATGCCGAGACCG	108	11:G>C	G>C	11	G>A	A>G	T>C	C>T	0	0	0	0	0	Transversion	0.666667	0.333333	0.000000	0	0	0	0	0	0	1	1	1	-	-
100189373|F|0--5:T>C	100189373	TGCAGTTGGCCCCGGAGCAGGGCATGAGATCGGAAGAGCGGTTCAGCAGGAATGCCGAGACCGATCTCG	109			5	G>A	A>G	T>C	C>T	0	0	0	0	0	Transversion	0.750000	0.250000	0.000000	1	1	1	1	1	1	-	0	0	-	-
100189373|F|0-5:T>C-5:T>C	100189373	TGCAGCTGGCCCCGGATCAGGGCATGAGATCGGAAGAGCGGTTCAGCAGGAATGCCGAGACCGATCTCG	110	5:T>C	T>C	5	G>A	A>G	T>C	C>T	0	0	1	0	1	Transition	0.750000	0.250000	0.000000	0	0	0	0	0	0	-	1	1	-	-
100189384|F|0--15:T>C	100189384	TGCAGCTGTGAAGATTAAGAAGCCCATTAAGACAAAGTTCCGCATGAGATCGGAAGAGCGGTTCAGCAG	111			15	G>A	A>G	T>C	C>T	0	0	0	0	0	Transversion	0.750000	0.250000	0.000000	1	1	1	1	1	1	-	0	0	-	-
100189384|F|0-15:T>C-15:T>C	100189384	TGCAGCTGTGAAGATCAAGAAGCCCATAAAAACAAAGTTCCGCATGAGATCGGAAGAGCGGTTCAGCAG	112	15:T>C	T>C	15	G>A	A>G	T>C	C>T	0	0	1	0	1	Transition	0.750000	0.250000	0.000000	0	0	0	0	0	0	-	1	1	-	-
100189551|F|0--10:C>T	100189551	TGCAGGAGTTCTACCGGCAGCGCATGAGATCGGAAGAGCGGTTCAGCAGGAATGCCGAGACCGATCTCG	113			10	G>A	A>G	T>C	C>T	0	0	0	0	0	Transversion	0.888889	0.111111	0.000000	1	1	1	1	1	1	0	1	1	-	-
100189551|F|0-10:C>T-10:C>T	100189551	TGCAGGAGTTTTACCGGCACCGCATGAGATCGGAAGAGCGGTTCAGCAGGAATGCCGAGACCGATCTCG	114	10:C>T	C>T	10	G>A	A>G	T>C	C>T	0	0	0	1	1	Transition	0.888889	0.111111	0.000000	0	0	0	0	0	0	1	0	0	-	-
100189621|F|0--18:G>A	100189621	TGCAGGCCCAGCTCTACCGAGCATGAGATCGGAAGAGCGGTTCAGCAGGAATGCCGAGACCGATCTCGT	115			18	G>A	A>G	T>C	C>T	0	0	0	0	0	Transversion	0.888889	0.111111	0.000000	1	1	1	1	1	1	0	1	1	-	-
100189621|F|0-18:G>A-18:G>A	100189621	TGCAGGCCCAGCTCTACCAAGCATGAGATCGGAAGAGCGGTTCAGCAGGAATGCCGAGACCGATCTCGT	116	18:G>A	G>A	18	G>A	A>G	T>C	C>T	1	0	0	0	1	Transition	0.888889	0.111111	0.000000	0	0	0	0	0	0	1	0	0	-	-
100189668|F|0--17:G>A	100189668	TGCAGGCTGCTGGCACGGGTGGGCATGAGATCGGAAGAGCGGTTCAGCAGGAATGCCGAGACCGATCTC	117			17	G>A	A>G	T>C	C>T	0	0	0	0	0	Transversion	0.666667	0.333333	0.000000	1	1	1	1	1	1	0	0	0	-	-
100189668|F|0-17:G>A-17:G>A	100189668	TGCAGGCTGCTGGCACGAGTGGGCATGAGATCGGAAGAGCGGTTCAGCAGGAATGCCGAGACCGATCTC	118	17:G>A	G>A	17	G>A	A>G	T>C	C>T	1	0	0	0	1	Transition	0.666667	0.333333	0.000000	0	0	0	0	0	0	1	1	1	-	-
100189676|F|0--11:A>G	100189676	TGCAGGCTTATAAACTCCTGCATGAGATCGGAAGAGCGGTTCAGCAGGAATGCCGAGACCGATCTCGTA	119			11	G>A	A>G	T>C	C>T	0	0	0	0	0	Transversion	0.666667	0.333333	0.000000	1	1	1	1	1	1	0	0	0	-	-
100189676|F|0-11:A>G-11:A>G	100189676	TGCAGGCTTATGAACTCCTGCATGAGATCGGAAGAGCGGTTCAGCAGGAATGCCGAGACCGATCTCGTA	120	11:A>G	A>G	11	G>A	A>G	T>C	C>T	0	1	0	0	1	Transition	0.666667	0.333333	0.000000	0	0	0	0	0	0	1	1	1	-	-
100189692|F|0--15:G>A	100189692	TGCAGGGAGCGGGTCGGAGCAGTAGAACATTTGTGCGATTTCAGATGTGCATGAGATCGGAAGAGCGGT	121			15	G>A	A>G	T>C	C>T	0	0	0	0	0	Transversion	0.750000	0.250000	0.000000	1	1	1	1	1	1	-	0	0	-	-
100189692|F|0-15:G>A-15:G>A	100189692	TGCAGGGAGCGGGTCAGAGCAGTAGAAGATTTGTGCGATTTCAGATGTGCATGAGATCGGAAGAGCGGT	122	15:G>A	G>A	15	G>A	A>G	T>C	C>T	1	0	0	0	1	Transition	0.750000	0.250000	0.000000	0	0	0	0	0	0	-	1	1	-	-
100189701|F|0--14:C>T	100189701	TGCAGGGCAATGGCCGTGTTGTTCTGAGATGCATGAGATCGGAAGAGCGGTTCAGCAGGAATGCCGAGA	123			14	G>A	A>G	T>C	C>T	0	0	0	0	0	Transversion	0.777778	0.222222	0.000000	1	1	1	1	1	1	1	0	0	-	-
100189701|F|0-14:C>T-14:C>T	100189701	TGCAGGGCAATGGCTGTGTTGTTCTGAGATGCATGAGATCGGAAGAGCGGTTCAGCAGGAATGCCGAGA	124	14:C>T	C>T	14	G>A	A>G	T>C	C>T	0	0	0	1	1	Transition	0.777778	0.222222	0.000000	0	0	0	0	0	0	0	1	1	-	-
100189735|F|0--5:A>G	100189735	TGCAGAGTGATCAATGCTGGGAAGAGCATGAGATCGGAAGAGCGGTTCAGCAGGAATGCCGAGACCGAT	125			5	G>A	A>G	T>C	C>T	0	0	0	0	0	Transversion	0.500000	0.500000	0.000000	1	1	1	1	-	0	0	0	0	-	-
100189735|F|0-5:A>G-5:A>G	100189735	TGCAGGGTCATCAATGCTGGGAAGAGCATGAGATCGGAAGAGCGGTTCAGCAGGAATGCCGAGACCGAT	126	5:A>G	A>G	5	G>A	A>G	T>C	C>T	0	1	0	0	1	Transition	0.500000	0.500000	0.000000	0	0	0	0	-	1	1	1	1	-	-
100189761|F|0--13:C>T	100189761	TGCAGGTAATCGACGAAGCGGATCGGATGATTGACAGCATGAGATCGGAAGAGCGGTTCAGCAGGAATG	127			13	G>A	A>G	T>C	C>T	0	0	0	0	0	Transversion	0.250000	0.750000	0.000000	0	0	0	0	0	0	-	1	1	-	-
100189761|F|0-13:C>T-13:C>T	100189761	TGCAGGTAATCGATGAAGCAGATCGGATGATTGACAGCATGAGATCGGAAGAGCGGTTCAGCAGGAATG	128	13:C>T	C>T	13	G>A	A>G	T>C	C>T	0	0	0	1	1	Transition	0.250000	0.750000	0.000000	1	1	1	1	1	1	-	0	0	-	-
100189783|F|0--7:G>C	100189783	TGCAGGTGAGCTCGCCGCTCTGCCCGCTGTGCCGCATGAGATCGGAAGAGCGGTTCAGCAGGAATGCCG	129			7	G>A	A>G	T>C	C>T	0	0	0	0	0	Transversion	0.750000	0.250000	0.000000	1	1	1	1	1	1	-	0	0	-	-
100189783|F|0-7:G>C-7:G>C	100189783	TGCAGGTCAGCTCGCCGCTCTGCCCCCTCTGCCGCATGAGATCGGAAGAGCGGTTCAGCAGGAATGCCG	130	7:G>C	G>C	7	G>A	A>G	T>C	C>T	0	0	0	0	0	Transversion	0.750000	0.250000	0.000000	0	0	0	0	0	0	-	1	1	-	-
100189815|F|0--8:T>C	100189815	TGCAGGTGTTTCCACTTCCCAGCATGAGATCGGAAGAGCGGTTCAGCAGGAATGCCGAGACCGATCTCG	131			8	G>A	A>G	T>C	C>T	0	0	0	0	0	Transversion	0.750000	0.250000	0.000000	1	1	1	1	1	1	-	0	0	-	-
100189815|F|0-8:T>C-8:T>C	100189815	TGCAGGTGCTTCCACTTCCCAGCATGAGATCGGAAGAGCGGTTCAGCAGGAATGCCGAGACCGATCTCG	132	8:T>C	T>C	8	G>A	A>G	T>C	C>T	0	0	1	0	1	Transition	0.750000	0.250000	0.000000	0	0	0	0	0	0	-	1	1	-	-
100189817|F|0--23:C>A	100189817	TGCAGGTGGAAGATCCACGAGGCCTGCATGAGATCGGAAGAGCGGTTCAGCAGGAATGCCGAGACCGAT	133			23	G>A	A>G	T>C	C>T	0	0	0	0	0	Transversion	0.777778	0.222222	0.000000	1	1	1	1	0	0	1	1	1	-	-
100189817|F|0-23:C>A-23:C>A	100189817	TGCAGGTGGAAGATCCACGAGGCATGCATGAGATCGGAAGAGCGGTTCAGCAGGAATGCCGAGACCGAT	134	23:C>A	C>A	23	G>A	A>G	T>C	C>T	0	0	0	0	0	Transversion	0.777778	0.222222	0.000000	0	0	0	0	1	1	0	0	0	-	-
100189851|F|0--5:A>G	100189851	TGCAGATTTGTGCATATTGACAAGTTAGTAGCTAATTTTAAACAAAGCATGAGATCGGAAGAGCGGTTC	135			5	G>A	A>G	T>C	C>T	0	0	0	0	0	Transversion	0.571429	0.428571	0.000000	1	1	1	1	0	0	-	-	0	-	-
100189851|F|0-5:A>G-5:A>G	100189851	TGCAGGTTTGTGCGTATTGACAAGTTAGTAGCTAATTTTAAACAAAGCATGAGATCGGAAGAGCGGTTC	136	5:A>G	A>G	5	G>A	A>G	T>C	C>T	0	1	0	0	1	Transition	0.571429	0.428571	0.000000	0	0	0	0	1	1	-	-	1	-	-
100189886|F|0--10:A>G	100189886	TGCAGTAATAAGGCCCTTCAGCACACTGTCGCAGCCCAGCTATGCAGCAAGCATGAGATCGGAAGAGCG	137			10	G>A	A>G	T>C	C>T	0	0	0	0	0	Transversion	0.750000	0.250000	0.000000	1	1	1	1	1	1	-	0	0	-	-
100189886|F|0-10:A>G-10:A>G	100189886	TGCAGTAATAGGGCCCTCCGGCACACTGTCGCAGCCCAGCTATGCAGCAAGCATGAGATCGGAAGAGCG	138	10:A>G	A>G	10	G>A	A>G	T>C	C>T	0	1	0	0	1	Transition	0.750000	0.250000	0.000000	0	0	0	0	0	0	-	1	1	-	-
100190029|F|0--8:T>A	100190029	TGCAGTGCTAGTGTCTGTTCTAGACACCAGCATGAGATCGGAAGAGCGGTTCAGCAGGAATGCCGAGAC	139			8	G>A	A>G	T>C	C>T	0	0	0	0	0	Transversion	0.750000	0.250000	0.000000	1	1	1	1	1	1	-	0	0	-	-
100190029|F|0-8:T>A-8:T>A	100190029	TGCAGTGCAAGTGTCTGTTCTAGACACTGGCATGAGATCGGAAGAGCGGTTCAGCAGGAATGCCGAGAC	140	8:T>A	T>A	8	G>A	A>G	T>C	C>T	0	0	0	0	0	Transversion	0.750000	0.250000	0.000000	0	0	0	0	0	0	-	1	1	-	-
100190049|F|0--9:G>A	100190049	TGCAGTGGAGGCCTTCTTCCTAGTGCATGAGATCGGAAGAGCGGTTCAGCAGGAATGCCGAGACCGATC	141			9	G>A	A>G	T>C	C>T	0	0	0	0	0	Transversion	0.750000	0.250000	0.000000	1	1	1	1	1	1	-	0	0	-	-
100190049|F|0-9:G>A-9:G>A	100190049	TGCAGTGGAAGCCTTCTTCCTGGTGCATGAGATCGGAAGAGCGGTTCAGCAGGAATGCCGAGACCGATC	142	9:G>A	G>A	9	G>A	A>G	T>C	C>T	1	0	0	0	1	Transition	0.750000	0.250000	0.000000	0	0	0	0	0	0	-	1	1	-	-
100190061|F|0--8:T>C	100190061	TGCAGTGGTGTACAATATGCATGAGATCGGAAGAGCGGTTCAGCAGGAATGCCGAGACCGATCTCGTAT	143			8	G>A	A>G	T>C	C>T	0	0	0	0	0	Transversion	0.750000	0.250000	0.000000	1	1	1	1	1	1	-	0	0	-	-
100190061|F|0-8:T>C-8:T>C	100190061	TGCAGTGGCGTACAATATGCATGAGATCGGAAGAGCGGTTCAGCAGGAATGCCGAGACCGATCTCGTAT	144	8:T>C	T>C	8	G>A	A>G	T>C	C>T	0	0	1	0	1	Transition	0.750000	0.250000	0.000000	0	0	0	0	0	0	-	1	1	-	-
100190077|F|0--18:T>C	100190077	TGCAGTGGTGGTGCTGGATTTGGTGTCAGGTGGCAGCGTAAGGCGGGGCATGAGATCGGAAGAGCGGTT	145			18	G>A	A>G	T>C	C>T	0	0	0	0	0	Transversion	0.750000	0.250000	0.000000	1	1	1	1	1	1	-	0	0	-	-
100190077|F|0-18:T>C-18:T>C	100190077	TGCAGTGGTGGTGCTGGACTTGGTGTCTGGTGGCAGCGTGAGGCGGGGCATGAGATCGGAAGAGCGGTT	146	18:T>C	T>C	18	G>A	A>G	T>C	C>T	0	0	1	0	1	Transition	0.750000	0.250000	0.000000	0	0	0	0	0	0	-	1	1	-	-
100190083|F|0--11:C>T	100190083	TGCAGTGGTTCCTGGAGGAGGGGAAAAAGGAGTGTTTTGCAGCATGAGATCGGAAGAGCGGTTCAGCAG	147			11	G>A	A>G	T>C	C>T	0	0	0	0	0	Transversion	0.750000	0.250000	0.000000	1	1	1	1	1	1	-	0	0	-	-
100190083|F|0-11:C>T-11:C>T	100190083	TGCAGTGGTTCTTGGAGGAGGGCAAAAAGGAGTGTTTTGCTGCATGAGATCGGAAGAGCGGTTCAGCAG	148	11:C>T	C>T	11	G>A	A>G	T>C	C>T	0	0	0	1	1	Transition	0.750000	0.250000	0.000000	0	0	0	0	0	0	-	1	1	-	-
100190102|F|0--15:T>C	100190102	TGCAGTGTCGTCATGTTTGAATAATGCAAGCATGAGATCGGAAGAGCGGTTCAGCAGGAATGCCGAGAC	149			15	G>A	A>G	T>C	C>T	0	0	0	0	0	Transversion	0.888889	0.111111	0.000000	1	1	1	1	1	1	0	1	1	-	-
100190102|F|0-15:T>C-15:T>C	100190102	TGCAGTGTCGTCATGCTTGAATAATGCAAGCATGAGATCGGAAGAGCGGTTCAGCAGGAATGCCGAGAC	150	15:T>C	T>C	15	G>A	A>G	T>C	C>T	0	0	1	0	1	Transition	0.888889	0.111111	0.000000	0	0	0	0	0	0	1	0	0	-	-
100190130|F|0--9:G>A	100190130	TGCAGTTACGTTTTATTACCGATGTGCATGAGATCGGAAGAGCGGTTCAGCAGGAATGCCGAGACCGAT	151			9	G>A	A>G	T>C	C>T	0	0	0	0	0	Transversion	0.666667	0.333333	0.000000	1	1	1	1	1	1	0	0	0	-	-
100190130|F|0-9:G>A-9:G>A	100190130	TGCAGTTACATTTTATTACCGATGTGCATGAGATCGGAAGAGCGGTTCAGCAGGAATGCCGAGACCGAT	152	9:G>A	G>A	9	G>A	A>G	T>C	C>T	1	0	0	0	1	Transition	0.666667	0.333333	0.000000	0	0	0	0	0	0	1	1	1	-	-
100190176|F|0--9:C>G	100190176	TGCAGTTTACAATGTCCTCATTTACACCTTAATGGACACATTAGCATGAGATCGGAAGAGCGGTTCAGC	153			9	G>A	A>G	T>C	C>T	0	0	0	0	0	Transversion	0.857143	0.142857	0.000000	1	1	1	1	-	-	0	1	1	-	-
100190176|F|0-9:C>G-9:C>G	100190176	TGCAGTTTAGAATATCCTCATTTACACGTTAATGGACACATTAGCATGAGATCGGAAGAGCGGTTCAGC	154	9:C>G	C>G	9	G>A	A>G	T>C	C>T	0	0	0	0	0	Transversion	0.857143	0.142857	0.000000	0	0	0	0	-	-	1	0	0	-	-
100191824|F|0--6:T>C	100191824	TGCAGGTCTGAAGGTGGCCGTCAGCATGAGATCGGAAGAGCGGTTCAGCAGGAATGCCGAGACCGATCT	155			6	G>A	A>G	T>C	C>T	0	0	0	0	0	Transversion	0.750000	0.250000	0.000000	1	1	1	1	1	1	-	-	-	-	-
100191824|F|0-6:T>C-6:T>C	100191824	TGCAGGCATGAAGGTGGCCGTCTGCATGAGATCGGAAGAGCGGTTCAGCAGGAATGCCGAGACCGATCT	156	6:T>C	T>C	6	G>A	A>G	T>C	C>T	0	0	1	0	1	Transition	0.750000	0.250000	0.000000	0	0	0	0	0	0	-	-	-	-	-
100191858|F|0--7:G>C	100191858	TGCAGGCGCTGCATGGCAGGCATGAGATCGGAAGAGCGGTTCAGCAGGAATGCCGAGACCGATCTCGTA	157			7	G>A	A>G	T>C	C>T	0	0	0	0	0	Transversion	0.400000	0.600000	0.000000	0	0	0	0	0	0	-	-	-	-	-
100191858|F|0-7:G>C-7:G>C	100191858	TGCAGGCCCTGCAAGGTAGGCATGAGATCGGAAGAGCGGTTCAGCAGGAATGCCGAGACCGATCTCGTA	158	7:G>C	G>C	7	G>A	A>G	T>C	C>T	0	0	0	0	0	Transversion	0.400000	0.600000	0.000000	1	1	1	1	1	1	-	-	-	-	-
100192536|F|0--7:T>C	100192536	TGCAGTTTCATGCCGTCCAGAGTAAAGGCATGAGATCGGAAGAGCGGTTCAGCAGGAATGCCGAGACCG	159			7	G>A	A>G	T>C	C>T	0	0	0	0	0	Transversion	0.600000	0.400000	0.000000	1	1	1	1	1	1	-	-	-	-	-
100192536|F|0-7:T>C-7:T>C	100192536	TGCAGTTCCATGCCGTCCAGAGCAAGGGCATGAGATCGGAAGAGCGGTTCAGCAGGAATGCCGAGACCG	160	7:T>C	T>C	7	G>A	A>G	T>C	C>T	0	0	1	0	1	Transition	0.600000	0.400000	0.000000	0	0	0	0	0	0	-	-	-	-	-
100192806|F|0--18:G>A	100192806	TGCAGAACCCAGCAAAATGTGACTTCTGAAAGGTTCTGTAGAGATGAGGAAGCATGAGATCGGAAGAGC	161			18	G>A	A>G	T>C	C>T	0	0	0	0	0	Transversion	0.857143	0.142857	0.000000	1	1	1	1	1	1	0	-	-	-	-
100192806|F|0-18:G>A-18:G>A	100192806	TGCAGAACCCAGCAAAATAGGACTTCTGGAAGGTTCTGTAGAGATGAGGAAGCATGAGATCGGAAGAGC	162	18:G>A	G>A	18	G>A	A>G	T>C	C>T	1	0	0	0	1	Transition	0.857143	0.142857	0.000000	0	0	0	0	0	0	1	-	-	-	-
100193105|F|0--9:C>G	100193105	TGCAGACCACGTAAAGGCATGAGATCGGAAGAGCGGTTCAGCAGGAATGCCGAGACCGATCTCGTATGC	163			9	G>A	A>G	T>C	C>T	0	0	0	0	0	Transversion	0.250000	0.750000	0.000000	0	0	0	0	0	0	-	-	-	-	-
100193105|F|0-9:C>G-9:C>G	100193105	TGCAGACCAGGTAAAGGCATGAGATCGGAAGAGCGGTTCAGCAGGAATGCCGAGACCGATCTCGTATGC	164	9:C>G	C>G	9	G>A	A>G	T>C	C>T	0	0	0	0	0	Transversion	0.250000	0.750000	0.000000	1	1	1	1	1	1	-	-	-	-	-
100193160|F|0--5:T>A	100193160	TGCAGTCAGACCCCAAAGGCATGAGATCGGAAGAGCGGTTCAGCAGGAATGCCGAGACCGATCTCGTAT	165			5	G>A	A>G	T>C	C>T	0	0	0	0	0	Transversion	0.142857	0.857143	0.000000	0	0	0	0	0	0	1	-	-	-	-
100193160|F|0-5:T>A-5:T>A	100193160	TGCAGACGGACCCCAAGGGCATGAGATCGGAAGAGCGGTTCAGCAGGAATGCCGAGACCGATCTCGTAT	166	5:T>A	T>A	5	G>A	A>G	T>C	C>T	0	0	0	0	0	Transversion	0.142857	0.857143	0.000000	1	1	1	1	1	1	0	-	-	-	-
100193541|F|0--32:A>G	100193541	TGCAGAGTTTTGCTGACCACTGGCATAGCTCCACTGTCCAGCTGCATGAGATCGGAAGAGCGGTTCAGC	167			32	G>A	A>G	T>C	C>T	0	0	0	0	0	Transversion	0.571429	0.428571	0.000000	1	1	1	1	0	0	-	-	-	-	-
100193541|F|0-32:A>G-32:A>G	100193541	TGCAGAGTTTTGCTGACCACTGGCATAGCTCCGCTGTCCAGCTGCATGAGATCGGAAGAGCGGTTCAGC	168	32:A>G	A>G	32	G>A	A>G	T>C	C>T	0	1	0	0	1	Transition	0.571429	0.428571	0.000000	0	0	0	0	1	1	-	-	-	-	-
100193693|F|0--15:A>G	100193693	TGCAGATGGTCCAAAACACTGCTGCATGAGATCGGAAGAGCGGTTCAGCAGGAATGCCGAGACCGATCT	169			15	G>A	A>G	T>C	C>T	0	0	0	0	0	Transversion	0.714286	0.285714	0.000000	1	1	0	0	1	1	1	-	-	-	-
100193693|F|0-15:A>G-15:A>G	100193693	TGCAGATGGTCCAAAGCACTGCTGCATGAGATCGGAAGAGCGGTTCAGCAGGAATGCCGAGACCGATCT	170	15:A>G	A>G	15	G>A	A>G	T>C	C>T	0	1	0	0	1	Transition	0.714286	0.285714	0.000000	0	0	1	1	0	0	0	-	-	-	-
100193901|F|0--20:A>G	100193901	TGCAGCACCTTGATCATGGCATCTTTCTCGATGATCTGCGCATGAGATCGGAAGAGCGGTTCAGCAGGA	171			20	G>A	A>G	T>C	C>T	0	0	0	0	0	Transversion	0.250000	0.750000	0.000000	0	0	0	0	0	0	-	-	-	-	-
100193901|F|0-20:A>G-20:A>G	100193901	TGCAGCACCTTGATCATGGCGTCCTTCTCGATGATCTGGGCATGAGATCGGAAGAGCGGTTCAGCAGGA	172	20:A>G	A>G	20	G>A	A>G	T>C	C>T	0	1	0	0	1	Transition	0.250000	0.750000	0.000000	1	1	1	1	1	1	-	-	-	-	-
100194041|F|0--26:G>A	100194041	TGCAGCAGGTTGTACTTCTTCCTGGCGGCTGCCTCCCGCTTTTGCCGCAGCAGCCGCATGAGATCGGAA	173			26	G>A	A>G	T>C	C>T	0	0	0	0	0	Transversion	0.142857	0.857143	0.000000	0	0	0	0	0	0	1	-	-	-	-
100194041|F|0-26:G>A-26:G>A	100194041	TGCAGCAGGTTGTACTTCTTCCTGGCAGCTGCCTCCCGCTTCTGTCGCAGCAGCCGCATGAGATCGGAA	174	26:G>A	G>A	26	G>A	A>G	T>C	C>T	1	0	0	0	1	Transition	0.142857	0.857143	0.000000	1	1	1	1	1	1	0	-	-	-	-
100194312|F|0--6:T>C	100194312	TGCAGCTCTGTCCGACAGCGTGGCCAAGGAGAGCTGCATGAGATCGGAAGAGCGGTTCAGCAGGAATGC	175			6	G>A	A>G	T>C	C>T	0	0	0	0	0	Transversion	0.250000	0.750000	0.000000	0	0	0	0	0	0	-	-	-	1	1
100194312|F|0-6:T>C-6:T>C	100194312	TGCAGCCCTGTCTGACAGTGTGGCCAAGGAGAGCTGCATGAGATCGGAAGAGCGGTTCAGCAGGAATGC	176	6:T>C	T>C	6	G>A	A>G	T>C	C>T	0	0	1	0	1	Transition	0.250000	0.750000	0.000000	1	1	1	1	1	1	-	-	-	0	0
100194402|F|0--14:A>G	100194402	TGCAGCCTGGCACTAAGTGCAGTAGTCGCATGAGATCGGAAGAGCGGTTCAGCAGGAATGCCGAGACCG	177			14	G>A	A>G	T>C	C>T	0	0	0	0	0	Transversion	0.857143	0.142857	0.000000	1	1	1	1	1	1	0	-	-	-	-
100194402|F|0-14:A>G-14:A>G	100194402	TGCAGCCTGGCACTGAACGCAGTAGTCGCATGAGATCGGAAGAGCGGTTCAGCAGGAATGCCGAGACCG	178	14:A>G	A>G	14	G>A	A>G	T>C	C>T	0	1	0	0	1	Transition	0.857143	0.142857	0.000000	0	0	0	0	0	0	1	-	-	-	-
100194410|F|0--5:C>T	100194410	TGCAGCCTGGTCCTCACCTGCTGGCCAGCATGAGATCGGAAGAGCGGTTCAGCAGGAATGCCGAGACCG	179			5	G>A	A>G	T>C	C>T	0	0	0	0	0	Transversion	0.750000	0.250000	0.000000	1	1	1	1	1	1	-	-	-	-	-
100194410|F|0-5:C>T-5:C>T	100194410	TGCAGTCTGGCCCTCACCTTCTGGCCAGCATGAGATCGGAAGAGCGGTTCAGCAGGAATGCCGAGACCG	180	5:C>T	C>T	5	G>A	A>G	T>C	C>T	0	0	0	1	1	Transition	0.750000	0.250000	0.000000	0	0	0	0	0	0	-	-	-	-	-
100194417|F|0--8:G>A	100194417	TGCAGCCTGTATTCTCTGTATCCAAGTCCAGTGGGGGACAATGGTCTCTGGGCATGAGATCGGAAGAGC	181			8	G>A	A>G	T>C	C>T	0	0	0	0	0	Transversion	0.857143	0.142857	0.000000	1	1	1	1	1	1	0	-	-	-	-
100194417|F|0-8:G>A-8:G>A	100194417	TGCAGCCTATATTCTCTGTATCCAAGCCCAGTGGGGGACAAGGGTCTCTGGGCATGAGATCGGAAGAGC	182	8:G>A	G>A	8	G>A	A>G	T>C	C>T	1	0	0	0	1	Transition	0.857143	0.142857	0.000000	0	0	0	0	0	0	1	-	-	-	-
100194519|F|0--5:C>T	100194519	TGCAGCGTAATGGCAGGGGGCTCCCTGACTGGTTGGCATGAGATCGGAAGAGCGGTTCAGCAGGAATGC	183			5	G>A	A>G	T>C	C>T	0	0	0	0	0	Transversion	0.857143	0.142857	0.000000	1	1	1	1	1	1	0	-	-	-	-
100194519|F|0-5:C>T-5:C>T	100194519	TGCAGTGTAATGGCAGGGGGTTCCCGGACTGGTTGGCATGAGATCGGAAGAGCGGTTCAGCAGGAATGC	184	5:C>T	C>T	5	G>A	A>G	T>C	C>T	0	0	0	1	1	Transition	0.857143	0.142857	0.000000	0	0	0	0	0	0	1	-	-	-	-
100194537|F|0--17:A>C	100194537	TGCAGCGTGAGGTGGAGAGGCTGGGAGCCGAAAACGCCGGCATGAGATCGGAAGAGCGGTTCAGCAGGA	185			17	G>A	A>G	T>C	C>T	0	0	0	0	0	Transversion	0.285714	0.714286	0.000000	0	0	1	1	0	0	-	-	-	0	-
100194537|F|0-17:A>C-17:A>C	100194537	TGCAGCGTGAGGTGGAGCGGCTGGGAGCCGAAAACGCCGGCATGAGATCGGAAGAGCGGTTCAGCAGGA	186	17:A>C	A>C	17	G>A	A>G	T>C	C>T	0	0	0	0	0	Transversion	0.285714	0.714286	0.000000	1	1	0	0	1	1	-	-	-	1	-
100194623|F|0--12:C>T	100194623	TGCAGCTCACTGCCGGCTGCTGTCCGTGACCTTCTTGTTGCATGAGATCGGAAGAGCGGTTCAGCAGGA	187			12	G>A	A>G	T>C	C>T	0	0	0	0	0	Transversion	0.571429	0.428571	0.000000	1	1	1	1	0	0	0	-	-	-	-
100194623|F|0-12:C>T-12:C>T	100194623	TGCAGCTCACTGTCAGCTGCTGTCCGTGACCTTCTTGTTGCATGAGATCGGAAGAGCGGTTCAGCAGGA	188	12:C>T	C>T	12	G>A	A>G	T>C	C>T	0	0	0	1	1	Transition	0.571429	0.428571	0.000000	0	0	0	0	1	1	1	-	-	-	-
100194638|F|0--8:A>G	100194638	TGCAGCTCAGGATTCATATGAATTCCAGCCACACTCACGCATGAGATCGGAAGAGCGGTTCAGCAGGAA	189			8	G>A	A>G	T>C	C>T	0	0	0	0	0	Transversion	0.857143	0.142857	0.000000	1	1	1	1	1	1	0	-	-	-	-
100194638|F|0-8:A>G-8:A>G	100194638	TGCAGCTCGGGATTCATATGAATTCCATCCACACTCACGCATGAGATCGGAAGAGCGGTTCAGCAGGAA	190	8:A>G	A>G	8	G>A	A>G	T>C	C>T	0	1	0	0	1	Transition	0.857143	0.142857	0.000000	0	0	0	0	0	0	1	-	-	-	-
100194801|F|0--29:G>A	100194801	TGCAGCTGGCGTAGCAGAGAACTGTAGCCGGGCGAGCGTGACGCATGAGATCGGAAGAGCGGTTCAGCA	191			29	G>A	A>G	T>C	C>T	0	0	0	0	0	Transversion	0.571429	0.428571	0.000000	1	1	1	1	0	0	-	0	-	-	-
100194801|F|0-29:G>A-29:G>A	100194801	TGCAGCTGGCGTAGCAGAGAACTGTAGCCAGGCGAGCGTGACGCATGAGATCGGAAGAGCGGTTCAGCA	192	29:G>A	G>A	29	G>A	A>G	T>C	C>T	1	0	0	0	1	Transition	0.571429	0.428571	0.000000	0	0	0	0	1	1	-	1	-	-	-
100194807|F|0--5:C>T	100194807	TGCAGCTGGTCCTGCTGCTGTCGCATGAGATCGGAAGAGCGGTTCAGCAGGAATGCCGAGACCGATCTC	193			5	G>A	A>G	T>C	C>T	0	0	0	0	0	Transversion	0.857143	0.142857	0.000000	1	1	1	1	1	1	-	0	-	-	-
100194807|F|0-5:C>T-5:C>T	100194807	TGCAGTTGCTCCTGCTGCTGTCGCATGAGATCGGAAGAGCGGTTCAGCAGGAATGCCGAGACCGATCTC	194	5:C>T	C>T	5	G>A	A>G	T>C	C>T	0	0	0	1	1	Transition	0.857143	0.142857	0.000000	0	0	0	0	0	0	-	1	-	-	-
100194836|F|0--13:C>T	100194836	TGCAGCTGTCGTCCTTGAGAGAACCCCTGCCTGGCATGAGATCGGAAGAGCGGTTCAGCAGGAATGCCG	195			13	G>A	A>G	T>C	C>T	0	0	0	0	0	Transversion	0.571429	0.428571	0.000000	1	1	1	1	0	0	0	-	-	-	-
100194836|F|0-13:C>T-13:C>T	100194836	TGCAGCTGTCGTCTTTGAGAGAACCCCTGCCTGGCATGAGATCGGAAGAGCGGTTCAGCAGGAATGCCG	196	13:C>T	C>T	13	G>A	A>G	T>C	C>T	0	0	0	1	1	Transition	0.571429	0.428571	0.000000	0	0	0	0	1	1	1	-	-	-	-
100194976|F|0--12:G>A	100194976	TGCAGGAAGAGCGGATCCAGAATGCATGAGATCGGAAGAGCGGTTCAGCAGGAATGCCGAGACCGATCT	197			12	G>A	A>G	T>C	C>T	0	0	0	0	0	Transversion	0.250000	0.750000	0.000000	0	0	0	0	0	0	-	-	-	1	1
100194976|F|0-12:G>A-12:G>A	100194976	TGCAGGAAGAGCAGATCCGGAGTGCATGAGATCGGAAGAGCGGTTCAGCAGGAATGCCGAGACCGATCT	198	12:G>A	G>A	12	G>A	A>G	T>C	C>T	1	0	0	0	1	Transition	0.250000	0.750000	0.000000	1	1	1	1	1	1	-	-	-	0	0
100195223|F|0--9:C>T	100195223	TGCAGGCAACCATCTATGCATGAGATCGGAAGAGCGGTTCAGCAGGAATGCCGAGACCGATCTCGTATG	199			9	G>A	A>G	T>C	C>T	0	0	0	0	0	Transversion	0.250000	0.750000	0.000000	0	0	0	0	0	0	-	-	-	-	-
100195223|F|0-9:C>T-9:C>T	100195223	TGCAGGCAATCATCTGGGCATGAGATCGGAAGAGCGGTTCAGCAGGAATGCCGAGACCGATCTCGTATG	200	9:C>T	C>T	9	G>A	A>G	T>C	C>T	0	0	0	1	1	Transition	0.250000	0.750000	0.000000	1	1	1	1	1	1	-	-	-	-	-
100195304|F|0--35:T>C	100195304	TGCAGGCCAGTGCGGCACAGTGCAGCAGGCAGGAGTGCGGCATGAGATCGGAAGAGCGGTTCAGCAGGA	201			35	G>A	A>G	T>C	C>T	0	0	0	0	0	Transversion	0.857143	0.142857	0.000000	1	1	1	1	1	1	0	-	-	-	-
100195304|F|0-35:T>C-35:T>C	100195304	TGCAGGCCAGTGCGGCACAGTGCAGCAGGCAGGAGCGCAGCATGAGATCGGAAGAGCGGTTCAGCAGGA	202	35:T>C	T>C	35	G>A	A>G	T>C	C>T	0	0	1	0	1	Transition	0.857143	0.142857	0.000000	0	0	0	0	0	0	1	-	-	-	-
100195357|F|0--17:C>T	100195357	TGCAGGCGATTCCATGACATTCCACTGTTTAATATTGCATGAGATCGGAAGAGCGGTTCAGCAGGAATG	203			17	G>A	A>G	T>C	C>T	0	0	0	0	0	Transversion	0.857143	0.142857	0.000000	1	1	1	1	1	1	0	-	-	-	-
100195357|F|0-17:C>T-17:C>T	100195357	TGCAGGCGATTCCATGATGGTCCACTGTTTAATATTGCATGAGATCGGAAGAGCGGTTCAGCAGGAATG	204	17:C>T	C>T	17	G>A	A>G	T>C	C>T	0	0	0	1	1	Transition	0.857143	0.142857	0.000000	0	0	0	0	0	0	1	-	-	-	-
100195359|F|0--6:C>T	100195359	TGCAGGCGATTCGGACATCATCAGGAGCATGAGATCGGAAGAGCGGTTCAGCAGGAATGCCGAGACCGA	205			6	G>A	A>G	T>C	C>T	0	0	0	0	0	Transversion	0.857143	0.142857	0.000000	1	1	1	1	1	1	0	-	-	-	-
100195359|F|0-6:C>T-6:C>T	100195359	TGCAGGTGACTCTGACATCATCAGGAGCATGAGATCGGAAGAGCGGTTCAGCAGGAATGCCGAGACCGA	206	6:C>T	C>T	6	G>A	A>G	T>C	C>T	0	0	0	1	1	Transition	0.857143	0.142857	0.000000	0	0	0	0	0	0	1	-	-	-	-
100195422|F|0--5:G>A	100195422	TGCAGGCTCTTGGGGTCCTGGGCCAGGCCGGAGGCGAAGGCGGCCAGGGCGTCGGCATGAGATCGGAAG	207			5	G>A	A>G	T>C	C>T	0	0	0	0	0	Transversion	0.714286	0.285714	0.000000	1	1	1	1	0	0	1	-	-	-	-
100195422|F|0-5:G>A-5:G>A	100195422	TGCAGACTCTTGGGGTCCTGGGCCAGGCCGGAGGCGAAGGCGGCCAGGGCGTCTGCATGAGATCGGAAG	208	5:G>A	G>A	5	G>A	A>G	T>C	C>T	1	0	0	0	1	Transition	0.714286	0.285714	0.000000	0	0	0	0	1	1	0	-	-	-	-
100195450|F|0--14:C>G	100195450	TGCAGGCTGTGGGGCCGGTACAGCATGAGATCGGAAGAGCGGTTCAGCAGGAATGCCGAGACCGATCTC	209			14	G>A	A>G	T>C	C>T	0	0	0	0	0	Transversion	0.250000	0.750000	0.000000	0	0	0	0	0	0	-	-	-	1	1
100195450|F|0-14:C>G-14:C>G	100195450	TGCAGGCTGTGGGGGCGGAACAGCATGAGATCGGAAGAGCGGTTCAGCAGGAATGCCGAGACCGATCTC	210	14:C>G	C>G	14	G>A	A>G	T>C	C>T	0	0	0	0	0	Transversion	0.250000	0.750000	0.000000	1	1	1	1	1	1	-	-	-	0	0
100195759|F|0--27:G>A	100195759	TGCAGGTAGGGGGCGCCATGCCACATGGAGCATGAGATCGGAAGAGCGGTTCAGCAGGAATGCCGAGAC	211			27	G>A	A>G	T>C	C>T	0	0	0	0	0	Transversion	0.857143	0.142857	0.000000	1	1	1	1	1	1	0	-	-	-	-
100195759|F|0-27:G>A-27:G>A	100195759	TGCAGGTAGGGGGCGCCATGCCACATGAAGCATGAGATCGGAAGAGCGGTTCAGCAGGAATGCCGAGAC	212	27:G>A	G>A	27	G>A	A>G	T>C	C>T	1	0	0	0	1	Transition	0.857143	0.142857	0.000000	0	0	0	0	0	0	1	-	-	-	-
100195809|F|0--23:T>C	100195809	TGCAGGTCCCGTGTGAGCTTCCCTTTGTCTCTGAAACAGCCCAGAGAGTGCATGAGATCGGAAGAGCGG	213			23	G>A	A>G	T>C	C>T	0	0	0	0	0	Transversion	0.857143	0.142857	0.000000	1	1	1	1	1	1	0	-	-	-	-
100195809|F|0-23:T>C-23:T>C	100195809	TGCAGGTCCCGTGTGAGCTTCCCCTTGTCTCTGAAACAGCCCAGAGAGTGCATGAGATCGGAAGAGCGG	214	23:T>C	T>C	23	G>A	A>G	T>C	C>T	0	0	1	0	1	Transition	0.857143	0.142857	0.000000	0	0	0	0	0	0	1	-	-	-	-
100196027|F|0--5:G>C	100196027	TGCAGGTTTTAAACTTTGGCATGAGATCGGAAGAGCGGTTCAGCAGGAATGCCGAGACCGATCTCGTAT	215			5	G>A	A>G	T>C	C>T	0	0	0	0	0	Transversion	0.857143	0.142857	0.000000	1	1	1	1	1	1	0	-	-	-	-
100196027|F|0-5:G>C-5:G>C	100196027	TGCAGCTTTTATAATTTGGCATGAGATCGGAAGAGCGGTTCAGCAGGAATGCCGAGACCGATCTCGTAT	216	5:G>C	G>C	5	G>A	A>G	T>C	C>T	0	0	0	0	0	Transversion	0.857143	0.142857	0.000000	0	0	0	0	0	0	1	-	-	-	-
100196415|F|0--17:G>A	100196415	TGCAGTCGGCGTATCTCGGCATGAGATCGGAAGAGCGGTTCAGCAGGAATGCCGAGACCGATCTCGTAT	217			17	G>A	A>G	T>C	C>T	0	0	0	0	0	Transversion	0.571429	0.428571	0.000000	1	1	1	1	0	0	0	-	-	-	-
100196415|F|0-17:G>A-17:G>A	100196415	TGCAGTCGGCGTATCTCAGCATGAGATCGGAAGAGCGGTTCAGCAGGAATGCCGAGACCGATCTCGTAT	218	17:G>A	G>A	17	G>A	A>G	T>C	C>T	1	0	0	0	1	Transition	0.571429	0.428571	0.000000	0	0	0	0	1	1	1	-	-	-	-
100196729|F|0--5:T>G	100196729	TGCAGTGGCAGTCGGGCTGCATGAGATCGGAAGAGCGGTTCAGCAGGAATGCCGAGACCGATCTCGTAT	219			5	G>A	A>G	T>C	C>T	0	0	0	0	0	Transversion	0.857143	0.142857	0.000000	1	1	1	1	1	1	0	-	-	-	-
100196729|F|0-5:T>G-5:T>G	100196729	TGCAGGGGCAGTGAGGCTGCATGAGATCGGAAGAGCGGTTCAGCAGGAATGCCGAGACCGATCTCGTAT	220	5:T>G	T>G	5	G>A	A>G	T>C	C>T	0	0	0	0	0	Transversion	0.857143	0.142857	0.000000	0	0	0	0	0	0	1	-	-	-	-
100196754|F|0--7:A>G	100196754	TGCAGTGAGCAGGAAGAAGAAACAGCATGAGATCGGAAGAGCGGTTCAGCAGGAATGCCGAGACCGATC	221			7	G>A	A>G	T>C	C>T	0	0	0	0	0	Transversion	0.285714	0.714286	0.000000	0	0	0	0	-	0	-	-	-	-	-
100196754|F|0-7:A>G-7:A>G	100196754	TGCAGTGGGCAGGAAGAAGAAACAGCATGAGATCGGAAGAGCGGTTCAGCAGGAATGCCGAGACCGATC	222	7:A>G	A>G	7	G>A	A>G	T>C	C>T	0	1	0	0	1	Transition	0.285714	0.714286	0.000000	1	1	1	1	-	1	-	-	-	-	-
100197002|F|0--5:T>C	100197002	TGCAGTTCGGGTTTGGGCACACGCATGAGATCGGAAGAGCGGTTCAGCAGGAATGCCGAGACCGATCTC	223			5	G>A	A>G	T>C	C>T	0	0	0	0	0	Transversion	0.857143	0.142857	0.000000	1	1	1	1	1	1	0	-	-	-	-
100197002|F|0-5:T>C-5:T>C	100197002	TGCAGCTCAGGTTTCGGCACACGCATGAGATCGGAAGAGCGGTTCAGCAGGAATGCCGAGACCGATCTC	224	5:T>C	T>C	5	G>A	A>G	T>C	C>T	0	0	1	0	1	Transition	0.857143	0.142857	0.000000	0	0	0	0	0	0	1	-	-	-	-
100202515|F|0--11:T>A	100202515	TGCAGAGCATTTGGAGGCATGAGATCGGAAGAGCGGTTCAGCAGGAATGCCGAGACCGATCTCGTATGC	225			11	G>A	A>G	T>C	C>T	0	0	0	0	0	Transversion	0.250000	0.750000	0.000000	0	0	0	0	0	0	-	1	1	-	-
100202515|F|0-11:T>A-11:T>A	100202515	TGCAGAGCATTAGAAGGCATGAGATCGGAAGAGCGGTTCAGCAGGAATGCCGAGACCGATCTCGTATGC	226	11:T>A	T>A	11	G>A	A>G	T>C	C>T	0	0	0	0	0	Transversion	0.250000	0.750000	0.000000	1	1	1	1	1	1	-	0	0	-	-
100202526|F|0--6:T>G	100202526	TGCAGATCGAGTGCATGCATGAGATCGGAAGAGCGGTTCAGCAGGAATGCCGAGACCGATCTCGTATGC	227			6	G>A	A>G	T>C	C>T	0	0	0	0	0	Transversion	0.250000	0.750000	0.000000	0	0	0	0	0	0	-	1	1	-	-
100202526|F|0-6:T>G-6:T>G	100202526	TGCAGAGCGAGAGCATGCATGAGATCGGAAGAGCGGTTCAGCAGGAATGCCGAGACCGATCTCGTATGC	228	6:T>G	T>G	6	G>A	A>G	T>C	C>T	0	0	0	0	0	Transversion	0.250000	0.750000	0.000000	1	1	1	1	1	1	-	0	0	-	-
100202528|F|0--9:T>A	100202528	TGCAGATGCTAAGTTAGGCATGAGATCGGAAGAGCGGTTCAGCAGGAATGCCGAGACCGATCTCGTATG	229			9	G>A	A>G	T>C	C>T	0	0	0	0	0	Transversion	0.666667	0.333333	0.000000	1	1	1	1	1	1	0	0	0	-	-
100202528|F|0-9:T>A-9:T>A	100202528	TGCAGATGCAAAGTTAGGCATGAGATCGGAAGAGCGGTTCAGCAGGAATGCCGAGACCGATCTCGTATG	230	9:T>A	T>A	9	G>A	A>G	T>C	C>T	0	0	0	0	0	Transversion	0.666667	0.333333	0.000000	0	0	0	0	0	0	1	1	1	-	-
100202550|F|0--8:G>A	100202550	TGCAGCCTGATTTGGAGCATGAGATCGGAAGAGCGGTTCAGCAGGAATGCCGAGACCGATCTCGTATGC	231			8	G>A	A>G	T>C	C>T	0	0	0	0	0	Transversion	0.200000	0.800000	0.000000	0	0	0	0	0	0	-	0	0	1	1
100202550|F|0-8:G>A-8:G>A	100202550	TGCAGCCTAATTTGGAGCATGAGATCGGAAGAGCGGTTCAGCAGGAATGCCGAGACCGATCTCGTATGC	232	8:G>A	G>A	8	G>A	A>G	T>C	C>T	1	0	0	0	1	Transition	0.200000	0.800000	0.000000	1	1	1	1	1	1	-	1	1	0	0
100202564|F|0--11:A>G	100202564	TGCAGCTGGGAACATGGCATGAGATCGGAAGAGCGGTTCAGCAGGAATGCCGAGACCGATCTCGTATGC	233			11	G>A	A>G	T>C	C>T	0	0	0	0	0	Transversion	0.750000	0.250000	0.000000	1	1	1	1	1	1	-	0	0	-	-
100202564|F|0-11:A>G-11:A>G	100202564	TGCAGCTGGGAGCATGGCATGAGATCGGAAGAGCGGTTCAGCAGGAATGCCGAGACCGATCTCGTATGC	234	11:A>G	A>G	11	G>A	A>G	T>C	C>T	0	1	0	0	1	Transition	0.750000	0.250000	0.000000	0	0	0	0	0	0	-	1	1	-	-
100202579|F|0--16:A>T	100202579	TGCAGGCTCACCTGTCACGCATGAGATCGGAAGAGCGGTTCAGCAGGAATGCCGAGACCGATCTCGTAT	235			16	G>A	A>G	T>C	C>T	0	0	0	0	0	Transversion	0.714286	0.285714	0.000000	1	1	1	1	-	-	1	0	0	-	-
100202579|F|0-16:A>T-16:A>T	100202579	TGCAGGCTCACCTGTCTCGCATGAGATCGGAAGAGCGGTTCAGCAGGAATGCCGAGACCGATCTCGTAT	236	16:A>T	A>T	16	G>A	A>G	T>C	C>T	0	0	0	0	0	Transversion	0.714286	0.285714	0.000000	0	0	0	0	-	-	0	1	1	-	-
100202580|F|0--8:G>C	100202580	TGCAGGCTGTAATTAAGCATGAGATCGGAAGAGCGGTTCAGCAGGAATGCCGAGACCGATCTCGTATGC	237			8	G>A	A>G	T>C	C>T	0	0	0	0	0	Transversion	0.750000	0.250000	0.000000	1	1	1	1	1	1	-	0	0	-	-
100202580|F|0-8:G>C-8:G>C	100202580	TGCAGGCTCTAATTAAGCATGAGATCGGAAGAGCGGTTCAGCAGGAATGCCGAGACCGATCTCGTATGC	238	8:G>C	G>C	8	G>A	A>G	T>C	C>T	0	0	0	0	0	Transversion	0.750000	0.250000	0.000000	0	0	0	0	0	0	-	1	1	-	-
100202603|F|0--11:G>A	100202603	TGCAGGTTTAGGTAACGCATGAGATCGGAAGAGCGGTTCAGCAGGAATGCCGAGACCGATCTCGTATGC	239			11	G>A	A>G	T>C	C>T	0	0	0	0	0	Transversion	0.750000	0.250000	0.000000	1	1	1	1	1	1	-	0	0	-	-
100202603|F|0-11:G>A-11:G>A	100202603	TGCAGGTTTAGAAAACGCATGAGATCGGAAGAGCGGTTCAGCAGGAATGCCGAGACCGATCTCGTATGC	240	11:G>A	G>A	11	G>A	A>G	T>C	C>T	1	0	0	0	1	Transition	0.750000	0.250000	0.000000	0	0	0	0	0	0	-	1	1	-	-
100202630|F|0--8:A>G	100202630	TGCAGTTTACTGACATCAGCATGAGATCGGAAGAGCGGTTCAGCAGGAATGCCGAGACCGATCTCGTAT	241			8	G>A	A>G	T>C	C>T	0	0	0	0	0	Transversion	0.750000	0.250000	0.000000	1	1	1	1	1	1	-	0	0	-	-
100202630|F|0-8:A>G-8:A>G	100202630	TGCAGTTTGCTGACATTAGCATGAGATCGGAAGAGCGGTTCAGCAGGAATGCCGAGACCGATCTCGTAT	242	8:A>G	A>G	8	G>A	A>G	T>C	C>T	0	1	0	0	1	Transition	0.750000	0.250000	0.000000	0	0	0	0	0	0	-	1	1	-	-
100202635|F|0--6:C>A	100202635	TGCAGACACCAAAAAAGCATGAGATCGGAAGAGCGGTTCAGCAGGAATGCCGAGACCGATCTCGTATGC	243			6	G>A	A>G	T>C	C>T	0	0	0	0	0	Transversion	0.250000	0.750000	0.000000	0	0	0	0	0	0	-	-	-	-	-
100202635|F|0-6:C>A-6:C>A	100202635	TGCAGAAACCAAAAATGCATGAGATCGGAAGAGCGGTTCAGCAGGAATGCCGAGACCGATCTCGTATGC	244	6:C>A	C>A	6	G>A	A>G	T>C	C>T	0	0	0	0	0	Transversion	0.250000	0.750000	0.000000	1	1	1	1	1	1	-	-	-	-	-
100202735|F|0--7:A>C	100202735	TGCAGTCATACATGTGCATGAGATCGGAAGAGCGGTTCAGCAGGAATGCCGAGACCGATCTCGTATGCC	245			7	G>A	A>G	T>C	C>T	0	0	0	0	0	Transversion	0.428571	0.571429	0.000000	0	0	0	0	-	-	-	1	-	-	-
100202735|F|0-7:A>C-7:A>C	100202735	TGCAGTCCTAAATGTGCATGAGATCGGAAGAGCGGTTCAGCAGGAATGCCGAGACCGATCTCGTATGCC	246	7:A>C	A>C	7	G>A	A>G	T>C	C>T	0	0	0	0	0	Transversion	0.428571	0.571429	0.000000	1	1	1	1	-	-	-	0	-	-	-
100202771|F|0--14:T>C	100202771	TGCAGACCTAATCCTGCATGAGATCGGAAGAGCGGTTCAGCAGGAATGCCGAGACCGATCTCGTATGCC	247			14	G>A	A>G	T>C	C>T	0	0	0	0	0	Transversion	0.857143	0.142857	0.000000	1	1	1	1	1	1	0	-	-	-	-
100202771|F|0-14:T>C-14:T>C	100202771	TGCAGACCTAATCCCGCATGAGATCGGAAGAGCGGTTCAGCAGGAATGCCGAGACCGATCTCGTATGCC	248	14:T>C	T>C	14	G>A	A>G	T>C	C>T	0	0	1	0	1	Transition	0.857143	0.142857	0.000000	0	0	0	0	0	0	1	-	-	-	-
100202782|F|0--10:C>A	100202782	TGCAGAGGGACCATCTTGCATGAGATCGGAAGAGCGGTTCAGCAGGAATGCCGAGACCGATCTCGTATG	249			10	G>A	A>G	T>C	C>T	0	0	0	0	0	Transversion	0.857143	0.142857	0.000000	1	1	1	1	1	1	0	-	-	-	-
100202782|F|0-10:C>A-10:C>A	100202782	TGCAGAGGGAACATCGTGCATGAGATCGGAAGAGCGGTTCAGCAGGAATGCCGAGACCGATCTCGTATG	250	10:C>A	C>A	10	G>A	A>G	T>C	C>T	0	0	0	0	0	Transversion	0.857143	0.142857	0.000000	0	0	0	0	0	0	1	-	-	-	-
100202843|F|0--8:C>T	100202843	TGCAGCTCCGCCCCCGATCGCATGAGATCGGAAGAGCGGTTCAGCAGGAATGCCGAGACCGATCTCGTA	251			8	G>A	A>G	T>C	C>T	0	0	0	0	0	Transversion	0.142857	0.857143	0.000000	0	0	0	0	0	0	1	-	-	-	-
100202843|F|0-8:C>T-8:C>T	100202843	TGCAGCTCTGCCCCTGATCGCATGAGATCGGAAGAGCGGTTCAGCAGGAATGCCGAGACCGATCTCGTA	252	8:C>T	C>T	8	G>A	A>G	T>C	C>T	0	0	0	1	1	Transition	0.142857	0.857143	0.000000	1	1	1	1	1	1	0	-	-	-	-
100202916|F|0--7:G>T	100202916	TGCAGTGGGAGACCCAGCATGAGATCGGAAGAGCGGTTCAGCAGGAATGCCGAGACCGATCTCGTATGC	253			7	G>A	A>G	T>C	C>T	0	0	0	0	0	Transversion	0.250000	0.750000	0.000000	0	0	0	0	0	0	-	-	-	1	1
100202916|F|0-7:G>T-7:G>T	100202916	TGCAGTGTGAGACCCCGCATGAGATCGGAAGAGCGGTTCAGCAGGAATGCCGAGACCGATCTCGTATGC	254	7:G>T	G>T	7	G>A	A>G	T>C	C>T	0	0	0	0	0	Transversion	0.250000	0.750000	0.000000	1	1	1	1	1	1	-	-	-	0	0
100202922|F|0--12:A>C	100202922	TGCAGTTCTCAAAGCTGCATGAGATCGGAAGAGCGGTTCAGCAGGAATGCCGAGACCGATCTCGTATGC	255			12	G>A	A>G	T>C	C>T	0	0	0	0	0	Transversion	0.857143	0.142857	0.000000	1	1	1	1	1	1	0	-	-	-	-
100202922|F|0-12:A>C-12:A>C	100202922	TGCAGTTCTCAACACTGCATGAGATCGGAAGAGCGGTTCAGCAGGAATGCCGAGACCGATCTCGTATGC	256	12:A>C	A>C	12	G>A	A>G	T>C	C>T	0	0	0	0	0	Transversion	0.857143	0.142857	0.000000	0	0	0	0	0	0	1	-	-	-	-
100203181|F|0--13:G>C	100203181	TGCAGTGATCATTGTGCATGAGATCGGAAGAGCGGTTCAGCAGGAATGCCGAGACCGATCTCGTATGCC	257			13	G>A	A>G	T>C	C>T	0	0	0	0	0	Transversion	0.714286	0.285714	0.000000	1	1	1	1	-	1	-	0	0	-	-
100203181|F|0-13:G>C-13:G>C	100203181	TGCAGTGATCATTCTGCATGAGATCGGAAGAGCGGTTCAGCAGGAATGCCGAGACCGATCTCGTATGCC	258	13:G>C	G>C	13	G>A	A>G	T>C	C>T	0	0	0	0	0	Transversion	0.714286	0.285714	0.000000	0	0	0	0	-	0	-	1	1	-	-
100203198|F|0--6:G>A	100203198	TGCAGTGAAGTGAGAGCATGAGATCGGAAGAGCGGTTCAGCAGGAATGCCGAGACCGATCTCGTATGCC	259			6	G>A	A>G	T>C	C>T	0	0	0	0	0	Transversion	0.600000	0.400000	0.000000	1	1	1	1	1	1	-	-	-	-	-
100203198|F|0-6:G>A-6:G>A	100203198	TGCAGTAAAGTGAGAGCATGAGATCGGAAGAGCGGTTCAGCAGGAATGCCGAGACCGATCTCGTATGCC	260	6:G>A	G>A	6	G>A	A>G	T>C	C>T	1	0	0	0	1	Transition	0.600000	0.400000	0.000000	0	0	0	0	0	0	-	-	-	-	-
100203232|F|0--7:T>G	100203232	TGCAGCGTGGCATCAGCATGAGATCGGAAGAGCGGTTCAGCAGGAATGCCGAGACCGATCTCGTATGCC	261			7	G>A	A>G	T>C	C>T	0	0	0	0	0	Transversion	0.428571	0.428571	0.142857	0	0	1	0	-	-	1	-	-	1	1
100203232|F|0-7:T>G-7:T>G	100203232	TGCAGCGGGGCATCAGCATGAGATCGGAAGAGCGGTTCAGCAGGAATGCCGAGACCGATCTCGTATGCC	262	7:T>G	T>G	7	G>A	A>G	T>C	C>T	0	0	0	0	0	Transversion	0.428571	0.428571	0.142857	1	1	1	1	-	-	0	-	-	0	0
100203252|F|0--12:G>A	100203252	TGCAGTTGCTGCGAGGCATGAGATCGGAAGAGCGGTTCAGCAGGAATGCCGAGACCGATCTCGTATGCC	263			12	G>A	A>G	T>C	C>T	0	0	0	0	0	Transversion	0.571429	0.428571	0.000000	1	1	1	1	0	0	0	-	-	-	-
100203252|F|0-12:G>A-12:G>A	100203252	TGCAGTTGCTGCAAGGCATGAGATCGGAAGAGCGGTTCAGCAGGAATGCCGAGACCGATCTCGTATGCC	264	12:G>A	G>A	12	G>A	A>G	T>C	C>T	1	0	0	0	1	Transition	0.571429	0.428571	0.000000	0	0	0	0	1	1	1	-	-	-	-
100203253|F|0--14:A>G	100203253	TGCAGTTTGTGGAAACGCATGAGATCGGAAGAGCGGTTCAGCAGGAATGCCGAGACCGATCTCGTATGC	265			14	G>A	A>G	T>C	C>T	0	0	0	0	0	Transversion	0.700000	0.200000	0.100000	1	1	1	1	1	1	-	-	-	1	1
100203253|F|0-14:A>G-14:A>G	100203253	TGCAGTTTGTGGAAGCGCATGAGATCGGAAGAGCGGTTCAGCAGGAATGCCGAGACCGATCTCGTATGC	266	14:A>G	A>G	14	G>A	A>G	T>C	C>T	0	1	0	0	1	Transition	0.700000	0.200000	0.100000	0	0	0	0	0	1	-	-	-	0	0
100203342|F|0--18:A>T	100203342	TGCAGAACCTCCCAAAACACACTTCGAGAGACACAATCGTTTCCTTCTCTAAGTTCATAAAGCGCATGT	267			18	G>A	A>G	T>C	C>T	0	0	0	0	0	Transversion	0.571429	0.428571	0.000000	1	1	1	1	0	0	-	-	-	-	-
100203342|F|0-18:A>T-18:A>T	100203342	TGCAGAACCTCCCAAAACTCATTTCGAGAGACACAATCCTTTCCTTCTCTAAGTTCATAAAGCGCATGT	268	18:A>T	A>T	18	G>A	A>G	T>C	C>T	0	0	0	0	0	Transversion	0.571429	0.428571	0.000000	0	0	0	0	1	1	-	-	-	-	-
100203342|F|0--38:G>C	100203342	TGCAGAACCTCCCAAAACACACTTCGAGAGACACAATCGTTTCCTTCTCTAAGTTCATAAAGCGCATGT	269			38	G>A	A>G	T>C	C>T	0	0	0	0	0	Transversion	0.285714	0.714286	0.000000	0	0	1	1	0	0	-	-	-	-	-
100203342|F|0-38:G>C-38:G>C	100203342	TGCAGAACCTCCCAAAACACACTTCGAGAGACACAATCCTTTCCTTCTCTAAGTTCATAAAGCGCATGT	270	38:G>C	G>C	38	G>A	A>G	T>C	C>T	0	0	0	0	0	Transversion	0.285714	0.714286	0.000000	1	1	0	0	1	1	-	-	-	-	-
100203345|F|0--12:C>A	100203345	TGCAGACACTTTCAGCAAGACCACAAACACAGAACCTTCTCACCTGGCAGCACAACCCGCAGCATGAGA	271			12	G>A	A>G	T>C	C>T	0	0	0	0	0	Transversion	0.571429	0.428571	0.000000	1	1	1	1	0	0	-	-	-	-	-
100203345|F|0-12:C>A-12:C>A	100203345	TGCAGACACTTTAAGCAAGACCACAAACACAAAACCTTCTCACCTGGCAGCACAACCCACAGCATGAGA	272	12:C>A	C>A	12	G>A	A>G	T>C	C>T	0	0	0	0	0	Transversion	0.571429	0.428571	0.000000	0	0	0	0	1	1	-	-	-	-	-
100203441|F|0--54:C>T	100203441	TGCAGAAATCATATTAGCCTGGAGTCGGTTACTGCACTAAAACATGATGTAATTCAATTGTTCCGAGTA	273			54	G>A	A>G	T>C	C>T	0	0	0	0	0	Transversion	0.666667	0.333333	0.000000	1	1	1	1	1	1	0	0	0	-	-
100203441|F|0-54:C>T-54:C>T	100203441	TGCAGAAATCATATTAGCCTGGAGTCGGTTACTGCACTAAAACATGATGTAATTTGATTGTTCCGAGTA	274	54:C>T	C>T	54	G>A	A>G	T>C	C>T	0	0	0	1	1	Transition	0.666667	0.333333	0.000000	0	0	0	0	0	0	1	1	1	-	-
100203442|F|0--63:A>C	100203442	TGCAGAAATCATATTAGCCTGGAGTCGGTTACTGCACTAAAACATGATGTAATTCAATTGTTCAGAGTA	275			63	G>A	A>G	T>C	C>T	0	0	0	0	0	Transversion	0.222222	0.777778	0.000000	0	0	0	0	1	1	0	0	0	-	-
100203442|F|0-63:A>C-63:A>C	100203442	TGCAGAAATCATATTAGCCTGGAGTCGGTTACTGCACTAAAACATGATGTAATTCAATTGTTCCGAGTA	276	63:A>C	A>C	63	G>A	A>G	T>C	C>T	0	0	0	0	0	Transversion	0.222222	0.777778	0.000000	1	1	1	1	0	0	1	1	1	-	-
100203446|F|0--48:A>C	100203446	TGCAGAATCCGCTGTTGTTACTGGTAAATATGAAGGTTTAGAAGAAAAAAATTTAAAATGAAGTGCTAT	277			48	G>A	A>G	T>C	C>T	0	0	0	0	0	Transversion	0.750000	0.250000	0.000000	1	1	1	1	1	1	-	0	0	-	-
100203446|F|0-48:A>C-48:A>C	100203446	TGCAGAATCCGCTGTTGTTACTGGTAAATATGAAGGTTTAGAAGAAAACCATTTAAAATGAAGTGCTAC	278	48:A>C	A>C	48	G>A	A>G	T>C	C>T	0	0	0	0	0	Transversion	0.750000	0.250000	0.000000	0	0	0	0	0	0	-	1	1	-	-
100203446|F|0--54:A>T	100203446	TGCAGAATCCGCTGTTGTTACTGGTAAATATGAAGGTTTAGAAGAAAAAAATTTAAAATGAAGTGCTAT	279			54	G>A	A>G	T>C	C>T	0	0	0	0	0	Transversion	0.500000	0.500000	0.000000	0	0	1	1	0	0	-	1	1	-	-
100203446|F|0-54:A>T-54:A>T	100203446	TGCAGAATCCGCTGTTGTTACTGGTAAATATGAAGGTTTAGAAGAAAAAAATTTTAAATGAAGTGCTAT	280	54:A>T	A>T	54	G>A	A>G	T>C	C>T	0	0	0	0	0	Transversion	0.500000	0.500000	0.000000	1	1	0	0	1	1	-	0	0	-	-
100203448|F|0--5:G>A	100203448	TGCAGGATCTGGATGCCCTCCTTGACGTCGCGTAGCTGCTGGCTGTAGCGCTGGATCTTGCGCTCGATG	281			5	G>A	A>G	T>C	C>T	0	0	0	0	0	Transversion	0.666667	0.333333	0.000000	1	1	1	1	1	1	0	0	0	-	-
100203448|F|0-5:G>A-5:G>A	100203448	TGCAGAATCTGGATGCCCTCTTTGACGTCCCGCAGCTGCTGGCTGTAGCGCTGGATCTTGCGCTCGATG	282	5:G>A	G>A	5	G>A	A>G	T>C	C>T	1	0	0	0	1	Transition	0.666667	0.333333	0.000000	0	0	0	0	0	0	1	1	1	-	-
100203453|F|0--56:C>T	100203453	TGCAGACAGCCTAATGGGCTAATTTGTAATTGGGAAAGGGAAATGAGTTAGCTAGCCGTGCCTTTGTTA	283			56	G>A	A>G	T>C	C>T	0	0	0	0	0	Transversion	0.666667	0.333333	0.000000	1	1	1	1	1	1	0	0	0	-	-
100203453|F|0-56:C>T-56:C>T	100203453	TGCAGACAGCCTAATGGGCTAATTTGTAATTGGGAGAGGGAAATGAGTTAGCTAGCTGCGGCTTTGTTA	284	56:C>T	C>T	56	G>A	A>G	T>C	C>T	0	0	0	1	1	Transition	0.666667	0.333333	0.000000	0	0	0	0	0	0	1	1	1	-	-
100203464|F|0--22:G>A	100203464	TGCAGAGACAATGAGGTCTTTAGGCAGGCACGCCTGATAGTCCAGCCTTCATTTATTCATTTATCTTGT	285			22	G>A	A>G	T>C	C>T	0	0	0	0	0	Transversion	0.571429	0.428571	0.000000	1	1	1	1	-	-	0	0	0	-	-
100203464|F|0-22:G>A-22:G>A	100203464	TGCAGAGACAATGAGGTCTTTAAGCGGGTACGCCTGATAGTCCAGCCTTCATTTATTCATTTATCTTGT	286	22:G>A	G>A	22	G>A	A>G	T>C	C>T	1	0	0	0	1	Transition	0.571429	0.428571	0.000000	0	0	0	0	-	-	1	1	1	-	-
100203466|F|0--33:T>C	100203466	TGCAGAGATGACAGGGGGAAAGCTTTATTGCTCTGAGTTTGTATCGATCGGGGCCCCTCACAGGGGGCA	287			33	G>A	A>G	T>C	C>T	0	0	0	0	0	Transversion	0.133333	0.866667	0.000000	0	0	0	0	0	0	0	0	0	1	1
100203466|F|0-33:T>C-33:T>C	100203466	TGCAGAGATGACAGGGGGAAAGCTTTATTGCTCCGAGTTTGTATCGATCGGGGCCCCTCACAGGGGGCA	288	33:T>C	T>C	33	G>A	A>G	T>C	C>T	0	0	1	0	1	Transition	0.133333	0.866667	0.000000	1	1	1	1	1	1	1	1	1	0	0
100203467|F|0--56:T>C	100203467	TGCAGAGATGACAGGGGGAAAGCTTTATTGCTCCGAGTTTGTATCGATCGGGGCCCTTCACAGGGGGCA	289			56	G>A	A>G	T>C	C>T	0	0	0	0	0	Transversion	0.133333	0.866667	0.000000	0	0	0	0	0	0	0	0	0	0	0
100203467|F|0-56:T>C-56:T>C	100203467	TGCAGAGATGACAGGGGGAAAGCTTTATTGCTCCGAGTTTGTATCGATCGGGGCCCCTCACAGGGGGCA	290	56:T>C	T>C	56	G>A	A>G	T>C	C>T	0	0	1	0	1	Transition	0.133333	0.866667	0.000000	1	1	1	1	1	1	1	1	1	1	1
100203491|F|0--30:G>A	100203491	TGCAGCAAATTGTATAGCCTTTTCTAGCAAGCTACGAACGGCTGGATATTATGAGCTTTCTGTACAGGC	291			30	G>A	A>G	T>C	C>T	0	0	0	0	0	Transversion	0.500000	0.500000	0.000000	1	1	0	0	0	0	-	1	1	-	-
100203491|F|0-30:G>A-30:G>A	100203491	TGCAGCAAATTGTATAGCCTTTTCTAGCAAACTACGAATGGCTGGATATTATGAGCTTTCTGTACAGGC	292	30:G>A	G>A	30	G>A	A>G	T>C	C>T	1	0	0	0	1	Transition	0.500000	0.500000	0.000000	0	0	1	1	1	1	-	0	0	-	-
100203494|F|0--10:T>C	100203494	TGCAGCAACCTCGCATTGGGAAACCTAAGATCTTTTAATTAGGAGTAAGAGTGTCATTAATTACCTTTT	293			10	G>A	A>G	T>C	C>T	0	0	0	0	0	Transversion	0.750000	0.250000	0.000000	1	1	1	1	0	0	-	1	1	-	-
100203494|F|0-10:T>C-10:T>C	100203494	TGCAGCAACCCCGCATTGGGAAACCTAAGATCTTTTAATTAGGAGTAAGAGTGTCATTAATTACCTTTT	294	10:T>C	T>C	10	G>A	A>G	T>C	C>T	0	0	1	0	1	Transition	0.750000	0.250000	0.000000	0	0	0	0	1	1	-	0	0	-	-
100203495|F|0--14:G>A	100203495	TGCAGCAACCTCGCGTTGGGAAACCTAAGATCTTTTAATTAGGAGTAAGAGTGTCATTAATTACCTTTT	295			14	G>A	A>G	T>C	C>T	0	0	0	0	0	Transversion	0.250000	0.750000	0.000000	0	0	0	0	0	0	-	1	1	-	-
100203495|F|0-14:G>A-14:G>A	100203495	TGCAGCAACCTCGCATTGGGAAACCTAAGATCTTTTAATTAGGAGTAAGAGTGTCATTAATTACCTTTT	296	14:G>A	G>A	14	G>A	A>G	T>C	C>T	1	0	0	0	1	Transition	0.250000	0.750000	0.000000	1	1	1	1	1	1	-	0	0	-	-
100203504|F|0--22:A>G	100203504	TGCAGCAGCAGCTGTTACAGGAACAGGCTCTCCTCCTGGTAAAGGAGTGTGGGTTGGCTCCACCCACTT	297			22	G>A	A>G	T>C	C>T	0	0	0	0	0	Transversion	0.571429	0.428571	0.000000	1	1	1	1	-	-	0	0	0	-	-
100203504|F|0-22:A>G-22:A>G	100203504	TGCAGCAGCAGCTGTTACAGGAGCAGGCTCTCCTCCTGGTAAAGGAGTGTGGGGTGGCTCCACCTACTT	298	22:A>G	A>G	22	G>A	A>G	T>C	C>T	0	1	0	0	1	Transition	0.571429	0.428571	0.000000	0	0	0	0	-	-	1	1	1	-	-
100203508|F|0--57:G>A	100203508	TGCAGCAGGGCCCAGTCCTCGCTGATGAGCCACTCGGGGCTGTCCTGGCCAGGCTCCGTGGCAGGCTTG	299			57	G>A	A>G	T>C	C>T	0	0	0	0	0	Transversion	0.500000	0.500000	0.000000	1	1	1	1	0	0	-	0	0	-	-
100203508|F|0-57:G>A-57:G>A	100203508	TGCAGCAGGGCCCAGTCCTCGCTGATGAGCCACTCGGGGCTGTCCTGGCCAGGCTCCATGGTGGGCTTG	300	57:G>A	G>A	57	G>A	A>G	T>C	C>T	1	0	0	0	1	Transition	0.500000	0.500000	0.000000	0	0	0	0	1	1	-	1	1	-	-
100203513|F|0--11:C>G	100203513	TGCAGCAGGTCCACGGTGCGCTTGAGGAAGCAGCGGCCCGGCATGTCCGTGTCCTTGTAGTAGCGCATG	301			11	G>A	A>G	T>C	C>T	0	0	0	0	0	Transversion	0.666667	0.333333	0.000000	1	1	1	1	1	1	0	0	0	-	-
100203513|F|0-11:C>G-11:C>G	100203513	TGCAGCAGGTCGACGGTGCGCTTGAGGAAACAGCGGCCCGGCATGTCCGTGTCCTTGTAGTAGCGCATG	302	11:C>G	C>G	11	G>A	A>G	T>C	C>T	0	0	0	0	0	Transversion	0.666667	0.333333	0.000000	0	0	0	0	0	0	1	1	1	-	-
100203520|F|0--6:A>G	100203520	TGCAGCATTCATTTAGAAATGCTCGAAGCAATATTCTTAGTCAGCATTATGAAAATATCACAAGCTAAA	303			6	G>A	A>G	T>C	C>T	0	0	0	0	0	Transversion	0.250000	0.750000	0.000000	0	0	0	0	0	0	-	1	1	-	-
100203520|F|0-6:A>G-6:A>G	100203520	TGCAGCGTTCATTTAGAAATGCTCGAAGCAATATTCTTAGTCAGCATTATGAAAATATCACAAGCAAAA	304	6:A>G	A>G	6	G>A	A>G	T>C	C>T	0	1	0	0	1	Transition	0.250000	0.750000	0.000000	1	1	1	1	1	1	-	0	0	-	-
100203521|F|0--8:C>T	100203521	TGCAGCGTCCATTTAGAAATGCTCGAAGCAATATTCTTAGTCAGCATTATGAAAATATCACAAGCAAAA	305			8	G>A	A>G	T>C	C>T	0	0	0	0	0	Transversion	0.125000	0.875000	0.000000	0	0	1	0	0	0	-	0	0	-	-
100203521|F|0-8:C>T-8:C>T	100203521	TGCAGCGTTCATTTAGAAATGCTCGAAGCAATATTCTTAGTCAGCATTATGAAAATATCACAAGCAAAA	306	8:C>T	C>T	8	G>A	A>G	T>C	C>T	0	0	0	1	1	Transition	0.125000	0.875000	0.000000	1	1	0	1	1	1	-	1	1	-	-
100203534|F|0--18:G>A	100203534	TGCAGCGCCATAAAACCCGTCTTGATACACCACGCTGAGAGAGGTACACCAAACGAAGGAGAGGGAGTG	307			18	G>A	A>G	T>C	C>T	0	0	0	0	0	Transversion	0.750000	0.250000	0.000000	1	1	1	1	1	1	-	0	0	-	-
100203534|F|0-18:G>A-18:G>A	100203534	TGCAGCGCCATAAAACCCATCTTGATACACCACGCTGAGAGAGGAACACAAAACGAAGGAGAGGGAGTG	308	18:G>A	G>A	18	G>A	A>G	T>C	C>T	1	0	0	0	1	Transition	0.750000	0.250000	0.000000	0	0	0	0	0	0	-	1	1	-	-
100203534|F|0--53:C>T	100203534	TGCAGCGCCATAAAACCCGTCTTGATACACCACGCTGAGAGAGGTACACCAAACGAAGGAGAGGGAGTG	309			53	G>A	A>G	T>C	C>T	0	0	0	0	0	Transversion	0.750000	0.250000	0.000000	1	1	1	1	0	0	-	1	1	-	-
100203534|F|0-53:C>T-53:C>T	100203534	TGCAGCGCCATAAAACCCGTCTTGATACACCACGCTGAGAGAGGTACACCAAATGAAGGAGAGGGAGTG	310	53:C>T	C>T	53	G>A	A>G	T>C	C>T	0	0	0	1	1	Transition	0.750000	0.250000	0.000000	0	0	0	0	1	1	-	0	0	-	-
100203545|F|0--10:C>T	100203545	TGCAGCTCTCCTCCAGACCTGACATGCAGTACTCCTCTGACCTCTGATCTCTTCACCTCTGACCTAAGC	311			10	G>A	A>G	T>C	C>T	0	0	0	0	0	Transversion	0.666667	0.333333	0.000000	1	1	1	1	1	1	0	0	0	-	-
100203545|F|0-10:C>T-10:C>T	100203545	TGCAGCTCTCTTCCAGACCTGACATGCAGTACTCCTCTGACCTCTGACCTCTTCACCTCTGACCTAAGC	312	10:C>T	C>T	10	G>A	A>G	T>C	C>T	0	0	0	1	1	Transition	0.666667	0.333333	0.000000	0	0	0	0	0	0	1	1	1	-	-
100203559|F|0--11:G>A	100203559	TGCAGCTGGGTGAGTTTAAGTCGTATTTTGTCATCATCCAGACGGCGCTTGGCCTCACAGCCGCACCCA	313			11	G>A	A>G	T>C	C>T	0	0	0	0	0	Transversion	0.857143	0.142857	0.000000	1	1	1	1	1	1	0	-	-	-	-
100203559|F|0-11:G>A-11:G>A	100203559	TGCAGCTGGGTAAGCTTAAGTCGTATTTTGTCATCATCCAGACGGCGCTTGGCCTCGCAGCCGCACCCA	314	11:G>A	G>A	11	G>A	A>G	T>C	C>T	1	0	0	0	1	Transition	0.857143	0.142857	0.000000	0	0	0	0	0	0	1	-	-	-	-
100203559|F|0--14:T>C	100203559	TGCAGCTGGGTGAGTTTAAGTCGTATTTTGTCATCATCCAGACGGCGCTTGGCCTCACAGCCGCACCCA	315			14	G>A	A>G	T>C	C>T	0	0	0	0	0	Transversion	0.666667	0.333333	0.000000	1	1	1	1	1	1	0	0	0	-	-
100203559|F|0-14:T>C-14:T>C	100203559	TGCAGCTGGGTGAGCTTAAGTCGTATTTTGTCATCATCCAGACGGCGCTTGGCCTCGCAGCCGCACCCA	316	14:T>C	T>C	14	G>A	A>G	T>C	C>T	0	0	1	0	1	Transition	0.666667	0.333333	0.000000	0	0	0	0	0	0	1	1	1	-	-
100203563|F|0--16:C>T	100203563	TGCAGCTTGTATCTGCCGCCGTGAATAGAGCAGCTCTCTGCCTGTCACTTAGCTGATAGGCTGATGAGG	317			16	G>A	A>G	T>C	C>T	0	0	0	0	0	Transversion	0.307692	0.692308	0.000000	0	0	0	0	0	0	0	0	0	-	-
100203563|F|0-16:C>T-16:C>T	100203563	TGCAGCTTGTATCTGCTGTTCTGAATAGAGCAGCTCTCTGCCTGTCAGTTAGCTGATAGGCTGATGAGG	318	16:C>T	C>T	16	G>A	A>G	T>C	C>T	0	0	0	1	1	Transition	0.307692	0.692308	0.000000	1	1	1	1	1	1	1	1	1	-	-
100203577|F|0--49:G>C	100203577	TGCAGGAGTCTAACAGCTCAGAAGAATCAGATTGCGATGAGCTAGACCCGCAAACTAGCATGGAGGTAG	319			49	G>A	A>G	T>C	C>T	0	0	0	0	0	Transversion	0.444444	0.555556	0.000000	1	1	1	1	0	0	0	0	0	-	-
100203577|F|0-49:G>C-49:G>C	100203577	TGCAGGAGTCTAACAGCTCAGAAGAATCAGATTGCGATGAGCTAGACCCCAAAACTAGCATGGAGGTAG	320	49:G>C	G>C	49	G>A	A>G	T>C	C>T	0	0	0	0	0	Transversion	0.444444	0.555556	0.000000	0	0	0	0	1	1	1	1	1	-	-
100203615|F|0--7:A>G	100203615	TGCAGGGACCGCACCAGTCCGTTTGTTGGTTGAGGCCGAAGCGAGCTCGGCATTTCTTAGGTGAGCCAG	321			7	G>A	A>G	T>C	C>T	0	0	0	0	0	Transversion	0.625000	0.375000	0.000000	-	-	-	-	-	1	0	0	0	-	-
100203615|F|0-7:A>G-7:A>G	100203615	TGCAGGGGCCGCACCAGTCCGTTTGTTGGTTGAGGCCGAAGCGAGCTCGGCATTTCTTAGGCGAGCCGG	322	7:A>G	A>G	7	G>A	A>G	T>C	C>T	0	1	0	0	1	Transition	0.625000	0.375000	0.000000	-	-	-	-	-	0	1	1	1	-	-
100203629|F|0--15:C>A	100203629	TGCAGGTGATGGAGACAGGCTACAAGCGCCTCACTCCTGAGCAGCCAGTAGGCCTGAGGCATGAGATCG	323			15	G>A	A>G	T>C	C>T	0	0	0	0	0	Transversion	0.750000	0.250000	0.000000	1	1	1	1	1	1	-	0	0	-	-
100203629|F|0-15:C>A-15:C>A	100203629	TGCAGGTGATGGAGAAGGGCTACAAGCGCCTCACTCCTGACCAGCCAGTAGGCCTGAGGCATGAGATCG	324	15:C>A	C>A	15	G>A	A>G	T>C	C>T	0	0	0	0	0	Transversion	0.750000	0.250000	0.000000	0	0	0	0	0	0	-	1	1	-	-
100203629|F|0--38:G>A	100203629	TGCAGGTGATGGAGACAGGCTACAAGCGCCTCACTCCTGAGCAGCCAGTAGGCCTGAGGCATGAGATCG	325			38	G>A	A>G	T>C	C>T	0	0	0	0	0	Transversion	0.750000	0.250000	0.000000	1	1	1	1	0	0	-	1	1	-	-
100203629|F|0-38:G>A-38:G>A	100203629	TGCAGGTGATGGAGACAGGCTACAAGCGCCTCACTCCTAAGCAGCCAGTAGGCCTGAGGCATGAGATCG	326	38:G>A	G>A	38	G>A	A>G	T>C	C>T	1	0	0	0	1	Transition	0.750000	0.250000	0.000000	0	0	0	0	1	1	-	0	0	-	-
100203634|F|0--42:A>G	100203634	TGCAGGTTCCTGTTTGCTTGCCCATCCTGTGCCGTCTTTGGGAACGAGCGAGACGTTGGGGTCGTTGCC	327			42	G>A	A>G	T>C	C>T	0	0	0	0	0	Transversion	0.500000	0.500000	0.000000	-	-	-	-	-	-	-	0	0	1	1
100203634|F|0-42:A>G-42:A>G	100203634	TGCAGGTTCCTGTTTGCTTGCCCATCCTGTGCCGTCTTTGGGGACGAGCGAGACGTTGGGGTCGTTGCC	328	42:A>G	A>G	42	G>A	A>G	T>C	C>T	0	1	0	0	1	Transition	0.500000	0.500000	0.000000	-	-	-	-	-	-	-	1	1	0	0
100203665|F|0--20:A>G	100203665	TGCAGTCCTGATTTTTTTCCAAGACCCTGCTGGGAGAATTGGGTTGAAGTCAGGCTATTTGAGGGAATG	329			20	G>A	A>G	T>C	C>T	0	0	0	0	0	Transversion	0.250000	0.750000	0.000000	0	0	0	0	0	0	-	1	1	-	-
100203665|F|0-20:A>G-20:A>G	100203665	TGCAGTCCTGATTTTTTTCCGAGACCCTGCTGGGAGAATTGGGGTGAAATCAGGCTATTTCTGGGAATG	330	20:A>G	A>G	20	G>A	A>G	T>C	C>T	0	1	0	0	1	Transition	0.250000	0.750000	0.000000	1	1	1	1	1	1	-	0	0	-	-
100203666|F|0--60:C>G	100203666	TGCAGTCCTGATTTTTTTCCGAGACCCTGCTGGGAGAATTGGGGTGAAATCAGGCTATTTCTGGGAATG	331			60	G>A	A>G	T>C	C>T	0	0	0	0	0	Transversion	0.250000	0.750000	0.000000	0	0	1	1	0	0	-	0	0	-	-
100203666|F|0-60:C>G-60:C>G	100203666	TGCAGTCCTGATTTTTTTCCGAGACCCTGCTGGGAGAATTGGGGTGAAATCAGGCTATTTGAGGGAATG	332	60:C>G	C>G	60	G>A	A>G	T>C	C>T	0	0	0	0	0	Transversion	0.250000	0.750000	0.000000	1	1	0	0	1	1	-	1	1	-	-
100203668|F|0--11:C>G	100203668	TGCAGTCTAATCACACAAACTTTGTCTTGACAGCATACTTACAAAGTGGTACATCCAGCATCACCCACA	333			11	G>A	A>G	T>C	C>T	0	0	0	0	0	Transversion	0.857143	0.142857	0.000000	1	1	1	1	1	1	0	-	-	-	-
100203668|F|0-11:C>G-11:C>G	100203668	TGCAGTCTAATGATACAAACTTTGTCTTGACAGCATACTTACAAAGCGATACATCCACCATCACCCACA	334	11:C>G	C>G	11	G>A	A>G	T>C	C>T	0	0	0	0	0	Transversion	0.857143	0.142857	0.000000	0	0	0	0	0	0	1	-	-	-	-
100203668|F|0--46:T>C	100203668	TGCAGTCTAATCACACAAACTTTGTCTTGACAGCATACTTACAAAGTGGTACATCCAGCATCACCCACA	335			46	G>A	A>G	T>C	C>T	0	0	0	0	0	Transversion	0.666667	0.333333	0.000000	1	1	1	1	1	1	0	0	0	-	-
100203668|F|0-46:T>C-46:T>C	100203668	TGCAGTCTAATCACACAAACTTTGTCTTGACAGCATACTTACAAAGCGATACATCCACCATCACCCACA	336	46:T>C	T>C	46	G>A	A>G	T>C	C>T	0	0	1	0	1	Transition	0.666667	0.333333	0.000000	0	0	0	0	0	0	1	1	1	-	-
100203673|F|0--5:A>T	100203673	TGCAGAGAATGTGTAATTACTTTTGTGTTCAAAGCAGAACTTTCAGCGTAGGATCACACGCAGACACAA	337			5	G>A	A>G	T>C	C>T	0	0	0	0	0	Transversion	0.750000	0.250000	0.000000	1	1	1	1	1	1	-	0	0	-	-
100203673|F|0-5:A>T-5:A>T	100203673	TGCAGTGAATGTGTAATTACTTTTGTGTTCAAAGCAGAACTTTCAGCGTAGGATCACACACAGACACAA	338	5:A>T	A>T	5	G>A	A>G	T>C	C>T	0	0	0	0	0	Transversion	0.750000	0.250000	0.000000	0	0	0	0	0	0	-	1	1	-	-
100203674|F|0--58:T>C	100203674	TGCAGAGAATGTGTAATTACTTTTGTGTTCAAAGCAGAACTTTCAGCGTAGGATCACATGCAGACACAA	339			58	G>A	A>G	T>C	C>T	0	0	0	0	0	Transversion	0.250000	0.750000	0.000000	1	1	0	0	0	0	-	0	0	-	-
100203674|F|0-58:T>C-58:T>C	100203674	TGCAGAGAATGTGTAATTACTTTTGTGTTCAAAGCAGAACTTTCAGCGTAGGATCACACGCAGACACAA	340	58:T>C	T>C	58	G>A	A>G	T>C	C>T	0	0	1	0	1	Transition	0.250000	0.750000	0.000000	0	0	1	1	1	1	-	1	1	-	-
100203857|F|0--13:T>C	100203857	TGCAGGTTTCTAGTCACTTGCAGGTTCTTGCCCGGAGAAAGTCTCGTGAGATACAGTCAAAGCTGAAGG	341			13	G>A	A>G	T>C	C>T	0	0	0	0	0	Transversion	0.400000	0.600000	0.000000	0	0	0	0	0	0	-	-	-	-	-
100203857|F|0-13:T>C-13:T>C	100203857	TGCAGGTTTCTAGCCACTTGCAGGTTCTTGCCCGGAGAAAATCTCGCGAGATGCAGTCAAAGCTGAAGG	342	13:T>C	T>C	13	G>A	A>G	T>C	C>T	0	0	1	0	1	Transition	0.400000	0.600000	0.000000	1	1	1	1	1	1	-	-	-	-	-
100203882|F|0--28:C>A	100203882	TGCAGTGTGTACAATTCGACAGTAAATACAGGCACCTCCACCAGCACTGGCTAGCAGTCCCATTCAAGC	343			28	G>A	A>G	T>C	C>T	0	0	0	0	0	Transversion	0.750000	0.250000	0.000000	1	1	1	1	1	1	-	-	-	-	-
100203882|F|0-28:C>A-28:C>A	100203882	TGCAGTGTGTACAATTGGACAGTAAATAAAGGCATCTCCACCAGCACTGGCTAGCAGTCCCATTCAAGC	344	28:C>A	C>A	28	G>A	A>G	T>C	C>T	0	0	0	0	0	Transversion	0.750000	0.250000	0.000000	0	0	0	0	0	0	-	-	-	-	-
100206707|F|0--32:C>T	100206707	TGCAGCATCTGCGGCAAGAAGTTCACGCAGCGCGGCACCATGACGCGCCACATGCGCAGCCACCTGGGC	345			32	G>A	A>G	T>C	C>T	0	0	0	0	0	Transversion	0.333333	0.666667	0.000000	0	0	0	0	1	1	1	-	-	0	0
100206707|F|0-32:C>T-32:C>T	100206707	TGCAGCATCTGCGGCAAGAAGTTCACGCAGCGTGGCACCATGACGCGCCACATGCGCAGCCACCTGGGC	346	32:C>T	C>T	32	G>A	A>G	T>C	C>T	0	0	0	1	1	Transition	0.333333	0.666667	0.000000	1	1	1	1	0	0	0	-	-	1	1
100206708|F|0--38:T>C	100206708	TGCAGCATCTGCGGCAAGAAGTTCACGCAGCGTGGCACTATGACGCGCCACATGCGCAGCCACCTGGGC	347			38	G>A	A>G	T>C	C>T	0	0	0	0	0	Transversion	0.222222	0.777778	0.000000	0	0	0	0	0	0	0	-	-	1	1
100206708|F|0-38:T>C-38:T>C	100206708	TGCAGCATCTGCGGCAAGAAGTTCACGCAGCGTGGCACCATGACGCGCCACATGCGCAGCCACCTGGGC	348	38:T>C	T>C	38	G>A	A>G	T>C	C>T	0	0	1	0	1	Transition	0.222222	0.777778	0.000000	1	1	1	1	1	1	1	-	-	0	0
100209609|F|0--8:T>C	100209609	TGCAGGTGTACCCTGAAGTTCATGTCCTCCACCGAATGGACCACGATGTTGATGAACTGCATGAGATCG	349			8	G>A	A>G	T>C	C>T	0	0	0	0	0	Transversion	0.571429	0.428571	0.000000	1	1	1	1	0	0	0	-	-	-	-
100209609|F|0-8:T>C-8:T>C	100209609	TGCAGGTGCACCCTGAAGTTCATGTCCTCCACCGAATGGACCACGATGTTGATGAACTGCATGAGATCG	350	8:T>C	T>C	8	G>A	A>G	T>C	C>T	0	0	1	0	1	Transition	0.571429	0.428571	0.000000	0	0	0	0	1	1	1	-	-	-	-
100209610|F|0--32:C>T	100209610	TGCAGGTGCACCCTGAAGTTCATGTCCTCCACCGAATGGACCACGATGTTGATGAACTGCATGAGATCG	351			32	G>A	A>G	T>C	C>T	0	0	0	0	0	Transversion	0.857143	0.142857	0.000000	1	1	1	1	1	1	0	-	-	-	-
100209610|F|0-32:C>T-32:C>T	100209610	TGCAGGTGCACCCTGAAGTTCATGTCCTCCACTGAATGGACCACGATGTTGATGAACTGCATGAGATCG	352	32:C>T	C>T	32	G>A	A>G	T>C	C>T	0	0	0	1	1	Transition	0.857143	0.142857	0.000000	0	0	0	0	0	0	1	-	-	-	-
100210863|F|0--10:C>T	100210863	TGCAGTGCTTCGACCTGGAGGGCGAGTCAGGCCTGGTGGTGCGCGCCATCGGGACGGCCTGCACGCTGG	353			10	G>A	A>G	T>C	C>T	0	0	0	0	0	Transversion	0.142857	0.857143	0.000000	0	0	0	0	0	0	1	-	-	-	-
100210863|F|0-10:C>T-10:C>T	100210863	TGCAGTGCTTTGACCTGGAGGGGGAGTCGGGCCTGGTGGTGCGCGCCATCGGGACGGCCTGCACGCTGG	354	10:C>T	C>T	10	G>A	A>G	T>C	C>T	0	0	0	1	1	Transition	0.142857	0.857143	0.000000	1	1	1	1	1	1	0	-	-	-	-
100210864|F|0--25:G>A	100210864	TGCAGTGCTTTGACCTGGAGGGGGAGTCGGGCCTGGTGGTGCGCGCCATCGGGACGGCCTGCACGCTGG	355			25	G>A	A>G	T>C	C>T	0	0	0	0	0	Transversion	0.714286	0.285714	0.000000	1	1	1	1	0	0	1	-	-	-	-
100210864|F|0-25:G>A-25:G>A	100210864	TGCAGTGCTTTGACCTGGAGGGGGAATCGGGCCTGGTGGTGCGCGCCATCGGGACGGCCTGCACGCTGG	356	25:G>A	G>A	25	G>A	A>G	T>C	C>T	1	0	0	0	1	Transition	0.714286	0.285714	0.000000	0	0	0	0	1	1	0	-	-	-	-
100211052|F|0--7:C>T	100211052	TGCAGTGCGAGCACCACCCAGCCTGGTACAGTGACACCCTCAAGCAGAAGACCAGCTGGACCTGCCTAC	357			7	G>A	A>G	T>C	C>T	0	0	0	0	0	Transversion	0.250000	0.750000	0.000000	0	0	0	0	0	0	-	-	-	1	1
100211052|F|0-7:C>T-7:C>T	100211052	TGCAGTGTGAGCACCACCCAGCCTGGTATAGCGACACACTCAAGCAGAAGACCAGCTGGACCTGCCTGC	358	7:C>T	C>T	7	G>A	A>G	T>C	C>T	0	0	0	1	1	Transition	0.250000	0.750000	0.000000	1	1	1	1	1	1	-	-	-	0	0
100211291|F|0--39:G>A	100211291	TGCAGTTCAGCACACCCATTACTGGTCTCTGCGATGGGCGATTCATAAAAAAGAGAACAAACATTAGGA	359			39	G>A	A>G	T>C	C>T	0	0	0	0	0	Transversion	0.714286	0.285714	0.000000	1	1	1	1	0	0	-	-	-	-	-
100211291|F|0-39:G>A-39:G>A	100211291	TGCAGTTCAGCACACCCATTACTGGTCTCTGCGATGGGCAATTCATAAAAAAAAGAACAAACATTAGGA	360	39:G>A	G>A	39	G>A	A>G	T>C	C>T	1	0	0	0	1	Transition	0.714286	0.285714	0.000000	0	0	0	0	1	1	-	-	-	-	-
100212709|F|0--13:C>G	100212709	TGCAGCCAGAAAACTGCTGGTTAAAGCCAAGCATGAGATCGGAAGAGCGGTTCAGCAGGAATGCCGAGA	361			13	G>A	A>G	T>C	C>T	0	0	0	0	0	Transversion	0.571429	0.428571	0.000000	1	1	1	1	0	0	-	-	-	-	-
100212709|F|0-13:C>G-13:C>G	100212709	TGCAGCCAGAAAAGTGCTGGTTAAAGCCAAGCATGAGATCGGAAGAGCGGTTCAGCAGGAATGCCGAGA	362	13:C>G	C>G	13	G>A	A>G	T>C	C>T	0	0	0	0	0	Transversion	0.571429	0.428571	0.000000	0	0	0	0	1	1	-	-	-	-	-
100212710|F|0--19:A>G	100212710	TGCAGCCAGAAAACTGCTGATTAAAGCCAAGCATGAGATCGGAAGAGCGGTTCAGCAGGAATGCCGAGA	363			19	G>A	A>G	T>C	C>T	0	0	0	0	0	Transversion	0.285714	0.714286	0.000000	0	0	1	1	0	0	-	-	-	-	-
100212710|F|0-19:A>G-19:A>G	100212710	TGCAGCCAGAAAACTGCTGGTTAAAGCCAAGCATGAGATCGGAAGAGCGGTTCAGCAGGAATGCCGAGA	364	19:A>G	A>G	19	G>A	A>G	T>C	C>T	0	1	0	0	1	Transition	0.285714	0.714286	0.000000	1	1	0	0	1	1	-	-	-	-	-
100212757|F|0--5:G>A	100212757	TGCAGGACTGCACTGTCTGCATGAGATCGGAAGAGCGGTTCAGCAGGAATGCCGAGACCGATCTCGTAT	365			5	G>A	A>G	T>C	C>T	0	0	0	0	0	Transversion	0.750000	0.250000	0.000000	1	1	1	1	-	-	-	0	0	1	1
100212757|F|0-5:G>A-5:G>A	100212757	TGCAGAACAGCACTGCCTGCATGAGATCGGAAGAGCGGTTCAGCAGGAATGCCGAGACCGATCTCGTAT	366	5:G>A	G>A	5	G>A	A>G	T>C	C>T	1	0	0	0	1	Transition	0.750000	0.250000	0.000000	0	0	0	0	-	-	-	1	1	0	0
100212758|F|0--9:A>G	100212758	TGCAGGACTACACTGGATGCATGAGATCGGAAGAGCGGTTCAGCAGGAATGCCGAGACCGATCTCGTAT	367			9	G>A	A>G	T>C	C>T	0	0	0	0	0	Transversion	0.250000	0.750000	0.000000	0	0	0	0	-	-	-	0	0	1	1
100212758|F|0-9:A>G-9:A>G	100212758	TGCAGGACTGCACTGTCTGCATGAGATCGGAAGAGCGGTTCAGCAGGAATGCCGAGACCGATCTCGTAT	368	9:A>G	A>G	9	G>A	A>G	T>C	C>T	0	1	0	0	1	Transition	0.250000	0.750000	0.000000	1	1	1	1	-	-	-	1	1	0	0
100212761|F|0--5:G>A	100212761	TGCAGGACCTTCTGTTTCCCAGCATGAGATCGGAAGAGCGGTTCAGCAGGAATGCCGAGACCGATCTCG	369			5	G>A	A>G	T>C	C>T	0	0	0	0	0	Transversion	0.666667	0.333333	0.000000	1	1	1	1	1	1	0	0	0	-	-
100212761|F|0-5:G>A-5:G>A	100212761	TGCAGAACCTCCTGTTTCCCAGCATGAGATCGGAAGAGCGGTTCAGCAGGAATGCCGAGACCGATCTCG	370	5:G>A	G>A	5	G>A	A>G	T>C	C>T	1	0	0	0	1	Transition	0.666667	0.333333	0.000000	0	0	0	0	0	0	1	1	1	-	-
100212763|F|0--12:T>G	100212763	TGCAGAACTCATTTGCATGTCCTTGACCAAAAAACAACAACACTTGCATGAGATCGGAAGAGCGGTTCA	371			12	G>A	A>G	T>C	C>T	0	0	0	0	0	Transversion	0.666667	0.333333	0.000000	1	1	1	1	1	1	0	0	0	-	-
100212763|F|0-12:T>G-12:T>G	100212763	TGCAGAACTCATGTGTGTCTTCTTGACCAAAAAACAACAACACTTGCATGAGATCGGAAGAGCGGTTCA	372	12:T>G	T>G	12	G>A	A>G	T>C	C>T	0	0	0	0	0	Transversion	0.666667	0.333333	0.000000	0	0	0	0	0	0	1	1	1	-	-
100212773|F|0--26:C>T	100212773	TGCAGAAGTAACATCTGTGCCTCCCTCGGTTTGCATAAAAGATGGTGGCATGAGATCGGAAGAGCGGTT	373			26	G>A	A>G	T>C	C>T	0	0	0	0	0	Transversion	0.571429	0.428571	0.000000	-	-	-	-	-	-	0	1	1	1	1
100212773|F|0-26:C>T-26:C>T	100212773	TGCAGAAGTAACATCTGTGCCTCCCTTGGTTTGCATAAAAGATGGTGGCATGAGATCGGAAGAGCGGTT	374	26:C>T	C>T	26	G>A	A>G	T>C	C>T	0	0	0	1	1	Transition	0.571429	0.428571	0.000000	-	-	-	-	-	-	1	0	0	0	0
100212802|F|0--9:T>C	100212802	TGCAGACCCTCCCTAAGCCAGGCATGAGATCGGAAGAGCGGTTCAGCAGGAATGCCGAGACCGATCTCG	375			9	G>A	A>G	T>C	C>T	0	0	0	0	0	Transversion	0.750000	0.250000	0.000000	1	1	1	1	0	0	-	1	1	-	-
100212802|F|0-9:T>C-9:T>C	100212802	TGCAGACCCCCCCTACGCCAGGCATGAGATCGGAAGAGCGGTTCAGCAGGAATGCCGAGACCGATCTCG	376	9:T>C	T>C	9	G>A	A>G	T>C	C>T	0	0	1	0	1	Transition	0.750000	0.250000	0.000000	0	0	0	0	1	1	-	0	0	-	-
100212804|F|0--7:A>G	100212804	TGCAGACAGCGCATACCAGCATGAGATCGGAAGAGCGGTTCAGCAGGAATGCCGAGACCGATCTCGTAT	377			7	G>A	A>G	T>C	C>T	0	0	0	0	0	Transversion	0.500000	0.500000	0.000000	1	1	1	1	0	0	-	0	0	-	-
100212804|F|0-7:A>G-7:A>G	100212804	TGCAGACGGCGCATACCAGCATGAGATCGGAAGAGCGGTTCAGCAGGAATGCCGAGACCGATCTCGTAT	378	7:A>G	A>G	7	G>A	A>G	T>C	C>T	0	1	0	0	1	Transition	0.500000	0.500000	0.000000	0	0	0	0	1	1	-	1	1	-	-
100212806|F|0--7:A>G	100212806	TGCAGACAGGCGAGCTGAGCCCACGCATGAGATCGGAAGAGCGGTTCAGCAGGAATGCCGAGACCGATC	379			7	G>A	A>G	T>C	C>T	0	0	0	0	0	Transversion	0.666667	0.333333	0.000000	1	1	1	1	1	1	0	0	0	-	-
100212806|F|0-7:A>G-7:A>G	100212806	TGCAGACGGGCGAGCTCAGCCCCCGCATGAGATCGGAAGAGCGGTTCAGCAGGAATGCCGAGACCGATC	380	7:A>G	A>G	7	G>A	A>G	T>C	C>T	0	1	0	0	1	Transition	0.666667	0.333333	0.000000	0	0	0	0	0	0	1	1	1	-	-
100212810|F|0--10:T>C	100212810	TGCAGAGACTTGCTGCTCGTCTGGGCGTTGTCACTGGCATGAGATCGGAAGAGCGGTTCAGCAGGAATG	381			10	G>A	A>G	T>C	C>T	0	0	0	0	0	Transversion	0.888889	0.111111	0.000000	1	1	1	1	1	1	0	1	1	-	-
100212810|F|0-10:T>C-10:T>C	100212810	TGCAGAGACTCGCTGCACGTCTGGGCGTTGTCACTGGCATGAGATCGGAAGAGCGGTTCAGCAGGAATG	382	10:T>C	T>C	10	G>A	A>G	T>C	C>T	0	0	1	0	1	Transition	0.888889	0.111111	0.000000	0	0	0	0	0	0	1	0	0	-	-
100212810|F|0--25:C>T	100212810	TGCAGAGACTTGCTGCTCGTCTGGGCGTTGTCACTGGCATGAGATCGGAAGAGCGGTTCAGCAGGAATG	383			25	G>A	A>G	T>C	C>T	0	0	0	0	0	Transversion	0.777778	0.222222	0.000000	1	1	1	1	1	1	1	0	0	-	-
100212810|F|0-25:C>T-25:C>T	100212810	TGCAGAGACTTGCTGCACGTCTGGGTGTTGTCACTGGCATGAGATCGGAAGAGCGGTTCAGCAGGAATG	384	25:C>T	C>T	25	G>A	A>G	T>C	C>T	0	0	0	1	1	Transition	0.777778	0.222222	0.000000	0	0	0	0	0	0	0	1	1	-	-
100212816|F|0--6:A>G	100212816	TGCAGAACAAGACCAGCTTCTCCGGGGCTGACCTGCGCATGAGATCGGAAGAGCGGTTCAGCAGGAATG	385			6	G>A	A>G	T>C	C>T	0	0	0	0	0	Transversion	0.750000	0.250000	0.000000	1	1	1	1	1	1	-	0	0	-	-
100212816|F|0-6:A>G-6:A>G	100212816	TGCAGAGCAAGACCAGCTTCTCTGGGGCTGACCTGCGCATGAGATCGGAAGAGCGGTTCAGCAGGAATG	386	6:A>G	A>G	6	G>A	A>G	T>C	C>T	0	1	0	0	1	Transition	0.750000	0.250000	0.000000	0	0	0	0	0	0	-	1	1	-	-
100212816|F|0--22:C>T	100212816	TGCAGAACAAGACCAGCTTCTCCGGGGCTGACCTGCGCATGAGATCGGAAGAGCGGTTCAGCAGGAATG	387			22	G>A	A>G	T>C	C>T	0	0	0	0	0	Transversion	0.500000	0.500000	0.000000	1	1	1	1	0	0	-	0	0	-	-
100212816|F|0-22:C>T-22:C>T	100212816	TGCAGAACAAGACCAGCTTCTCTGGGGCTGACCTGCGCATGAGATCGGAAGAGCGGTTCAGCAGGAATG	388	22:C>T	C>T	22	G>A	A>G	T>C	C>T	0	0	0	1	1	Transition	0.500000	0.500000	0.000000	0	0	0	0	1	1	-	1	1	-	-
100212833|F|0--16:C>T	100212833	TGCAGAGTAAAACAGCCCTCCCCACTGGCATGAGATCGGAAGAGCGGTTCAGCAGGAATGCCGAGACCG	389			16	G>A	A>G	T>C	C>T	0	0	0	0	0	Transversion	0.444444	0.555556	0.000000	1	1	-	-	1	1	0	0	0	0	0
100212833|F|0-16:C>T-16:C>T	100212833	TGCAGAGTAAAACAGCTCTCCCCACTGGCATGAGATCGGAAGAGCGGTTCAGCAGGAATGCCGAGACCG	390	16:C>T	C>T	16	G>A	A>G	T>C	C>T	0	0	0	1	1	Transition	0.444444	0.555556	0.000000	0	0	-	-	0	0	1	1	1	1	1
100212835|F|0--18:C>A	100212835	TGCAGAGTTCCTCCTCTTCATCAGAGGGGACGCATGAGATCGGAAGAGCGGTTCAGCAGGAATGCCGAG	391			18	G>A	A>G	T>C	C>T	0	0	0	0	0	Transversion	0.750000	0.250000	0.000000	1	1	1	1	1	1	-	0	0	-	-
100212835|F|0-18:C>A-18:C>A	100212835	TGCAGAGTTCCTCCTCTTAACCAGAGGGGAGGCATGAGATCGGAAGAGCGGTTCAGCAGGAATGCCGAG	392	18:C>A	C>A	18	G>A	A>G	T>C	C>T	0	0	0	0	0	Transversion	0.750000	0.250000	0.000000	0	0	0	0	0	0	-	1	1	-	-
100212844|F|0--6:G>T	100212844	TGCAGAGCGGTAAGCGAGCATGAGATCGGAAGAGCGGTTCAGCAGGAATGCCGAGACCGATCTCGTATG	393			6	G>A	A>G	T>C	C>T	0	0	0	0	0	Transversion	0.750000	0.250000	0.000000	1	1	1	1	1	1	-	0	0	-	-
100212844|F|0-6:G>T-6:G>T	100212844	TGCAGATCAGTAACCGAGCATGAGATCGGAAGAGCGGTTCAGCAGGAATGCCGAGACCGATCTCGTATG	394	6:G>T	G>T	6	G>A	A>G	T>C	C>T	0	0	0	0	0	Transversion	0.750000	0.250000	0.000000	0	0	0	0	0	0	-	1	1	-	-
100212846|F|0--9:A>T	100212846	TGCAGATCCAACAAAGATGGGAGGCCTGAGCATGAGATCGGAAGAGCGGTTCAGCAGGAATGCCGAGAC	395			9	G>A	A>G	T>C	C>T	0	0	0	0	0	Transversion	0.250000	0.750000	0.000000	0	0	1	1	0	0	-	0	0	-	-
100212846|F|0-9:A>T-9:A>T	100212846	TGCAGATCCTACAAAGATGGGAGGCCTGAGCATGAGATCGGAAGAGCGGTTCAGCAGGAATGCCGAGAC	396	9:A>T	A>T	9	G>A	A>G	T>C	C>T	0	0	0	0	0	Transversion	0.250000	0.750000	0.000000	1	1	0	0	1	1	-	1	1	-	-
100212848|F|0--7:T>C	100212848	TGCAGATTCTCAACGACCTCCTGACTGCCACACGCCACTACCAGGGCATGAGATCGGAAGAGCGGTTCA	397			7	G>A	A>G	T>C	C>T	0	0	0	0	0	Transversion	0.750000	0.250000	0.000000	1	1	1	1	1	1	-	0	0	-	-
100212848|F|0-7:T>C-7:T>C	100212848	TGCAGATCCTCAACGACCTCCTGACGGCCACACGGCACTACCAGGGCATGAGATCGGAAGAGCGGTTCA	398	7:T>C	T>C	7	G>A	A>G	T>C	C>T	0	0	1	0	1	Transition	0.750000	0.250000	0.000000	0	0	0	0	0	0	-	1	1	-	-
100212849|F|0--43:A>G	100212849	TGCAGATTCTCAACGACCTCCTGACTGCCACACGCCACTACCAAGGCATGAGATCGGAAGAGCGGTTCA	399			43	G>A	A>G	T>C	C>T	0	0	0	0	0	Transversion	0.250000	0.750000	0.000000	0	0	1	1	0	0	-	0	0	-	-
100212849|F|0-43:A>G-43:A>G	100212849	TGCAGATTCTCAACGACCTCCTGACTGCCACACGCCACTACCAGGGCATGAGATCGGAAGAGCGGTTCA	400	43:A>G	A>G	43	G>A	A>G	T>C	C>T	0	1	0	0	1	Transition	0.250000	0.750000	0.000000	1	1	0	0	1	1	-	1	1	-	-
100212851|F|0--5:G>A	100212851	TGCAGGTCGGCACAGTGGGCCTTAAGCCGGCATGAGATCGGAAGAGCGGTTCAGCAGGAATGCCGAGAC	401			5	G>A	A>G	T>C	C>T	0	0	0	0	0	Transversion	0.750000	0.250000	0.000000	1	1	1	1	1	1	-	0	0	-	-
100212851|F|0-5:G>A-5:G>A	100212851	TGCAGATCGGCACTGTGGGCCTTAAGGCGGCATGAGATCGGAAGAGCGGTTCAGCAGGAATGCCGAGAC	402	5:G>A	G>A	5	G>A	A>G	T>C	C>T	1	0	0	0	1	Transition	0.750000	0.250000	0.000000	0	0	0	0	0	0	-	1	1	-	-
100212852|F|0--11:G>A	100212852	TGCAGGTCGGCGCAGTGGGCCTTAAGCCGGCATGAGATCGGAAGAGCGGTTCAGCAGGAATGCCGAGAC	403			11	G>A	A>G	T>C	C>T	0	0	0	0	0	Transversion	0.250000	0.750000	0.000000	0	0	1	1	0	0	-	0	0	-	-
100212852|F|0-11:G>A-11:G>A	100212852	TGCAGGTCGGCACAGTGGGCCTTAAGCCGGCATGAGATCGGAAGAGCGGTTCAGCAGGAATGCCGAGAC	404	11:G>A	G>A	11	G>A	A>G	T>C	C>T	1	0	0	0	1	Transition	0.250000	0.750000	0.000000	1	1	0	0	1	1	-	1	1	-	-
100212857|F|0--16:A>C	100212857	TGCAGATGCCATACATAGGCAACATAAGCATGAGATCGGAAGAGCGGTTCAGCAGGAATGCCGAGACCG	405			16	G>A	A>G	T>C	C>T	0	0	0	0	0	Transversion	0.200000	0.800000	0.000000	0	0	0	0	0	0	-	1	1	0	0
100212857|F|0-16:A>C-16:A>C	100212857	TGCAGATGCCATACATCGGAAACATAAGCATGAGATCGGAAGAGCGGTTCAGCAGGAATGCCGAGACCG	406	16:A>C	A>C	16	G>A	A>G	T>C	C>T	0	0	0	0	0	Transversion	0.200000	0.800000	0.000000	1	1	1	1	1	1	-	0	0	1	1
100212858|F|0--19:C>A	100212858	TGCAGATGCCATACATCGGCAACATCAGCATGAGATCGGAAGAGCGGTTCAGCAGGAATGCCGAGACCG	407			19	G>A	A>G	T>C	C>T	0	0	0	0	0	Transversion	0.400000	0.500000	0.100000	0	0	1	0	0	0	-	1	1	1	1
100212858|F|0-19:C>A-19:C>A	100212858	TGCAGATGCCATACATCGGAAACATAAGCATGAGATCGGAAGAGCGGTTCAGCAGGAATGCCGAGACCG	408	19:C>A	C>A	19	G>A	A>G	T>C	C>T	0	0	0	0	0	Transversion	0.400000	0.500000	0.100000	1	1	1	1	1	1	-	0	0	0	0
100212860|F|0--8:C>G	100212860	TGCAGATGCCAGCTGAAAGGCATGAGATCGGAAGAGCGGTTCAGCAGGAATGCCGAGACCGATCTCGTA	409			8	G>A	A>G	T>C	C>T	0	0	0	0	0	Transversion	0.750000	0.250000	0.000000	1	1	1	1	1	1	-	0	0	-	-
100212860|F|0-8:C>G-8:C>G	100212860	TGCAGATGGTAGCCAAAAGGCATGAGATCGGAAGAGCGGTTCAGCAGGAATGCCGAGACCGATCTCGTA	410	8:C>G	C>G	8	G>A	A>G	T>C	C>T	0	0	0	0	0	Transversion	0.750000	0.250000	0.000000	0	0	0	0	0	0	-	1	1	-	-
100212860|F|0--9:C>T	100212860	TGCAGATGCCAGCTGAAAGGCATGAGATCGGAAGAGCGGTTCAGCAGGAATGCCGAGACCGATCTCGTA	411			9	G>A	A>G	T>C	C>T	0	0	0	0	0	Transversion	0.666667	0.333333	0.000000	1	1	1	1	1	1	0	0	0	-	-
100212860|F|0-9:C>T-9:C>T	100212860	TGCAGATGCTAGCCAAAAGGCATGAGATCGGAAGAGCGGTTCAGCAGGAATGCCGAGACCGATCTCGTA	412	9:C>T	C>T	9	G>A	A>G	T>C	C>T	0	0	0	1	1	Transition	0.666667	0.333333	0.000000	0	0	0	0	0	0	1	1	1	-	-
100212862|F|0--28:C>G	100212862	TGCAGATGTTCACGGTGCAGGAGGTGGCCGAGTTTGTCAGGGGCACTCTGGGCAGCATGAGATCGGAAG	413			28	G>A	A>G	T>C	C>T	0	0	0	0	0	Transversion	0.500000	0.500000	0.000000	1	1	1	1	0	0	-	0	0	-	-
100212862|F|0-28:C>G-28:C>G	100212862	TGCAGATGTTCACGGTGCAGGAGGTGGCGGAGTTTGTGAGGGGCACACTGGGCAGCATGAGATCGGAAG	414	28:C>G	C>G	28	G>A	A>G	T>C	C>T	0	0	0	0	0	Transversion	0.500000	0.500000	0.000000	0	0	0	0	1	1	-	1	1	-	-
100212868|F|0--5:T>A	100212868	TGCAGTTTTGCTTCCTGTCGGCATGAGATCGGAAGAGCGGTTCAGCAGGAATGCCGAGACCGATCTCGT	415			5	G>A	A>G	T>C	C>T	0	0	0	0	0	Transversion	0.571429	0.428571	0.000000	1	1	1	1	-	-	0	0	0	-	-
100212868|F|0-5:T>A-5:T>A	100212868	TGCAGATTTGCTTCCTGTCGGCATGAGATCGGAAGAGCGGTTCAGCAGGAATGCCGAGACCGATCTCGT	416	5:T>A	T>A	5	G>A	A>G	T>C	C>T	0	0	0	0	0	Transversion	0.571429	0.428571	0.000000	0	0	0	0	-	-	1	1	1	-	-
100212879|F|0--11:C>G	100212879	TGCAGCACCGACACCAGCGCGCATGAGATCGGAAGAGCGGTTCAGCAGGAATGCCGAGACCGATCTCGT	417			11	G>A	A>G	T>C	C>T	0	0	0	0	0	Transversion	0.181818	0.818182	0.000000	0	0	0	0	0	0	0	0	0	1	1
100212879|F|0-11:C>G-11:C>G	100212879	TGCAGCACCGAGACCACCGCGCATGAGATCGGAAGAGCGGTTCAGCAGGAATGCCGAGACCGATCTCGT	418	11:C>G	C>G	11	G>A	A>G	T>C	C>T	0	0	0	0	0	Transversion	0.181818	0.818182	0.000000	1	1	1	1	1	1	1	1	1	0	0
100212880|F|0--17:A>C	100212880	TGCAGCACCGAGACCACAGCGCATGAGATCGGAAGAGCGGTTCAGCAGGAATGCCGAGACCGATCTCGT	419			17	G>A	A>G	T>C	C>T	0	0	0	0	0	Transversion	0.272727	0.727273	0.000000	0	0	0	0	0	0	1	1	1	0	0
100212880|F|0-17:A>C-17:A>C	100212880	TGCAGCACCGAGACCACCGCGCATGAGATCGGAAGAGCGGTTCAGCAGGAATGCCGAGACCGATCTCGT	420	17:A>C	A>C	17	G>A	A>G	T>C	C>T	0	0	0	0	0	Transversion	0.272727	0.727273	0.000000	1	1	1	1	1	1	0	0	0	1	1
100212899|F|0--10:C>G	100212899	TGCAGCAGAGCATCCTGGGCATGAGATCGGAAGAGCGGTTCAGCAGGAATGCCGAGACCGATCTCGTAT	421			10	G>A	A>G	T>C	C>T	0	0	0	0	0	Transversion	0.714286	0.285714	0.000000	-	-	-	-	-	1	-	0	0	-	-
100212899|F|0-10:C>G-10:C>G	100212899	TGCAGCAGAGGGACCTGGGCATGAGATCGGAAGAGCGGTTCAGCAGGAATGCCGAGACCGATCTCGTAT	422	10:C>G	C>G	10	G>A	A>G	T>C	C>T	0	0	0	0	0	Transversion	0.714286	0.285714	0.000000	-	-	-	-	-	0	-	1	1	-	-
100212901|F|0--8:A>C	100212901	TGCAGCAGAACGTTCTTTAGCCAGTCGCGCATGAGATCGGAAGAGCGGTTCAGCAGGAATGCCGAGACC	423			8	G>A	A>G	T>C	C>T	0	0	0	0	0	Transversion	0.666667	0.333333	0.000000	1	1	1	1	1	1	0	0	0	-	-
100212901|F|0-8:A>C-8:A>C	100212901	TGCAGCAGCACATTCTTGAGCCAGTCACGCATGAGATCGGAAGAGCGGTTCAGCAGGAATGCCGAGACC	424	8:A>C	A>C	8	G>A	A>G	T>C	C>T	0	0	0	0	0	Transversion	0.666667	0.333333	0.000000	0	0	0	0	0	0	1	1	1	-	-
100212904|F|0--5:T>C	100212904	TGCAGTGGCAGAGCCAATGATGAGGGGCAGCTTCTCCTGCATGAGATCGGAAGAGCGGTTCAGCAGGAA	425			5	G>A	A>G	T>C	C>T	0	0	0	0	0	Transversion	0.250000	0.750000	0.000000	0	0	1	1	0	0	-	0	0	-	-
100212904|F|0-5:T>C-5:T>C	100212904	TGCAGCGGCAGAGCCAATGATGAGGGGCAGCTTCTCCTGCATGAGATCGGAAGAGCGGTTCAGCAGGAA	426	5:T>C	T>C	5	G>A	A>G	T>C	C>T	0	0	1	0	1	Transition	0.250000	0.750000	0.000000	1	1	0	0	1	1	-	1	1	-	-
100212905|F|0--6:G>A	100212905	TGCAGCGGCAGAGCCAATGATGAGGGGCAGCTTCTCCTGCATGAGATCGGAAGAGCGGTTCAGCAGGAA	427			6	G>A	A>G	T>C	C>T	0	0	0	0	0	Transversion	0.750000	0.250000	0.000000	1	1	1	1	1	1	-	0	0	-	-
100212905|F|0-6:G>A-6:G>A	100212905	TGCAGCAGCAGACCCAATAATGAGGGGCAGCTTCTCCTGCATGAGATCGGAAGAGCGGTTCAGCAGGAA	428	6:G>A	G>A	6	G>A	A>G	T>C	C>T	1	0	0	0	1	Transition	0.750000	0.250000	0.000000	0	0	0	0	0	0	-	1	1	-	-
100212912|F|0--10:C>A	100212912	TGCAGCAGGCCACGCAGGTCAATGCCTGGGACCGCATGAGATCGGAAGAGCGGTTCAGCAGGAATGCCG	429			10	G>A	A>G	T>C	C>T	0	0	0	0	0	Transversion	0.181818	0.818182	0.000000	0	0	0	0	0	0	0	0	0	1	1
100212912|F|0-10:C>A-10:C>A	100212912	TGCAGCAGGCAACGCAGGTCAACGCCTGGGACCGCATGAGATCGGAAGAGCGGTTCAGCAGGAATGCCG	430	10:C>A	C>A	10	G>A	A>G	T>C	C>T	0	0	0	0	0	Transversion	0.181818	0.818182	0.000000	1	1	1	1	1	1	1	1	1	0	0
100212913|F|0--31:C>T	100212913	TGCAGCAGGCAACGCAGGTCAACGCCTGGGACCGCATGAGATCGGAAGAGCGGTTCAGCAGGAATGCCG	431			31	G>A	A>G	T>C	C>T	0	0	0	0	0	Transversion	0.909091	0.090909	0.000000	1	1	1	1	1	1	0	1	1	1	1
100212913|F|0-31:C>T-31:C>T	100212913	TGCAGCAGGCAACGCAGGTCAATGCCTGGGATCGCATGAGATCGGAAGAGCGGTTCAGCAGGAATGCCG	432	31:C>T	C>T	31	G>A	A>G	T>C	C>T	0	0	0	1	1	Transition	0.909091	0.090909	0.000000	0	0	0	0	0	0	1	0	0	0	0
100212920|F|0--6:A>C	100212920	TGCAGCAGTCTTGGCTAAATTGCATGAGATCGGAAGAGCGGTTCAGCAGGAATGCCGAGACCGATCTCG	433			6	G>A	A>G	T>C	C>T	0	0	0	0	0	Transversion	0.857143	0.142857	0.000000	1	1	1	1	1	1	-	0	-	-	-
100212920|F|0-6:A>C-6:A>C	100212920	TGCAGCCGGCCTGGCTAAATTGCATGAGATCGGAAGAGCGGTTCAGCAGGAATGCCGAGACCGATCTCG	434	6:A>C	A>C	6	G>A	A>G	T>C	C>T	0	0	0	0	0	Transversion	0.857143	0.142857	0.000000	0	0	0	0	0	0	-	1	-	-	-
100212920|F|0--8:T>G	100212920	TGCAGCAGTCTTGGCTAAATTGCATGAGATCGGAAGAGCGGTTCAGCAGGAATGCCGAGACCGATCTCG	435			8	G>A	A>G	T>C	C>T	0	0	0	0	0	Transversion	0.666667	0.333333	0.000000	1	1	1	1	1	1	0	0	0	-	-
100212920|F|0-8:T>G-8:T>G	100212920	TGCAGCAGGCCTGGCTAAATTGCATGAGATCGGAAGAGCGGTTCAGCAGGAATGCCGAGACCGATCTCG	436	8:T>G	T>G	8	G>A	A>G	T>C	C>T	0	0	0	0	0	Transversion	0.666667	0.333333	0.000000	0	0	0	0	0	0	1	1	1	-	-
100212931|F|0--7:C>A	100212931	TGCAGCCCAACTACCAGTCACCCCCGAGCATGAGATCGGAAGAGCGGTTCAGCAGGAATGCCGAGACCG	437			7	G>A	A>G	T>C	C>T	0	0	0	0	0	Transversion	0.750000	0.250000	0.000000	1	1	1	1	1	1	-	0	0	-	-
100212931|F|0-7:C>A-7:C>A	100212931	TGCAGCCAAATTACCAGTCACCCCCGAGCATGAGATCGGAAGAGCGGTTCAGCAGGAATGCCGAGACCG	438	7:C>A	C>A	7	G>A	A>G	T>C	C>T	0	0	0	0	0	Transversion	0.750000	0.250000	0.000000	0	0	0	0	0	0	-	1	1	-	-
100212933|F|0--48:C>T	100212933	TGCAGCCAATGACCTTTTCAGGTTGACGGATGGCTCTATTTATACTTACGCAGGCATGAGATCGGAAGA	439			48	G>A	A>G	T>C	C>T	0	0	0	0	0	Transversion	0.111111	0.888889	0.000000	0	0	0	0	0	0	1	0	0	-	-
100212933|F|0-48:C>T-48:C>T	100212933	TGCAGCCAATGACCTTTTCAGGTTGACGGATGGCTCTATTTATACTTATGCGGGCATGAGATCGGAAGA	440	48:C>T	C>T	48	G>A	A>G	T>C	C>T	0	0	0	1	1	Transition	0.111111	0.888889	0.000000	1	1	1	1	1	1	0	1	1	-	-
100212936|F|0--5:A>C	100212936	TGCAGACACAGATGTCATGTGAAAATCCGCATGAGATCGGAAGAGCGGTTCAGCAGGAATGCCGAGACC	441			5	G>A	A>G	T>C	C>T	0	0	0	0	0	Transversion	0.181818	0.818182	0.000000	0	0	0	0	0	0	0	0	0	1	1
100212936|F|0-5:A>C-5:A>C	100212936	TGCAGCCACAGATGTCATGTGAAAATCCGCATGAGATCGGAAGAGCGGTTCAGCAGGAATGCCGAGACC	442	5:A>C	A>C	5	G>A	A>G	T>C	C>T	0	0	0	0	0	Transversion	0.181818	0.818182	0.000000	1	1	1	1	1	1	1	1	1	0	0
100212938|F|0--5:C>A	100212938	TGCAGCCACATCGATCGCATGAGATCGGAAGAGCGGTTCAGCAGGAATGCCGAGACCGATCTCGTATGC	443			5	G>A	A>G	T>C	C>T	0	0	0	0	0	Transversion	0.250000	0.750000	0.000000	0	0	0	0	0	0	-	1	1	-	-
100212938|F|0-5:C>A-5:C>A	100212938	TGCAGACACAACGCTCGCATGAGATCGGAAGAGCGGTTCAGCAGGAATGCCGAGACCGATCTCGTATGC	444	5:C>A	C>A	5	G>A	A>G	T>C	C>T	0	0	0	0	0	Transversion	0.250000	0.750000	0.000000	1	1	1	1	1	1	-	0	0	-	-
100212939|F|0--9:A>G	100212939	TGCAGACACAACGCTCGCATGAGATCGGAAGAGCGGTTCAGCAGGAATGCCGAGACCGATCTCGTATGC	445			9	G>A	A>G	T>C	C>T	0	0	0	0	0	Transversion	0.750000	0.250000	0.000000	1	1	1	1	0	0	-	1	1	-	-
100212939|F|0-9:A>G-9:A>G	100212939	TGCAGACACGACGCTCGCATGAGATCGGAAGAGCGGTTCAGCAGGAATGCCGAGACCGATCTCGTATGC	446	9:A>G	A>G	9	G>A	A>G	T>C	C>T	0	1	0	0	1	Transition	0.750000	0.250000	0.000000	0	0	0	0	1	1	-	0	0	-	-
100212942|F|0--31:A>G	100212942	TGCAGCCAGACTCCAAGGACAAAAGCCAGGCATTTGCTAGCATGAGATCGGAAGAGCGGTTCAGCAGGA	447			31	G>A	A>G	T>C	C>T	0	0	0	0	0	Transversion	0.800000	0.200000	0.000000	1	1	1	1	1	1	-	0	0	1	1
100212942|F|0-31:A>G-31:A>G	100212942	TGCAGCCAGACTCCAAGGACAAAAGCCAGGCGCTCGCTAGCATGAGATCGGAAGAGCGGTTCAGCAGGA	448	31:A>G	A>G	31	G>A	A>G	T>C	C>T	0	1	0	0	1	Transition	0.800000	0.200000	0.000000	0	0	0	0	0	0	-	1	1	0	0
100212942|F|0--34:T>C	100212942	TGCAGCCAGACTCCAAGGACAAAAGCCAGGCATTTGCTAGCATGAGATCGGAAGAGCGGTTCAGCAGGA	449			34	G>A	A>G	T>C	C>T	0	0	0	0	0	Transversion	0.600000	0.400000	0.000000	1	1	1	1	1	1	-	0	0	0	0
100212942|F|0-34:T>C-34:T>C	100212942	TGCAGCCAGACTCCAAGGACAAAAGCCAGGCATTCTCTAGCATGAGATCGGAAGAGCGGTTCAGCAGGA	450	34:T>C	T>C	34	G>A	A>G	T>C	C>T	0	0	1	0	1	Transition	0.600000	0.400000	0.000000	0	0	0	0	0	0	-	1	1	1	1
100212968|F|0--19:T>C	100212968	TGCAGCCTGGAGGCGTGTGTTCTCCACCGGCATGAGATCGGAAGAGCGGTTCAGCAGGAATGCCGAGAC	451			19	G>A	A>G	T>C	C>T	0	0	0	0	0	Transversion	0.750000	0.250000	0.000000	1	1	1	1	1	1	-	0	0	-	-
100212968|F|0-19:T>C-19:T>C	100212968	TGCAGCCTGGACGCGTGTGCTCTCCACTGGCATGAGATCGGAAGAGCGGTTCAGCAGGAATGCCGAGAC	452	19:T>C	T>C	19	G>A	A>G	T>C	C>T	0	0	1	0	1	Transition	0.750000	0.250000	0.000000	0	0	0	0	0	0	-	1	1	-	-
100212980|F|0--5:T>C	100212980	TGCAGTCCATCTCCGAGGTTGGGCATGAGATCGGAAGAGCGGTTCAGCAGGAATGCCGAGACCGATCTC	453			5	G>A	A>G	T>C	C>T	0	0	0	0	0	Transversion	0.750000	0.250000	0.000000	1	1	1	1	1	1	-	0	0	-	-
100212980|F|0-5:T>C-5:T>C	100212980	TGCAGCGCGTCTCCGAGGTTGGGCATGAGATCGGAAGAGCGGTTCAGCAGGAATGCCGAGACCGATCTC	454	5:T>C	T>C	5	G>A	A>G	T>C	C>T	0	0	1	0	1	Transition	0.750000	0.250000	0.000000	0	0	0	0	0	0	-	1	1	-	-
100212980|F|0--7:C>G	100212980	TGCAGTCCATCTCCGAGGTTGGGCATGAGATCGGAAGAGCGGTTCAGCAGGAATGCCGAGACCGATCTC	455			7	G>A	A>G	T>C	C>T	0	0	0	0	0	Transversion	0.888889	0.111111	0.000000	1	1	1	1	1	1	0	1	1	-	-
100212980|F|0-7:C>G-7:C>G	100212980	TGCAGGGGGTCTCCGAGGTTCGGCATGAGATCGGAAGAGCGGTTCAGCAGGAATGCCGAGACCGATCTC	456	7:C>G	C>G	7	G>A	A>G	T>C	C>T	0	0	0	0	0	Transversion	0.888889	0.111111	0.000000	0	0	0	0	0	0	1	0	0	-	-
100212983|F|0--5:G>C	100212983	TGCAGGGCATTCCGGGAGCCTTTGCGACAGCATGAGATCGGAAGAGCGGTTCAGCAGGAATGCCGAGAC	457			5	G>A	A>G	T>C	C>T	0	0	0	0	0	Transversion	0.200000	0.800000	0.000000	0	0	0	0	0	0	-	0	0	1	1
100212983|F|0-5:G>C-5:G>C	100212983	TGCAGCGCGTTCCGGGAGCCTCTGCGGCAGCATGAGATCGGAAGAGCGGTTCAGCAGGAATGCCGAGAC	458	5:G>C	G>C	5	G>A	A>G	T>C	C>T	0	0	0	0	0	Transversion	0.200000	0.800000	0.000000	1	1	1	1	1	1	-	1	1	0	0
100212984|F|0--17:A>G	100212984	TGCAGCGCGTTCCGGGAACCTTTGCGACAGCATGAGATCGGAAGAGCGGTTCAGCAGGAATGCCGAGAC	459			17	G>A	A>G	T>C	C>T	0	0	0	0	0	Transversion	0.250000	0.750000	0.000000	0	0	0	0	0	0	-	1	1	-	-
100212984|F|0-17:A>G-17:A>G	100212984	TGCAGCGCGTTCCGGGAGCCTCTGCGGCAGCATGAGATCGGAAGAGCGGTTCAGCAGGAATGCCGAGAC	460	17:A>G	A>G	17	G>A	A>G	T>C	C>T	0	1	0	0	1	Transition	0.250000	0.750000	0.000000	1	1	1	1	1	1	-	0	0	-	-
100212987|F|0--5:A>G	100212987	TGCAGAGGCTGGCTGACCCGCATGAGATCGGAAGAGCGGTTCAGCAGGAATGCCGAGACCGATCTCGTA	461			5	G>A	A>G	T>C	C>T	0	0	0	0	0	Transversion	0.250000	0.750000	0.000000	0	0	0	0	0	0	-	-	-	1	1
100212987|F|0-5:A>G-5:A>G	100212987	TGCAGGGGCTGGCTGACCCGCATGAGATCGGAAGAGCGGTTCAGCAGGAATGCCGAGACCGATCTCGTA	462	5:A>G	A>G	5	G>A	A>G	T>C	C>T	0	1	0	0	1	Transition	0.250000	0.750000	0.000000	1	1	1	1	1	1	-	-	-	0	0
100212992|F|0--8:C>G	100212992	TGCAGCGTCTACTACCATGGCTGTCACCTGAATGGGAAGAGCACCCACTACCACTGCATGAGATCGGAA	463			8	G>A	A>G	T>C	C>T	0	0	0	0	0	Transversion	0.250000	0.750000	0.000000	0	0	0	0	0	0	-	-	-	1	1
100212992|F|0-8:C>G-8:C>G	100212992	TGCAGCGTGTACTACCATGGCTGTCACCTCAATGGGAAGAGCACACACTACCACTGCATGAGATCGGAA	464	8:C>G	C>G	8	G>A	A>G	T>C	C>T	0	0	0	0	0	Transversion	0.250000	0.750000	0.000000	1	1	1	1	1	1	-	-	-	0	0
100212993|F|0--17:T>C	100212993	TGCAGCGTGTACTACCATGGCTGTCACCTCAATGGGAAGAGCACACACTACCACTGCATGAGATCGGAA	465			17	G>A	A>G	T>C	C>T	0	0	0	0	0	Transversion	0.800000	0.200000	0.000000	1	1	1	1	1	1	-	0	0	1	1
100212993|F|0-17:T>C-17:T>C	100212993	TGCAGCGTCTACTACCACGGCTGTCATCTCAATGGGAAGAGCACACACTACCACTGCATGAGATCGGAA	466	17:T>C	T>C	17	G>A	A>G	T>C	C>T	0	0	1	0	1	Transition	0.800000	0.200000	0.000000	0	0	0	0	0	0	-	1	1	0	0
100213000|F|0--7:G>T	100213000	TGCAGCTGGCTGGCATCATGGGCAAGAATGAGTGCATGAGATCGGAAGAGCGGTTCAGCAGGAATGCCG	467			7	G>A	A>G	T>C	C>T	0	0	0	0	0	Transversion	0.714286	0.142857	0.142857	1	1	1	1	1	1	0	-	-	-	-
100213000|F|0-7:G>T-7:G>T	100213000	TGCAGCTTGCGGGCATCATGGGCAAGAACGAGTGCATGAGATCGGAAGAGCGGTTCAGCAGGAATGCCG	468	7:G>T	G>T	7	G>A	A>G	T>C	C>T	0	0	0	0	0	Transversion	0.714286	0.142857	0.142857	0	0	0	0	0	1	1	-	-	-	-
100213000|F|0--10:T>G	100213000	TGCAGCTGGCTGGCATCATGGGCAAGAATGAGTGCATGAGATCGGAAGAGCGGTTCAGCAGGAATGCCG	469			10	G>A	A>G	T>C	C>T	0	0	0	0	0	Transversion	0.555556	0.333333	0.111111	1	1	1	1	1	1	0	0	0	-	-
100213000|F|0-10:T>G-10:T>G	100213000	TGCAGCTAGCGGGCATCATGGGCAAGAACGAGTGCATGAGATCGGAAGAGCGGTTCAGCAGGAATGCCG	470	10:T>G	T>G	10	G>A	A>G	T>C	C>T	0	0	0	0	0	Transversion	0.555556	0.333333	0.111111	0	0	0	0	0	1	1	1	1	-	-
100213009|F|0--10:C>G	100213009	TGCAGCTCCACCAAAGAGCTTCTGCTGTGTGGCATGAGATCGGAAGAGCGGTTCAGCAGGAATGCCGAG	471			10	G>A	A>G	T>C	C>T	0	0	0	0	0	Transversion	0.750000	0.250000	0.000000	1	1	1	1	1	1	-	0	0	-	-
100213009|F|0-10:C>G-10:C>G	100213009	TGCAGCTCCAGCAGAGAGCTCCTGCTGTGTGGCATGAGATCGGAAGAGCGGTTCAGCAGGAATGCCGAG	472	10:C>G	C>G	10	G>A	A>G	T>C	C>T	0	0	0	0	0	Transversion	0.750000	0.250000	0.000000	0	0	0	0	0	0	-	1	1	-	-
100213009|F|0--14:A>G	100213009	TGCAGCTCCACCAAAGAGCTTCTGCTGTGTGGCATGAGATCGGAAGAGCGGTTCAGCAGGAATGCCGAG	473			14	G>A	A>G	T>C	C>T	0	0	0	0	0	Transversion	0.750000	0.250000	0.000000	1	1	1	1	0	0	-	1	1	-	-
100213009|F|0-14:A>G-14:A>G	100213009	TGCAGCTCCACCAAGGACCTCCTGCTGTGTGGCATGAGATCGGAAGAGCGGTTCAGCAGGAATGCCGAG	474	14:A>G	A>G	14	G>A	A>G	T>C	C>T	0	1	0	0	1	Transition	0.750000	0.250000	0.000000	0	0	0	0	1	1	-	0	0	-	-
100213012|F|0--19:T>C	100213012	TGCAGCTCCGTGACGTGACTACACGGGAGAGCCTGCATGAGATCGGAAGAGCGGTTCAGCAGGAATGCC	475			19	G>A	A>G	T>C	C>T	0	0	0	0	0	Transversion	0.666667	0.333333	0.000000	1	1	1	1	1	1	0	0	0	-	-
100213012|F|0-19:T>C-19:T>C	100213012	TGCAGCTCCGTGACGTGACCGCTCGGGAGAGCCTGCATGAGATCGGAAGAGCGGTTCAGCAGGAATGCC	476	19:T>C	T>C	19	G>A	A>G	T>C	C>T	0	0	1	0	1	Transition	0.666667	0.333333	0.000000	0	0	0	0	0	0	1	1	1	-	-
100213017|F|0--7:A>C	100213017	TGCAGCTAGCATCGCGCATCCACCGCATGAGATCGGAAGAGCGGTTCAGCAGGAATGCCGAGACCGATC	477			7	G>A	A>G	T>C	C>T	0	0	0	0	0	Transversion	0.750000	0.250000	0.000000	1	1	1	1	1	1	-	0	0	-	-
100213017|F|0-7:A>C-7:A>C	100213017	TGCAGCTCGCCTCGCGCATCCACCGCATGAGATCGGAAGAGCGGTTCAGCAGGAATGCCGAGACCGATC	478	7:A>C	A>C	7	G>A	A>G	T>C	C>T	0	0	0	0	0	Transversion	0.750000	0.250000	0.000000	0	0	0	0	0	0	-	1	1	-	-
100213017|F|0--10:A>C	100213017	TGCAGCTAGCATCGCGCATCCACCGCATGAGATCGGAAGAGCGGTTCAGCAGGAATGCCGAGACCGATC	479			10	G>A	A>G	T>C	C>T	0	0	0	0	0	Transversion	0.600000	0.400000	0.000000	1	1	1	1	1	1	-	0	0	0	0
100213017|F|0-10:A>C-10:A>C	100213017	TGCAGCTGGCCTCGCGCATCCACCGCATGAGATCGGAAGAGCGGTTCAGCAGGAATGCCGAGACCGATC	480	10:A>C	A>C	10	G>A	A>G	T>C	C>T	0	0	0	0	0	Transversion	0.600000	0.400000	0.000000	0	0	0	0	0	0	-	1	1	1	1
100213019|F|0--9:G>A	100213019	TGCAGCTGAGCAAATGTTTGCTGCATGAGATCGGAAGAGCGGTTCAGCAGGAATGCCGAGACCGATCTC	481			9	G>A	A>G	T>C	C>T	0	0	0	0	0	Transversion	0.750000	0.250000	0.000000	1	1	1	1	1	1	-	0	0	-	-
100213019|F|0-9:G>A-9:G>A	100213019	TGCAGCTGAATAAATGTTTGCTGCATGAGATCGGAAGAGCGGTTCAGCAGGAATGCCGAGACCGATCTC	482	9:G>A	G>A	9	G>A	A>G	T>C	C>T	1	0	0	0	1	Transition	0.750000	0.250000	0.000000	0	0	0	0	0	0	-	1	1	-	-
100213021|F|0--5:A>C	100213021	TGCAGATGCAAATTCAAAAGCATGAGATCGGAAGAGCGGTTCAGCAGGAATGCCGAGACCGATCTCGTA	483			5	G>A	A>G	T>C	C>T	0	0	0	0	0	Transversion	0.200000	0.800000	0.000000	0	0	0	0	0	0	-	0	0	-	-
100213021|F|0-5:A>C-5:A>C	100213021	TGCAGCAGAAGATTAAACAGCATGAGATCGGAAGAGCGGTTCAGCAGGAATGCCGAGACCGATCTCGTA	484	5:A>C	A>C	5	G>A	A>G	T>C	C>T	0	0	0	0	0	Transversion	0.200000	0.800000	0.000000	1	1	1	1	1	1	-	1	1	-	-
100213024|F|0--13:C>G	100213024	TGCAGCTGCGGCGCTTGCATGGCTCTGGCGCGCGACTGATGCATGAGATCGGAAGAGCGGTTCAGCAGG	485			13	G>A	A>G	T>C	C>T	0	0	0	0	0	Transversion	0.666667	0.333333	0.000000	1	1	1	1	1	1	0	0	0	-	-
100213024|F|0-13:C>G-13:C>G	100213024	TGCAGCTGCGGCGGTTGCATGGCTCTAGCGCGCGACTGATGCATGAGATCGGAAGAGCGGTTCAGCAGG	486	13:C>G	C>G	13	G>A	A>G	T>C	C>T	0	0	0	0	0	Transversion	0.666667	0.333333	0.000000	0	0	0	0	0	0	1	1	1	-	-
100213024|F|0--27:G>C	100213024	TGCAGCTGCGGCGCTTGCATGGCTCTGGCGCGCGACTGATGCATGAGATCGGAAGAGCGGTTCAGCAGG	487			27	G>A	A>G	T>C	C>T	0	0	0	0	0	Transversion	0.777778	0.222222	0.000000	1	1	1	1	0	0	1	1	1	-	-
100213024|F|0-27:G>C-27:G>C	100213024	TGCAGCTGCGGCGCTTGCATGGCTCTGCCGCGCGACTGATGCATGAGATCGGAAGAGCGGTTCAGCAGG	488	27:G>C	G>C	27	G>A	A>G	T>C	C>T	0	0	0	0	0	Transversion	0.777778	0.222222	0.000000	0	0	0	0	1	1	0	0	0	-	-
100213026|F|0--7:A>G	100213026	TGCAGCTACGTCAAGAGGTAGTGGTGTGCATGAGATCGGAAGAGCGGTTCAGCAGGAATGCCGAGACCG	489			7	G>A	A>G	T>C	C>T	0	0	0	0	0	Transversion	0.666667	0.333333	0.000000	1	1	1	1	1	1	0	0	0	-	-
100213026|F|0-7:A>G-7:A>G	100213026	TGCAGCTGCGTCAGGAGGTGGTGGTGTGCATGAGATCGGAAGAGCGGTTCAGCAGGAATGCCGAGACCG	490	7:A>G	A>G	7	G>A	A>G	T>C	C>T	0	1	0	0	1	Transition	0.666667	0.333333	0.000000	0	0	0	0	0	0	1	1	1	-	-
100213028|F|0--12:A>T	100213028	TGCAGCTGTATCACCCGCCTGCGCACTGCATGAGATCGGAAGAGCGGTTCAGCAGGAATGCCGAGACCG	491			12	G>A	A>G	T>C	C>T	0	0	0	0	0	Transversion	0.333333	0.666667	0.000000	0	0	0	0	0	0	-	0	0	-	-
100213028|F|0-12:A>T-12:A>T	100213028	TGCAGCTGTATCTCCCGCCTGCGCACTGCATGAGATCGGAAGAGCGGTTCAGCAGGAATGCCGAGACCG	492	12:A>T	A>T	12	G>A	A>G	T>C	C>T	0	0	0	0	0	Transversion	0.333333	0.666667	0.000000	1	1	1	1	1	1	-	1	1	-	-
100213029|F|0--13:T>C	100213029	TGCAGCTGTATCGTCCGCCTGCGCACTGCATGAGATCGGAAGAGCGGTTCAGCAGGAATGCCGAGACCG	493			13	G>A	A>G	T>C	C>T	0	0	0	0	0	Transversion	0.142857	0.857143	0.000000	0	0	0	0	0	0	-	0	0	1	1
100213029|F|0-13:T>C-13:T>C	100213029	TGCAGCTGTATCTCCCGCCTGCGCACTGCATGAGATCGGAAGAGCGGTTCAGCAGGAATGCCGAGACCG	494	13:T>C	T>C	13	G>A	A>G	T>C	C>T	0	0	1	0	1	Transition	0.142857	0.857143	0.000000	1	1	1	1	1	1	-	1	1	0	0
100213030|F|0--20:G>C	100213030	TGCAGCTGTGTGTTCAAACGGCTTGGGAGCCTGCATGAGATCGGAAGAGCGGTTCAGCAGGAATGCCGA	495			20	G>A	A>G	T>C	C>T	0	0	0	0	0	Transversion	0.333333	0.666667	0.000000	0	0	0	0	0	0	1	1	1	-	-
100213030|F|0-20:G>C-20:G>C	100213030	TGCAGCTGTGTGTTCAAACGCCTCGGCAGCCTGCATGAGATCGGAAGAGCGGTTCAGCAGGAATGCCGA	496	20:G>C	G>C	20	G>A	A>G	T>C	C>T	0	0	0	0	0	Transversion	0.333333	0.666667	0.000000	1	1	1	1	1	1	0	0	0	-	-
100213033|F|0--6:T>C	100213033	TGCAGCTTAACAGTTTGAATGGCTTCACCCACAATGCAGCTGGCAGCTCATTTGCATGAGATCGGAAGA	497			6	G>A	A>G	T>C	C>T	0	0	0	0	0	Transversion	0.333333	0.666667	0.000000	0	0	0	0	0	0	1	1	1	-	-
100213033|F|0-6:T>C-6:T>C	100213033	TGCAGCCTAACAGTTTGAATGGCTTCACCCACAATGCAGATGGCAGTTCATTTGCATGAGATCGGAAGA	498	6:T>C	T>C	6	G>A	A>G	T>C	C>T	0	0	1	0	1	Transition	0.333333	0.666667	0.000000	1	1	1	1	1	1	0	0	0	-	-
100213040|F|0--23:A>G	100213040	TGCAGCTTCTGAGCCCTGTTGTTAGGGCAATCCTTCCCCTGCATGAGATCGGAAGAGCGGTTCAGCAGG	499			23	G>A	A>G	T>C	C>T	0	0	0	0	0	Transversion	0.222222	0.777778	0.000000	0	0	0	0	0	0	0	1	1	-	-
100213040|F|0-23:A>G-23:A>G	100213040	TGCAGCTTCTGAGCCCTGTTGTTGGGACAGTCCTTCCCCTGCATGAGATCGGAAGAGCGGTTCAGCAGG	500	23:A>G	A>G	23	G>A	A>G	T>C	C>T	0	1	0	0	1	Transition	0.222222	0.777778	0.000000	1	1	1	1	1	1	1	0	0	-	-
100213041|F|0--32:C>T	100213041	TGCAGCTTCTGAGCCCTGTTGTTGGGACAGTCCTTCCCCTGCATGAGATCGGAAGAGCGGTTCAGCAGG	501			32	G>A	A>G	T>C	C>T	0	0	0	0	0	Transversion	0.888889	0.111111	0.000000	1	1	1	1	1	1	0	1	1	-	-
100213041|F|0-32:C>T-32:C>T	100213041	TGCAGCTTCTGAGCCCTGTTGTTGGGGCAGTCTTTCCCCTGCATGAGATCGGAAGAGCGGTTCAGCAGG	502	32:C>T	C>T	32	G>A	A>G	T>C	C>T	0	0	0	1	1	Transition	0.888889	0.111111	0.000000	0	0	0	0	0	0	1	0	0	-	-
100213058|F|0--5:C>G	100213058	TGCAGCACCAGGATGGTGCTCTGCATGAGATCGGAAGAGCGGTTCAGCAGGAATGCCGAGACCGATCTC	503			5	G>A	A>G	T>C	C>T	0	0	0	0	0	Transversion	0.600000	0.400000	0.000000	1	1	1	1	1	1	-	0	0	-	-
100213058|F|0-5:C>G-5:C>G	100213058	TGCAGGACCAGGATGGTGCTCTGCATGAGATCGGAAGAGCGGTTCAGCAGGAATGCCGAGACCGATCTC	504	5:C>G	C>G	5	G>A	A>G	T>C	C>T	0	0	0	0	0	Transversion	0.600000	0.400000	0.000000	0	0	0	0	0	0	-	1	1	-	-
100213059|F|0--23:A>G	100213059	TGCAGGACCCCTCTCACCCTTGGAGCCAACAATCCCAGGCATGAGATCGGAAGAGCGGTTCAGCAGGAA	505			23	G>A	A>G	T>C	C>T	0	0	0	0	0	Transversion	0.750000	0.250000	0.000000	1	1	1	1	1	1	-	0	0	-	-
100213059|F|0-23:A>G-23:A>G	100213059	TGCAGGACCCCTCTCACCCTTGGGGCCAACAATGCCAGGCATGAGATCGGAAGAGCGGTTCAGCAGGAA	506	23:A>G	A>G	23	G>A	A>G	T>C	C>T	0	1	0	0	1	Transition	0.750000	0.250000	0.000000	0	0	0	0	0	0	-	1	1	-	-
100213059|F|0--28:A>G	100213059	TGCAGGACCCCTCTCACCCTTGGAGCCAACAATCCCAGGCATGAGATCGGAAGAGCGGTTCAGCAGGAA	507			28	G>A	A>G	T>C	C>T	0	0	0	0	0	Transversion	0.750000	0.250000	0.000000	1	1	1	1	0	0	-	1	1	-	-
100213059|F|0-28:A>G-28:A>G	100213059	TGCAGGACCCCTCTCACCCTTGGAGCCAGTAATGCCAGGCATGAGATCGGAAGAGCGGTTCAGCAGGAA	508	28:A>G	A>G	28	G>A	A>G	T>C	C>T	0	1	0	0	1	Transition	0.750000	0.250000	0.000000	0	0	0	0	1	1	-	0	0	-	-
100213071|F|0--6:A>G	100213071	TGCAGGACTGCTGTTCATTGTCTAAAGGAGCATGAGATCGGAAGAGCGGTTCAGCAGGAATGCCGAGAC	509			6	G>A	A>G	T>C	C>T	0	0	0	0	0	Transversion	0.888889	0.111111	0.000000	1	1	1	1	1	1	0	1	1	-	-
100213071|F|0-6:A>G-6:A>G	100213071	TGCAGGGCTGCTGTGCATTGTCTAAAGAAGCATGAGATCGGAAGAGCGGTTCAGCAGGAATGCCGAGAC	510	6:A>G	A>G	6	G>A	A>G	T>C	C>T	0	1	0	0	1	Transition	0.888889	0.111111	0.000000	0	0	0	0	0	0	1	0	0	-	-
100213088|F|0--40:A>G	100213088	TGCAGGAGGCGCTGATCCACCTGGGGGCCAAGTTTTCTCCATGCATGAGATCGGAAGAGCGGTTCAGCA	511			40	G>A	A>G	T>C	C>T	0	0	0	0	0	Transversion	0.750000	0.250000	0.000000	1	1	1	1	1	1	-	0	0	-	-
100213088|F|0-40:A>G-40:A>G	100213088	TGCAGGAGGCGCTGATCCACCTGGGGGCCAAGTTTTCTCCGTGCATGAGATCGGAAGAGCGGTTCAGCA	512	40:A>G	A>G	40	G>A	A>G	T>C	C>T	0	1	0	0	1	Transition	0.750000	0.250000	0.000000	0	0	0	0	0	0	-	1	1	-	-
100213104|F|0--7:C>T	100213104	TGCAGGACGTGTGCCTGGACCTGCTGCATGAGATCGGAAGAGCGGTTCAGCAGGAATGCCGAGACCGAT	513			7	G>A	A>G	T>C	C>T	0	0	0	0	0	Transversion	0.777778	0.222222	0.000000	1	1	1	1	1	1	1	0	0	-	-
100213104|F|0-7:C>T-7:C>T	100213104	TGCAGGATGTGTGCCTGGACCTGCTGCATGAGATCGGAAGAGCGGTTCAGCAGGAATGCCGAGACCGAT	514	7:C>T	C>T	7	G>A	A>G	T>C	C>T	0	0	0	1	1	Transition	0.777778	0.222222	0.000000	0	0	0	0	0	0	0	1	1	-	-
100213114|F|0--9:T>A	100213114	TGCAGGCCCTAACTCATGCAGGCATGAGATCGGAAGAGCGGTTCAGCAGGAATGCCGAGACCGATCTCG	515			9	G>A	A>G	T>C	C>T	0	0	0	0	0	Transversion	0.750000	0.250000	0.000000	1	1	1	1	1	1	-	0	0	-	-
100213114|F|0-9:T>A-9:T>A	100213114	TGCAGGCCCAAACTCATGCAGGCATGAGATCGGAAGAGCGGTTCAGCAGGAATGCCGAGACCGATCTCG	516	9:T>A	T>A	9	G>A	A>G	T>C	C>T	0	0	0	0	0	Transversion	0.750000	0.250000	0.000000	0	0	0	0	0	0	-	1	1	-	-
100213129|F|0--25:A>G	100213129	TGCAGGCGTGCACCTGCGGCATGACAGCAAAAACAATATTTGGTGCATGAGATCGGAAGAGCGGTTCAG	517			25	G>A	A>G	T>C	C>T	0	0	0	0	0	Transversion	0.777778	0.222222	0.000000	1	1	1	1	1	1	1	0	0	-	-
100213129|F|0-25:A>G-25:A>G	100213129	TGCAGGCGTGCACCTGCGGCATGACGGCACAAACAATATTTGGTGCATGAGATCGGAAGAGCGGTTCAG	518	25:A>G	A>G	25	G>A	A>G	T>C	C>T	0	1	0	0	1	Transition	0.777778	0.222222	0.000000	0	0	0	0	0	0	0	1	1	-	-
100213129|F|0--29:A>C	100213129	TGCAGGCGTGCACCTGCGGCATGACAGCAAAAACAATATTTGGTGCATGAGATCGGAAGAGCGGTTCAG	519			29	G>A	A>G	T>C	C>T	0	0	0	0	0	Transversion	0.666667	0.333333	0.000000	1	1	1	1	1	1	0	0	0	-	-
100213129|F|0-29:A>C-29:A>C	100213129	TGCAGGCGTGCACCTGCGGCATGACAGCACAAACAATATTTGGTGCATGAGATCGGAAGAGCGGTTCAG	520	29:A>C	A>C	29	G>A	A>G	T>C	C>T	0	0	0	0	0	Transversion	0.666667	0.333333	0.000000	0	0	0	0	0	0	1	1	1	-	-
100213131|F|0--8:G>A	100213131	TGCAGGCTGAGGACAGCACACAGCATGAGATCGGAAGAGCGGTTCAGCAGGAATGCCGAGACCGATCTC	521			8	G>A	A>G	T>C	C>T	0	0	0	0	0	Transversion	0.571429	0.428571	0.000000	-	-	-	-	-	0	-	0	0	-	-
100213131|F|0-8:G>A-8:G>A	100213131	TGCAGGCTAAGGACGGCGCACAGCATGAGATCGGAAGAGCGGTTCAGCAGGAATGCCGAGACCGATCTC	522	8:G>A	G>A	8	G>A	A>G	T>C	C>T	1	0	0	0	1	Transition	0.571429	0.428571	0.000000	-	-	-	-	-	1	-	1	1	-	-
100213131|F|0--14:A>G	100213131	TGCAGGCTGAGGACAGCACACAGCATGAGATCGGAAGAGCGGTTCAGCAGGAATGCCGAGACCGATCTC	523			14	G>A	A>G	T>C	C>T	0	0	0	0	0	Transversion	0.444444	0.555556	0.000000	-	-	-	-	-	0	-	0	0	0	0
100213131|F|0-14:A>G-14:A>G	100213131	TGCAGGCTGAGGACGGCGCACAGCATGAGATCGGAAGAGCGGTTCAGCAGGAATGCCGAGACCGATCTC	524	14:A>G	A>G	14	G>A	A>G	T>C	C>T	0	1	0	0	1	Transition	0.444444	0.555556	0.000000	-	-	-	-	-	1	-	1	1	1	1
100213135|F|0--7:C>T	100213135	TGCAGGCCGTGCAGGCCCGCCTGCATGAGATCGGAAGAGCGGTTCAGCAGGAATGCCGAGACCGATCTC	525			7	G>A	A>G	T>C	C>T	0	0	0	0	0	Transversion	0.571429	0.428571	0.000000	1	1	-	-	-	-	0	0	0	1	1
100213135|F|0-7:C>T-7:C>T	100213135	TGCAGGCTGTACAAGCCCGTCTGCATGAGATCGGAAGAGCGGTTCAGCAGGAATGCCGAGACCGATCTC	526	7:C>T	C>T	7	G>A	A>G	T>C	C>T	0	0	0	1	1	Transition	0.571429	0.428571	0.000000	0	0	-	-	-	-	1	1	1	0	0
100213135|F|0--10:G>A	100213135	TGCAGGCCGTGCAGGCCCGCCTGCATGAGATCGGAAGAGCGGTTCAGCAGGAATGCCGAGACCGATCTC	527			10	G>A	A>G	T>C	C>T	0	0	0	0	0	Transversion	0.285714	0.714286	0.000000	0	0	-	-	-	-	0	0	0	1	1
100213135|F|0-10:G>A-10:G>A	100213135	TGCAGGCCGTACAGGCACGTCTGCATGAGATCGGAAGAGCGGTTCAGCAGGAATGCCGAGACCGATCTC	528	10:G>A	G>A	10	G>A	A>G	T>C	C>T	1	0	0	0	1	Transition	0.285714	0.714286	0.000000	1	1	-	-	-	-	1	1	1	0	0
100213141|F|0--8:C>T	100213141	TGCAGGGACACAGATGTGTGAACGATTAGCATGAGATCGGAAGAGCGGTTCAGCAGGAATGCCGAGACC	529			8	G>A	A>G	T>C	C>T	0	0	0	0	0	Transversion	0.750000	0.250000	0.000000	1	1	1	1	1	1	-	0	0	-	-
100213141|F|0-8:C>T-8:C>T	100213141	TGCAGGGATACAGCTGTGTGCATGATTAGCATGAGATCGGAAGAGCGGTTCAGCAGGAATGCCGAGACC	530	8:C>T	C>T	8	G>A	A>G	T>C	C>T	0	0	0	1	1	Transition	0.750000	0.250000	0.000000	0	0	0	0	0	0	-	1	1	-	-
100213143|F|0--7:C>A	100213143	TGCAGGGCAGCCTCTTTGGCCTAGCAGGCATGAGATCGGAAGAGCGGTTCAGCAGGAATGCCGAGACCG	531			7	G>A	A>G	T>C	C>T	0	0	0	0	0	Transversion	0.888889	0.111111	0.000000	1	1	1	1	1	1	0	1	1	-	-
100213143|F|0-7:C>A-7:C>A	100213143	TGCAGGGAAGCCTTTTCGGCCTGGCAGGCATGAGATCGGAAGAGCGGTTCAGCAGGAATGCCGAGACCG	532	7:C>A	C>A	7	G>A	A>G	T>C	C>T	0	0	0	0	0	Transversion	0.888889	0.111111	0.000000	0	0	0	0	0	0	1	0	0	-	-
100213145|F|0--7:A>C	100213145	TGCAGGGACAGGGCGCCATTACGGAGAAGCTGCGGAGCTTCAGCATGAGATCGGAAGAGCGGTTCAGCA	533			7	G>A	A>G	T>C	C>T	0	0	0	0	0	Transversion	0.750000	0.250000	0.000000	1	1	1	1	1	1	-	0	0	-	-
100213145|F|0-7:A>C-7:A>C	100213145	TGCAGGGCCAGGGCGCCATCACGGAGAAGCTGAGGAGCTTCAGCATGAGATCGGAAGAGCGGTTCAGCA	534	7:A>C	A>C	7	G>A	A>G	T>C	C>T	0	0	0	0	0	Transversion	0.750000	0.250000	0.000000	0	0	0	0	0	0	-	1	1	-	-
100213146|F|0--13:T>C	100213146	TGCAGGGACAGGGTGCCATTACGGAGAAGCTGCGGAGCTTCAGCATGAGATCGGAAGAGCGGTTCAGCA	535			13	G>A	A>G	T>C	C>T	0	0	0	0	0	Transversion	0.250000	0.750000	0.000000	0	0	1	1	0	0	-	0	0	-	-
100213146|F|0-13:T>C-13:T>C	100213146	TGCAGGGACAGGGCGCCATTACGGAGAAGCTGCGGAGCTTCAGCATGAGATCGGAAGAGCGGTTCAGCA	536	13:T>C	T>C	13	G>A	A>G	T>C	C>T	0	0	1	0	1	Transition	0.250000	0.750000	0.000000	1	1	0	0	1	1	-	1	1	-	-
100213152|F|0--10:G>A	100213152	TGCAGGGGGGGAAGGACTTCAGCATGAGATCGGAAGAGCGGTTCAGCAGGAATGCCGAGACCGATCTCG	537			10	G>A	A>G	T>C	C>T	0	0	0	0	0	Transversion	0.285714	0.714286	0.000000	-	-	0	0	-	-	0	0	0	-	-
100213152|F|0-10:G>A-10:G>A	100213152	TGCAGGGGGGAAAGGACTTCTGCATGAGATCGGAAGAGCGGTTCAGCAGGAATGCCGAGACCGATCTCG	538	10:G>A	G>A	10	G>A	A>G	T>C	C>T	1	0	0	0	1	Transition	0.285714	0.714286	0.000000	-	-	1	1	-	-	1	1	1	-	-
100213153|F|0--20:A>T	100213153	TGCAGGGGGGTAAGGACTTCAGCATGAGATCGGAAGAGCGGTTCAGCAGGAATGCCGAGACCGATCTCG	539			20	G>A	A>G	T>C	C>T	0	0	0	0	0	Transversion	0.444444	0.555556	0.000000	-	-	0	0	-	-	0	0	0	1	1
100213153|F|0-20:A>T-20:A>T	100213153	TGCAGGGGGGAAAGGACTTCTGCATGAGATCGGAAGAGCGGTTCAGCAGGAATGCCGAGACCGATCTCG	540	20:A>T	A>T	20	G>A	A>G	T>C	C>T	0	0	0	0	0	Transversion	0.444444	0.555556	0.000000	-	-	1	1	-	-	1	1	1	0	0
100213155|F|0--11:G>T	100213155	TGCAGGGGTCTGAGATCATCCCAGCATGAGATCGGAAGAGCGGTTCAGCAGGAATGCCGAGACCGATCT	541			11	G>A	A>G	T>C	C>T	0	0	0	0	0	Transversion	0.222222	0.777778	0.000000	0	0	0	0	-	-	0	0	0	-	-
100213155|F|0-11:G>T-11:G>T	100213155	TGCAGGGGTCTTAGCTTATCCCAGCATGAGATCGGAAGAGCGGTTCAGCAGGAATGCCGAGACCGATCT	542	11:G>T	G>T	11	G>A	A>G	T>C	C>T	0	0	0	0	0	Transversion	0.222222	0.777778	0.000000	1	1	1	1	-	-	1	1	1	-	-
100213156|F|0--13:G>A	100213156	TGCAGGGGTCTTAGCTTATCCCAGCATGAGATCGGAAGAGCGGTTCAGCAGGAATGCCGAGACCGATCT	543			13	G>A	A>G	T>C	C>T	0	0	0	0	0	Transversion	0.666667	0.333333	0.000000	1	1	1	1	-	-	0	0	0	-	-
100213156|F|0-13:G>A-13:G>A	100213156	TGCAGGGGTCTTAACATATCCCAGCATGAGATCGGAAGAGCGGTTCAGCAGGAATGCCGAGACCGATCT	544	13:G>A	G>A	13	G>A	A>G	T>C	C>T	1	0	0	0	1	Transition	0.666667	0.333333	0.000000	0	0	0	0	-	-	1	1	1	-	-
100213162|F|0--15:T>G	100213162	TGCAGATAGGCCACATGTACTGCATAGATCGGAAGAGCGGTTCAGCAGGAATGCCGAGACCGATCTCGT	545			15	G>A	A>G	T>C	C>T	0	0	0	0	0	Transversion	0.000000	0.857143	0.142857	0	0	0	0	0	-	0	0	0	0	0
100213162|F|0-15:T>G-15:T>G	100213162	TGCAGGTAGGCCACAGATACTGCATAGATCGGAAGAGCGGTTCAGCAGGAATGCCGAGACCGATCTCGT	546	15:T>G	T>G	15	G>A	A>G	T>C	C>T	0	0	0	0	0	Transversion	0.000000	0.857143	0.142857	1	1	1	1	1	-	1	1	1	1	1
100213171|F|0--14:A>C	100213171	TGCAGGTGTCCTGAACACGGCGCACGGTTTGCGCATGAGATCGGAAGAGCGGTTCAGCAGGAATGCCGA	547			14	G>A	A>G	T>C	C>T	0	0	0	0	0	Transversion	0.666667	0.333333	0.000000	1	1	1	1	1	1	0	0	0	-	-
100213171|F|0-14:A>C-14:A>C	100213171	TGCAGGTGTCCTGACCACGGTGCAGGGTTTGCGCATGAGATCGGAAGAGCGGTTCAGCAGGAATGCCGA	548	14:A>C	A>C	14	G>A	A>G	T>C	C>T	0	0	0	0	0	Transversion	0.666667	0.333333	0.000000	0	0	0	0	0	0	1	1	1	-	-
100213176|F|0--13:A>T	100213176	TGCAGGTGTTCTCATTCCCAGGGGATCTCCAGTTACGCATGAGATCGGAAGAGCGGTTCAGCAGGAATG	549			13	G>A	A>G	T>C	C>T	0	0	0	0	0	Transversion	0.181818	0.818182	0.000000	0	0	0	0	0	0	0	0	0	-	-
100213176|F|0-13:A>T-13:A>T	100213176	TGCAGGTGTTCTCTTTCCCAGGGGATCTCCAGTTACGCATGAGATCGGAAGAGCGGTTCAGCAGGAATG	550	13:A>T	A>T	13	G>A	A>G	T>C	C>T	0	0	0	0	0	Transversion	0.181818	0.818182	0.000000	1	1	1	1	1	1	1	1	1	-	-
100213177|F|0--31:G>A	100213177	TGCAGGTGTTCTCTTTCCCAGGGGATCTCCAGTTACGCATGAGATCGGAAGAGCGGTTCAGCAGGAATG	551			31	G>A	A>G	T>C	C>T	0	0	0	0	0	Transversion	0.909091	0.090909	0.000000	1	1	1	1	1	1	0	1	1	-	-
100213177|F|0-31:G>A-31:G>A	100213177	TGCAGGTGTTCTCTTTCCCAGGGGATCTCCAATTACGCATGAGATCGGAAGAGCGGTTCAGCAGGAATG	552	31:G>A	G>A	31	G>A	A>G	T>C	C>T	1	0	0	0	1	Transition	0.909091	0.090909	0.000000	0	0	0	0	0	0	1	0	0	-	-
100213187|F|0--11:G>T	100213187	TGCAGTACCCTGCTCAGCAGGTGCAGCCTGACCGCATGAGATCGGAAGAGCGGTTCAGCAGGAATGCCG	553			11	G>A	A>G	T>C	C>T	0	0	0	0	0	Transversion	0.363636	0.636364	0.000000	0	0	1	1	0	0	0	0	0	-	-
100213187|F|0-11:G>T-11:G>T	100213187	TGCAGTACCCTTCTCAGCAGGTGCAGCCTGACCGCATGAGATCGGAAGAGCGGTTCAGCAGGAATGCCG	554	11:G>T	G>T	11	G>A	A>G	T>C	C>T	0	0	0	0	0	Transversion	0.363636	0.636364	0.000000	1	1	0	0	1	1	1	1	1	-	-
100213188|F|0--13:T>C	100213188	TGCAGTACCCTTCTCAGCAGGTGCAGCCTGACCGCATGAGATCGGAAGAGCGGTTCAGCAGGAATGCCG	555			13	G>A	A>G	T>C	C>T	0	0	0	0	0	Transversion	0.727273	0.272727	0.000000	1	1	1	1	1	1	0	0	0	-	-
100213188|F|0-13:T>C-13:T>C	100213188	TGCAGTACCCTTCCCAGCAGGTGCAGCCTGACCGCATGAGATCGGAAGAGCGGTTCAGCAGGAATGCCG	556	13:T>C	T>C	13	G>A	A>G	T>C	C>T	0	0	1	0	1	Transition	0.727273	0.272727	0.000000	0	0	0	0	0	0	1	1	1	-	-
100213199|F|0--8:C>T	100213199	TGCAGTATCTGAAATGTATATGCATGAGATCGGAAGAGCGGTTCAGCAGGAATGCCGAGACCGATCTCG	557			8	G>A	A>G	T>C	C>T	0	0	0	0	0	Transversion	0.933333	0.066667	0.000000	1	1	1	1	1	1	0	1	1	1	1
100213199|F|0-8:C>T-8:C>T	100213199	TGCAGTATTTGAAATGTATTTGCATGAGATCGGAAGAGCGGTTCAGCAGGAATGCCGAGACCGATCTCG	558	8:C>T	C>T	8	G>A	A>G	T>C	C>T	0	0	0	1	1	Transition	0.933333	0.066667	0.000000	0	0	0	0	0	0	1	0	0	0	0
100213200|F|0--19:T>A	100213200	TGCAGTATCTGAAATGTATTTGCATGAGATCGGAAGAGCGGTTCAGCAGGAATGCCGAGACCGATCTCG	559			19	G>A	A>G	T>C	C>T	0	0	0	0	0	Transversion	0.600000	0.400000	0.000000	0	0	0	0	0	0	1	1	1	1	1
100213200|F|0-19:T>A-19:T>A	100213200	TGCAGTATCTGAAATGTATATGCATGAGATCGGAAGAGCGGTTCAGCAGGAATGCCGAGACCGATCTCG	560	19:T>A	T>A	19	G>A	A>G	T>C	C>T	0	0	0	0	0	Transversion	0.600000	0.400000	0.000000	1	1	1	1	1	1	0	0	0	0	0
100213208|F|0--9:A>C	100213208	TGCAGTCATAGCTCAGCACGCACGGCCAATCTGCATGAGATCGGAAGAGCGGTTCAGCAGGAATGCCGA	561			9	G>A	A>G	T>C	C>T	0	0	0	0	0	Transversion	0.750000	0.250000	0.000000	1	1	1	1	1	1	-	0	0	-	-
100213208|F|0-9:A>C-9:A>C	100213208	TGCAGTCATCGCTCAGCACGCGCGGCCAATCTGCATGAGATCGGAAGAGCGGTTCAGCAGGAATGCCGA	562	9:A>C	A>C	9	G>A	A>G	T>C	C>T	0	0	0	0	0	Transversion	0.750000	0.250000	0.000000	0	0	0	0	0	0	-	1	1	-	-
100213208|F|0--21:A>G	100213208	TGCAGTCATAGCTCAGCACGCACGGCCAATCTGCATGAGATCGGAAGAGCGGTTCAGCAGGAATGCCGA	563			21	G>A	A>G	T>C	C>T	0	0	0	0	0	Transversion	0.500000	0.500000	0.000000	1	1	1	1	0	0	-	0	0	-	-
100213208|F|0-21:A>G-21:A>G	100213208	TGCAGTCATAGCTCAGCACGCGCGGCCAATCTGCATGAGATCGGAAGAGCGGTTCAGCAGGAATGCCGA	564	21:A>G	A>G	21	G>A	A>G	T>C	C>T	0	1	0	0	1	Transition	0.500000	0.500000	0.000000	0	0	0	0	1	1	-	1	1	-	-
100213220|F|0--6:C>T	100213220	TGCAGTCGGCCCAGCAGATGTTGCAGGACAGCAAGACCAAGATCGACATCATCCGCATGAGATCGGAAG	565			6	G>A	A>G	T>C	C>T	0	0	0	0	0	Transversion	0.714286	0.142857	0.142857	1	1	1	1	1	0	-	-	1	-	-
100213220|F|0-6:C>T-6:C>T	100213220	TGCAGTTGGCCCAGCAGATGTTGCAGGACAGCAAGACCAAGATCGACATCATCCGCATGAGATCGGAAG	566	6:C>T	C>T	6	G>A	A>G	T>C	C>T	0	0	0	1	1	Transition	0.714286	0.142857	0.142857	0	0	0	0	1	1	-	-	0	-	-
100213220|F|0--7:G>C	100213220	TGCAGTCGGCCCAGCAGATGTTGCAGGACAGCAAGACCAAGATCGACATCATCCGCATGAGATCGGAAG	567			7	G>A	A>G	T>C	C>T	0	0	0	0	0	Transversion	0.857143	0.142857	0.000000	1	1	1	1	1	1	-	-	0	-	-
100213220|F|0-7:G>C-7:G>C	100213220	TGCAGTCCGCTCAGCAGATGCTGCAGGACAGCAAGACCAAGATCGACATCATCCGCATGAGATCGGAAG	568	7:G>C	G>C	7	G>A	A>G	T>C	C>T	0	0	0	0	0	Transversion	0.857143	0.142857	0.000000	0	0	0	0	0	0	-	-	1	-	-
100213238|F|0--5:A>T	100213238	TGCAGAGAGAGCAGGAAGCATGAGATCGGAAGAGCGGTTCAGCAGGAATGCCGAGACCGATCTCGTATG	569			5	G>A	A>G	T>C	C>T	0	0	0	0	0	Transversion	0.750000	0.250000	0.000000	1	1	1	1	1	1	-	0	0	-	-
100213238|F|0-5:A>T-5:A>T	100213238	TGCAGTGGGAAAAGGAAGCATGAGATCGGAAGAGCGGTTCAGCAGGAATGCCGAGACCGATCTCGTATG	570	5:A>T	A>T	5	G>A	A>G	T>C	C>T	0	0	0	0	0	Transversion	0.750000	0.250000	0.000000	0	0	0	0	0	0	-	1	1	-	-
100213249|F|0--8:A>G	100213249	TGCAGTGTAGCTAATTTTGCATGAGATCGGAAGAGCGGTTCAGCAGGAATGCCGAGACCGATCTCGTAT	571			8	G>A	A>G	T>C	C>T	0	0	0	0	0	Transversion	0.750000	0.250000	0.000000	1	1	1	1	1	1	-	0	0	-	-
100213249|F|0-8:A>G-8:A>G	100213249	TGCAGTGTGTCTAATTTTGCATGAGATCGGAAGAGCGGTTCAGCAGGAATGCCGAGACCGATCTCGTAT	572	8:A>G	A>G	8	G>A	A>G	T>C	C>T	0	1	0	0	1	Transition	0.750000	0.250000	0.000000	0	0	0	0	0	0	-	1	1	-	-
100213250|F|0--13:G>A	100213250	TGCAGTGTAGCTAGTTTTGCATGAGATCGGAAGAGCGGTTCAGCAGGAATGCCGAGACCGATCTCGTAT	573			13	G>A	A>G	T>C	C>T	0	0	0	0	0	Transversion	0.250000	0.750000	0.000000	0	0	0	0	1	1	-	0	0	-	-
100213250|F|0-13:G>A-13:G>A	100213250	TGCAGTGTAGCTAATTTTGCATGAGATCGGAAGAGCGGTTCAGCAGGAATGCCGAGACCGATCTCGTAT	574	13:G>A	G>A	13	G>A	A>G	T>C	C>T	1	0	0	0	1	Transition	0.250000	0.750000	0.000000	1	1	1	1	0	0	-	1	1	-	-
100213254|F|0--13:T>C	100213254	TGCAGTTAATTAATACCAGACAAGAACATGAGCATGAGATCGGAAGAGCGGTTCAGCAGGAATGCCGAG	575			13	G>A	A>G	T>C	C>T	0	0	0	0	0	Transversion	0.750000	0.250000	0.000000	1	1	1	1	1	1	-	0	0	-	-
100213254|F|0-13:T>C-13:T>C	100213254	TGCAGTTAATTAACACCGGACAAGAACATGAGCATGAGATCGGAAGAGCGGTTCAGCAGGAATGCCGAG	576	13:T>C	T>C	13	G>A	A>G	T>C	C>T	0	0	1	0	1	Transition	0.750000	0.250000	0.000000	0	0	0	0	0	0	-	1	1	-	-
100213254|F|0--16:C>T	100213254	TGCAGTTAATTAATACCAGACAAGAACATGAGCATGAGATCGGAAGAGCGGTTCAGCAGGAATGCCGAG	577			16	G>A	A>G	T>C	C>T	0	0	0	0	0	Transversion	0.750000	0.250000	0.000000	1	1	1	1	0	0	-	1	1	-	-
100213254|F|0-16:C>T-16:C>T	100213254	TGCAGTTAATTAATACTAGACAAGAACATGAGCATGAGATCGGAAGAGCGGTTCAGCAGGAATGCCGAG	578	16:C>T	C>T	16	G>A	A>G	T>C	C>T	0	0	0	1	1	Transition	0.750000	0.250000	0.000000	0	0	0	0	1	1	-	0	0	-	-
100213259|F|0--10:T>G	100213259	TGCAGTTCCCTGCCTCTAGCAGCCTACTGAGCATGAGATCGGAAGAGCGGTTCAGCAGGAATGCCGAGA	579			10	G>A	A>G	T>C	C>T	0	0	0	0	0	Transversion	0.666667	0.333333	0.000000	1	1	1	1	1	1	0	0	0	-	-
100213259|F|0-10:T>G-10:T>G	100213259	TGCAGTTCCCGGCCTCCAGCAGCCTACTGAGCATGAGATCGGAAGAGCGGTTCAGCAGGAATGCCGAGA	580	10:T>G	T>G	10	G>A	A>G	T>C	C>T	0	0	0	0	0	Transversion	0.666667	0.333333	0.000000	0	0	0	0	0	0	1	1	1	-	-
100213279|F|0--13:C>A	100213279	TGCAGTTTGTCTCCGTGCTCTATCGTGACATGGGCGAGTCCATCGAGGGCATGAGATCGGAAGAGCGGT	581			13	G>A	A>G	T>C	C>T	0	0	0	0	0	Transversion	0.750000	0.250000	0.000000	1	1	1	1	1	1	-	0	0	-	-
100213279|F|0-13:C>A-13:C>A	100213279	TGCAGTTTGTCTCAGTGCTGTATCGAGACATGGGGGAGTCCATCGAGGGCATGAGATCGGAAGAGCGGT	582	13:C>A	C>A	13	G>A	A>G	T>C	C>T	0	0	0	0	0	Transversion	0.750000	0.250000	0.000000	0	0	0	0	0	0	-	1	1	-	-
100213279|F|0--19:C>G	100213279	TGCAGTTTGTCTCCGTGCTCTATCGTGACATGGGCGAGTCCATCGAGGGCATGAGATCGGAAGAGCGGT	583			19	G>A	A>G	T>C	C>T	0	0	0	0	0	Transversion	0.500000	0.500000	0.000000	1	1	1	1	0	0	-	0	0	-	-
100213279|F|0-19:C>G-19:C>G	100213279	TGCAGTTTGTCTCCGTGCTGTATCGCGACATGGGCGAGTCCATCGAGGGCATGAGATCGGAAGAGCGGT	584	19:C>G	C>G	19	G>A	A>G	T>C	C>T	0	0	0	0	0	Transversion	0.500000	0.500000	0.000000	0	0	0	0	1	1	-	1	1	-	-
100213330|F|0--6:A>C	100213330	TGCAGAACGGGGCCAACGTGCATGAGATCGGAAGAGCGGTTCAGCAGGAATGCCGAGACCGATCTCGTA	585			6	G>A	A>G	T>C	C>T	0	0	0	0	0	Transversion	0.200000	0.800000	0.000000	0	0	0	0	0	0	-	-	-	0	0
100213330|F|0-6:A>C-6:A>C	100213330	TGCAGACCGGTGCCAATGTGCATGAGATCGGAAGAGCGGTTCAGCAGGAATGCCGAGACCGATCTCGTA	586	6:A>C	A>C	6	G>A	A>G	T>C	C>T	0	0	0	0	0	Transversion	0.200000	0.800000	0.000000	1	1	1	1	1	1	-	-	-	1	1
100213331|F|0--7:A>C	100213331	TGCAGACAGGTGCTAATGTGCATGAGATCGGAAGAGCGGTTCAGCAGGAATGCCGAGACCGATCTCGTA	587			7	G>A	A>G	T>C	C>T	0	0	0	0	0	Transversion	0.200000	0.800000	0.000000	0	0	0	0	0	0	-	-	-	1	1
100213331|F|0-7:A>C-7:A>C	100213331	TGCAGACCGGTGCCAATGTGCATGAGATCGGAAGAGCGGTTCAGCAGGAATGCCGAGACCGATCTCGTA	588	7:A>C	A>C	7	G>A	A>G	T>C	C>T	0	0	0	0	0	Transversion	0.200000	0.800000	0.000000	1	1	1	1	1	1	-	-	-	0	0
100213413|F|0--7:T>C	100213413	TGCAGACTGAGATAAACTGCATGAGATCGGAAGAGCGGTTCAGCAGGAATGCCGAGACCGATCTCGTAT	589			7	G>A	A>G	T>C	C>T	0	0	0	0	0	Transversion	0.888889	0.111111	0.000000	1	1	1	1	1	1	0	-	-	-	-
100213413|F|0-7:T>C-7:T>C	100213413	TGCAGACCTATCTATAGTGCATGAGATCGGAAGAGCGGTTCAGCAGGAATGCCGAGACCGATCTCGTAT	590	7:T>C	T>C	7	G>A	A>G	T>C	C>T	0	0	1	0	1	Transition	0.888889	0.111111	0.000000	0	0	0	0	0	0	1	-	-	-	-
100213413|F|0--10:G>T	100213413	TGCAGACTGAGATAAACTGCATGAGATCGGAAGAGCGGTTCAGCAGGAATGCCGAGACCGATCTCGTAT	591			10	G>A	A>G	T>C	C>T	0	0	0	0	0	Transversion	0.666667	0.333333	0.000000	1	1	1	1	1	1	0	-	-	-	-
100213413|F|0-10:G>T-10:G>T	100213413	TGCAGACTGATCTATACTGCATGAGATCGGAAGAGCGGTTCAGCAGGAATGCCGAGACCGATCTCGTAT	592	10:G>T	G>T	10	G>A	A>G	T>C	C>T	0	0	0	0	0	Transversion	0.666667	0.333333	0.000000	0	0	0	0	0	0	1	-	-	-	-
100213539|F|0--6:A>G	100213539	TGCAGCACAACACACACACGCATGAGATCGGAAGAGCGGTTCAGCAGGAATGCCGAGACCGATCTCGTA	593			6	G>A	A>G	T>C	C>T	0	0	0	0	0	Transversion	0.250000	0.750000	0.000000	0	0	0	0	0	0	-	-	-	-	-
100213539|F|0-6:A>G-6:A>G	100213539	TGCAGCGAAACACACACACGCATGAGATCGGAAGAGCGGTTCAGCAGGAATGCCGAGACCGATCTCGTA	594	6:A>G	A>G	6	G>A	A>G	T>C	C>T	0	1	0	0	1	Transition	0.250000	0.750000	0.000000	1	1	1	1	1	1	-	-	-	-	-
100213627|F|0--5:T>C	100213627	TGCAGTGCGAGCTCAATTAAAATGAACTTTTAATTTCTGACAAGTAAATTTGTTTTGCATGAGATCGGA	595			5	G>A	A>G	T>C	C>T	0	0	0	0	0	Transversion	0.636364	0.363636	0.000000	1	1	1	1	1	1	1	-	-	-	-
100213627|F|0-5:T>C-5:T>C	100213627	TGCAGCACGAGCTCAATTAAAATGAACTTTTAATTTCTGACAAGTAAATTTGTTTTGCATGAGATCGGA	596	5:T>C	T>C	5	G>A	A>G	T>C	C>T	0	0	1	0	1	Transition	0.636364	0.363636	0.000000	0	0	0	0	0	0	0	-	-	-	-
100213677|F|0--12:C>T	100213677	TGCAGCTGTCACCGCCTCCGGCATGAGATCGGAAGAGCGGTTCAGCAGGAATGCCGAGACCGATCTCGT	597			12	G>A	A>G	T>C	C>T	0	0	0	0	0	Transversion	0.200000	0.800000	0.000000	0	0	0	0	0	0	-	-	-	-	-
100213677|F|0-12:C>T-12:C>T	100213677	TGCAGCTGTCACTGTCCCCGGCATGAGATCGGAAGAGCGGTTCAGCAGGAATGCCGAGACCGATCTCGT	598	12:C>T	C>T	12	G>A	A>G	T>C	C>T	0	0	0	1	1	Transition	0.200000	0.800000	0.000000	1	1	1	1	1	1	-	-	-	-	-
100213678|F|0--14:C>T	100213678	TGCAGCTGTCACTGCCCCCGGCATGAGATCGGAAGAGCGGTTCAGCAGGAATGCCGAGACCGATCTCGT	599			14	G>A	A>G	T>C	C>T	0	0	0	0	0	Transversion	0.400000	0.600000	0.000000	0	0	0	0	0	0	-	-	-	-	-
100213678|F|0-14:C>T-14:C>T	100213678	TGCAGCTGTCACTGTCCCCGGCATGAGATCGGAAGAGCGGTTCAGCAGGAATGCCGAGACCGATCTCGT	600	14:C>T	C>T	14	G>A	A>G	T>C	C>T	0	0	0	1	1	Transition	0.400000	0.600000	0.000000	1	1	1	1	1	1	-	-	-	-	-
100213696|F|0--9:T>A	100213696	TGCAGGAACTGCTGAAGAGCATAGATCGGAAGAGCGGTTCAGCAGGAATGCCGAGACCGATCTCGTATG	601			9	G>A	A>G	T>C	C>T	0	0	0	0	0	Transversion	0.800000	0.200000	0.000000	1	1	1	1	1	1	1	1	-	-	-
100213696|F|0-9:T>A-9:T>A	100213696	TGCAGGAACAGGTGAAGTGCATAGATCGGAAGAGCGGTTCAGCAGGAATGCCGAGACCGATCTCGTATG	602	9:T>A	T>A	9	G>A	A>G	T>C	C>T	0	0	0	0	0	Transversion	0.800000	0.200000	0.000000	0	0	0	0	0	0	0	0	-	-	-
100213761|F|0--11:A>G	100213761	TGCAGGCTGCGAGCGTTCATCTCAAGCATGGCATGAGATCGGAAGAGCGGTTCAGCAGGAATGCCGAGA	603			11	G>A	A>G	T>C	C>T	0	0	0	0	0	Transversion	0.250000	0.750000	0.000000	0	0	0	0	0	0	-	-	-	-	-
100213761|F|0-11:A>G-11:A>G	100213761	TGCAGGCTGCGGGCGTTCATCTCCAGCATGGCATGAGATCGGAAGAGCGGTTCAGCAGGAATGCCGAGA	604	11:A>G	A>G	11	G>A	A>G	T>C	C>T	0	1	0	0	1	Transition	0.250000	0.750000	0.000000	1	1	1	1	1	1	-	-	-	-	-
100213762|F|0--20:C>T	100213762	TGCAGGCTGCGGGCGTTCATCTCCAGCATGGCATGAGATCGGAAGAGCGGTTCAGCAGGAATGCCGAGA	605			20	G>A	A>G	T>C	C>T	0	0	0	0	0	Transversion	0.750000	0.250000	0.000000	1	1	1	1	0	0	-	-	-	-	-
100213762|F|0-20:C>T-20:C>T	100213762	TGCAGGCTGCGGGCGTTCATTTCCAGCATGGCATGAGATCGGAAGAGCGGTTCAGCAGGAATGCCGAGA	606	20:C>T	C>T	20	G>A	A>G	T>C	C>T	0	0	0	1	1	Transition	0.750000	0.250000	0.000000	0	0	0	0	1	1	-	-	-	-	-
100213855|F|0--5:A>T	100213855	TGCAGAATGCGACAAAGCATAGATCGGAAGAGCGGTTCAGCAGGAATGCCGAGACCGATCTCGTATGCC	607			5	G>A	A>G	T>C	C>T	0	0	0	0	0	Transversion	0.200000	0.800000	0.000000	0	0	0	0	0	0	-	-	-	-	-
100213855|F|0-5:A>T-5:A>T	100213855	TGCAGTGTGAGACCCCGCATAGATCGGAAGAGCGGTTCAGCAGGAATGCCGAGACCGATCTCGTATGCC	608	5:A>T	A>T	5	G>A	A>G	T>C	C>T	0	0	0	0	0	Transversion	0.200000	0.800000	0.000000	1	1	1	1	1	1	-	-	-	-	-
100213856|F|0--6:A>G	100213856	TGCAGTATGAGACAACGCATAGATCGGAAGAGCGGTTCAGCAGGAATGCCGAGACCGATCTCGTATGCC	609			6	G>A	A>G	T>C	C>T	0	0	0	0	0	Transversion	0.400000	0.600000	0.000000	0	0	0	0	0	0	-	-	-	-	-
100213856|F|0-6:A>G-6:A>G	100213856	TGCAGTGTGAGACCCCGCATAGATCGGAAGAGCGGTTCAGCAGGAATGCCGAGACCGATCTCGTATGCC	610	6:A>G	A>G	6	G>A	A>G	T>C	C>T	0	1	0	0	1	Transition	0.400000	0.600000	0.000000	1	1	1	1	1	1	-	-	-	-	-
100213953|F|0--5:C>G	100213953	TGCAGCAGGTGAGCAACACAGCATGAGATCGGAAGAGCGGTTCAGCAGGAATGCCGAGACCGATCTCGT	611			5	G>A	A>G	T>C	C>T	0	0	0	0	0	Transversion	0.333333	0.666667	0.000000	0	0	0	0	0	0	-	-	-	-	-
100213953|F|0-5:C>G-5:C>G	100213953	TGCAGGATGTGAGCCACACAGCATGAGATCGGAAGAGCGGTTCAGCAGGAATGCCGAGACCGATCTCGT	612	5:C>G	C>G	5	G>A	A>G	T>C	C>T	0	0	0	0	0	Transversion	0.333333	0.666667	0.000000	1	1	1	1	1	1	-	-	-	-	-
100214043|F|0--5:G>A	100214043	TGCAGGAATTTGCTGCCTGCATGAGATCGGAAGAGCGGTTCAGCAGGAATGCCGAGACCGATCTCGTAT	613			5	G>A	A>G	T>C	C>T	0	0	0	0	0	Transversion	0.250000	0.750000	0.000000	0	0	0	0	0	0	-	-	-	1	1
100214043|F|0-5:G>A-5:G>A	100214043	TGCAGAAATTCGTTGCATGCATGAGATCGGAAGAGCGGTTCAGCAGGAATGCCGAGACCGATCTCGTAT	614	5:G>A	G>A	5	G>A	A>G	T>C	C>T	1	0	0	0	1	Transition	0.250000	0.750000	0.000000	1	1	1	1	1	1	-	-	-	0	0
100214044|F|0--10:T>C	100214044	TGCAGAAATTTGTTGCATGCATGAGATCGGAAGAGCGGTTCAGCAGGAATGCCGAGACCGATCTCGTAT	615			10	G>A	A>G	T>C	C>T	0	0	0	0	0	Transversion	0.500000	0.500000	0.000000	0	0	0	0	1	1	-	-	-	1	1
100214044|F|0-10:T>C-10:T>C	100214044	TGCAGAAATTCGTTGCATGCATGAGATCGGAAGAGCGGTTCAGCAGGAATGCCGAGACCGATCTCGTAT	616	10:T>C	T>C	10	G>A	A>G	T>C	C>T	0	0	1	0	1	Transition	0.500000	0.500000	0.000000	1	1	1	1	0	0	-	-	-	0	0
100214135|F|0--17:T>C	100214135	TGCAGAAGCTGGCTGATTTGCGGCAGCTGGTGACAGAGCATGAGATCGGAAGAGCGGTTCAGCAGGAAT	617			17	G>A	A>G	T>C	C>T	0	0	0	0	0	Transversion	0.250000	0.750000	0.000000	0	0	0	0	0	0	-	-	-	1	1
100214135|F|0-17:T>C-17:T>C	100214135	TGCAGAAGCTGGCTGATCTGCGGCAGTTGGTGACAGAGCATGAGATCGGAAGAGCGGTTCAGCAGGAAT	618	17:T>C	T>C	17	G>A	A>G	T>C	C>T	0	0	1	0	1	Transition	0.250000	0.750000	0.000000	1	1	1	1	1	1	-	-	-	0	0
100214137|F|0--8:T>C	100214137	TGCAGAAGTTGTGGATGATGCATGAGATCGGAAGAGCGGTTCAGCAGGAATGCCGAGACCGATCTCGTA	619			8	G>A	A>G	T>C	C>T	0	0	0	0	0	Transversion	0.250000	0.750000	0.000000	0	0	0	0	0	0	-	-	-	1	1
100214137|F|0-8:T>C-8:T>C	100214137	TGCAGAAGCTGTGGATGATGCATGAGATCGGAAGAGCGGTTCAGCAGGAATGCCGAGACCGATCTCGTA	620	8:T>C	T>C	8	G>A	A>G	T>C	C>T	0	0	1	0	1	Transition	0.250000	0.750000	0.000000	1	1	1	1	1	1	-	-	-	0	0
100214147|F|0--5:A>G	100214147	TGCAGAAGGTCTTTGGTGACATAGGGTGCATTGATGAGCATGAGATCGGAAGAGCGGTTCAGCAGGAAT	621			5	G>A	A>G	T>C	C>T	0	0	0	0	0	Transversion	0.857143	0.142857	0.000000	1	1	1	1	1	1	0	-	-	-	-
100214147|F|0-5:A>G-5:A>G	100214147	TGCAGGAGGTCTTTGGTGACATAGGGGGCATTGATGAGCATGAGATCGGAAGAGCGGTTCAGCAGGAAT	622	5:A>G	A>G	5	G>A	A>G	T>C	C>T	0	1	0	0	1	Transition	0.857143	0.142857	0.000000	0	0	0	0	0	0	1	-	-	-	-
100214228|F|0--13:C>T	100214228	TGCAGACACGCCTCTCGGCGTGCATGAGATCGGAAGAGCGGTTCAGCAGGAATGCCGAGACCGATCTCG	623			13	G>A	A>G	T>C	C>T	0	0	0	0	0	Transversion	0.857143	0.142857	0.000000	1	1	1	1	1	1	0	-	-	-	-
100214228|F|0-13:C>T-13:C>T	100214228	TGCAGACACGCCTTTCAGCAAGCATGAGATCGGAAGAGCGGTTCAGCAGGAATGCCGAGACCGATCTCG	624	13:C>T	C>T	13	G>A	A>G	T>C	C>T	0	0	0	1	1	Transition	0.857143	0.142857	0.000000	0	0	0	0	0	0	1	-	-	-	-
100214228|F|0--16:G>A	100214228	TGCAGACACGCCTCTCGGCGTGCATGAGATCGGAAGAGCGGTTCAGCAGGAATGCCGAGACCGATCTCG	625			16	G>A	A>G	T>C	C>T	0	0	0	0	0	Transversion	0.571429	0.428571	0.000000	1	1	1	1	0	0	0	-	-	-	-
100214228|F|0-16:G>A-16:G>A	100214228	TGCAGACACGCCTCTCAGCGTGCATGAGATCGGAAGAGCGGTTCAGCAGGAATGCCGAGACCGATCTCG	626	16:G>A	G>A	16	G>A	A>G	T>C	C>T	1	0	0	0	1	Transition	0.571429	0.428571	0.000000	0	0	0	0	1	1	1	-	-	-	-
100214490|F|0--8:G>T	100214490	TGCAGAGGGCTGTGATGTCAGCAGCGACAGGCTGTTTGCATGAGATCGGAAGAGCGGTTCAGCAGGAAT	627			8	G>A	A>G	T>C	C>T	0	0	0	0	0	Transversion	0.714286	0.285714	0.000000	1	1	1	1	0	0	-	-	-	1	-
100214490|F|0-8:G>T-8:G>T	100214490	TGCAGAGGTCTGTGATGTCAGCCGCGACAGGCTGTTTGCATGAGATCGGAAGAGCGGTTCAGCAGGAAT	628	8:G>T	G>T	8	G>A	A>G	T>C	C>T	0	0	0	0	0	Transversion	0.714286	0.285714	0.000000	0	0	0	0	1	1	-	-	-	0	-
100214491|F|0--29:A>G	100214491	TGCAGAGGGCTGTGATGTCAGCAGCGACAAGCTGTTTGCATGAGATCGGAAGAGCGGTTCAGCAGGAAT	629			29	G>A	A>G	T>C	C>T	0	0	0	0	0	Transversion	0.285714	0.714286	0.000000	0	0	1	1	0	0	-	-	-	0	-
100214491|F|0-29:A>G-29:A>G	100214491	TGCAGAGGGCTGTGATGTCAGCAGCGACAGGCTGTTTGCATGAGATCGGAAGAGCGGTTCAGCAGGAAT	630	29:A>G	A>G	29	G>A	A>G	T>C	C>T	0	1	0	0	1	Transition	0.285714	0.714286	0.000000	1	1	0	0	1	1	-	-	-	1	-
100214611|F|0--8:T>C	100214611	TGCAGATTTAATGCTCTGTGCATGAGATCGGAAGAGCGGTTCAGCAGGAATGCCGAGACCGATCTCGTA	631			8	G>A	A>G	T>C	C>T	0	0	0	0	0	Transversion	0.250000	0.750000	0.000000	0	0	0	0	0	0	-	-	-	1	1
100214611|F|0-8:T>C-8:T>C	100214611	TGCAGATTCACAGCTCTGTGCATGAGATCGGAAGAGCGGTTCAGCAGGAATGCCGAGACCGATCTCGTA	632	8:T>C	T>C	8	G>A	A>G	T>C	C>T	0	0	1	0	1	Transition	0.250000	0.750000	0.000000	1	1	1	1	1	1	-	-	-	0	0
100214670|F|0--7:G>A	100214670	TGCAGCAGGAGCTTCAGCTAAAGCTGGCCAGGAAATGCCTGCATGAGATCGGAAGAGCGGTTCAGCAGG	633			7	G>A	A>G	T>C	C>T	0	0	0	0	0	Transversion	0.500000	0.500000	0.000000	0	0	0	0	1	1	-	-	-	1	1
100214670|F|0-7:G>A-7:G>A	100214670	TGCAGCAAGAGCTTCAGCTAAAGCTGGCCAGGAAGTGCCTGCATGAGATCGGAAGAGCGGTTCAGCAGG	634	7:G>A	G>A	7	G>A	A>G	T>C	C>T	1	0	0	0	1	Transition	0.500000	0.500000	0.000000	1	1	1	1	0	0	-	-	-	0	0
100214674|F|0--17:A>G	100214674	TGCAGCAAGCCAAAAACACATGCATGAGATCGGAAGAGCGGTTCAGCAGGAATGCCGAGACCGATCTCG	635			17	G>A	A>G	T>C	C>T	0	0	0	0	0	Transversion	0.750000	0.250000	0.000000	1	1	1	1	0	0	-	1	1	-	-
100214674|F|0-17:A>G-17:A>G	100214674	TGCAGCAAGCCAAGAACGCATGCATGAGATCGGAAGAGCGGTTCAGCAGGAATGCCGAGACCGATCTCG	636	17:A>G	A>G	17	G>A	A>G	T>C	C>T	0	1	0	0	1	Transition	0.750000	0.250000	0.000000	0	0	0	0	1	1	-	0	0	-	-
100214687|F|0--6:G>A	100214687	TGCAGCGAGGGCTAACGCATGAGATCGGAAGAGCGGTTCAGCAGGAATGCCGAGACCGATCTCGTATGC	637			6	G>A	A>G	T>C	C>T	0	0	0	0	0	Transversion	0.250000	0.750000	0.000000	0	0	0	0	0	0	-	-	-	1	1
100214687|F|0-6:G>A-6:G>A	100214687	TGCAGCAAGGGCAACCGCATGAGATCGGAAGAGCGGTTCAGCAGGAATGCCGAGACCGATCTCGTATGC	638	6:G>A	G>A	6	G>A	A>G	T>C	C>T	1	0	0	0	1	Transition	0.250000	0.750000	0.000000	1	1	1	1	1	1	-	-	-	0	0
100214812|F|0--5:A>C	100214812	TGCAGAAGCCCTGAGAAGCCAGCTGCATGAGATCGGAAGAGCGGTTCAGCAGGAATGCCGAGACCGATC	639			5	G>A	A>G	T>C	C>T	0	0	0	0	0	Transversion	0.250000	0.750000	0.000000	0	0	0	0	0	0	-	-	-	1	1
100214812|F|0-5:A>C-5:A>C	100214812	TGCAGCAGCCCTGAGAAGCCAGCGGCATGAGATCGGAAGAGCGGTTCAGCAGGAATGCCGAGACCGATC	640	5:A>C	A>C	5	G>A	A>G	T>C	C>T	0	0	0	0	0	Transversion	0.250000	0.750000	0.000000	1	1	1	1	1	1	-	-	-	0	0
100214821|F|0--14:T>C	100214821	TGCAGCAGCTGAAATCGTGAGTGCACCTGGATTAGCCAGTCAACCAGGAGAGCACGCATGAGATCGGAA	641			14	G>A	A>G	T>C	C>T	0	0	0	0	0	Transversion	0.285714	0.714286	0.000000	1	1	0	0	0	0	-	-	-	-	-
100214821|F|0-14:T>C-14:T>C	100214821	TGCAGCAGCTGAAACCGTGAGTGCACCTGGATTAGCCAGTCAACCAGGAGAGCGCGCATGAGATCGGAA	642	14:T>C	T>C	14	G>A	A>G	T>C	C>T	0	0	1	0	1	Transition	0.285714	0.714286	0.000000	0	0	1	1	1	1	-	-	-	-	-
100214822|F|0--53:A>G	100214822	TGCAGCAGCTGAAACCGTGAGTGCACCTGGATTAGCCAGTCAACCAGGAGAGCACGCATGAGATCGGAA	643			53	G>A	A>G	T>C	C>T	0	0	0	0	0	Transversion	0.714286	0.285714	0.000000	1	1	0	0	1	1	-	-	-	-	-
100214822|F|0-53:A>G-53:A>G	100214822	TGCAGCAGCTGAAACCGTGAGTGCACCTGGATTAGCCAGTCAACCAGGAGAGCGCGCATGAGATCGGAA	644	53:A>G	A>G	53	G>A	A>G	T>C	C>T	0	1	0	0	1	Transition	0.714286	0.285714	0.000000	0	0	1	1	0	0	-	-	-	-	-
100214830|F|0--7:A>G	100214830	TGCAGCAAGAACTTGGAGTATTCATGCATAGATCGGAAGAGCGGTTCAGCAGGAATGCCGAGACCGATC	645			7	G>A	A>G	T>C	C>T	0	0	0	0	0	Transversion	0.222222	0.777778	0.000000	0	0	-	0	0	0	-	-	-	1	1
100214830|F|0-7:A>G-7:A>G	100214830	TGCAGCAGGAACTTGGAGTACTCGTGCATAGATCGGAAGAGCGGTTCAGCAGGAATGCCGAGACCGATC	646	7:A>G	A>G	7	G>A	A>G	T>C	C>T	0	1	0	0	1	Transition	0.222222	0.777778	0.000000	1	1	-	1	1	1	-	-	-	0	0
100214831|F|0--17:A>G	100214831	TGCAGCAGGAACTTGGAATACTCGTGCATAGATCGGAAGAGCGGTTCAGCAGGAATGCCGAGACCGATC	647			17	G>A	A>G	T>C	C>T	0	0	0	0	0	Transversion	0.222222	0.777778	0.000000	0	0	-	0	1	1	-	-	-	0	0
100214831|F|0-17:A>G-17:A>G	100214831	TGCAGCAGGAACTTGGAGTACTCGTGCATAGATCGGAAGAGCGGTTCAGCAGGAATGCCGAGACCGATC	648	17:A>G	A>G	17	G>A	A>G	T>C	C>T	0	1	0	0	1	Transition	0.222222	0.777778	0.000000	1	1	-	1	0	0	-	-	-	1	1
100215180|F|0--22:T>G	100215180	TGCAGCTCATTGTGTTGTCAGTTTGTGAAAGCATGAGATCGGAAGAGCGGTTCAGCAGGAATGCCGAGA	649			22	G>A	A>G	T>C	C>T	0	0	0	0	0	Transversion	0.714286	0.285714	0.000000	1	1	1	1	0	0	-	-	-	1	-
100215180|F|0-22:T>G-22:T>G	100215180	TGCAGCTCATTGTGTTGTCAGTGTGTGAAAGCATGAGATCGGAAGAGCGGTTCAGCAGGAATGCCGAGA	650	22:T>G	T>G	22	G>A	A>G	T>C	C>T	0	0	0	0	0	Transversion	0.714286	0.285714	0.000000	0	0	0	0	1	1	-	-	-	0	-
100215286|F|0--7:G>C	100215286	TGCAGCTGTGCCTTCCATGCATGAGATCGGAAGAGCGGTTCAGCAGGAATGCCGAGACCGATCTCGTAT	651			7	G>A	A>G	T>C	C>T	0	0	0	0	0	Transversion	0.750000	0.250000	0.000000	1	1	1	1	1	1	-	-	-	0	0
100215286|F|0-7:G>C-7:G>C	100215286	TGCAGCTCTGCCCTCCAGGCATGAGATCGGAAGAGCGGTTCAGCAGGAATGCCGAGACCGATCTCGTAT	652	7:G>C	G>C	7	G>A	A>G	T>C	C>T	0	0	0	0	0	Transversion	0.750000	0.250000	0.000000	0	0	0	0	0	0	-	-	-	1	1
100215309|F|0--8:T>C	100215309	TGCAGCTTTTGCATCTGTTCCTGCATGAGATCGGAAGAGCGGTTCAGCAGGAATGCCGAGACCGATCTC	653			8	G>A	A>G	T>C	C>T	0	0	0	0	0	Transversion	0.285714	0.714286	0.000000	1	1	0	0	0	0	0	-	-	-	-
100215309|F|0-8:T>C-8:T>C	100215309	TGCAGCTTCTGCATCTGTTCCTGCATGAGATCGGAAGAGCGGTTCAGCAGGAATGCCGAGACCGATCTC	654	8:T>C	T>C	8	G>A	A>G	T>C	C>T	0	0	1	0	1	Transition	0.285714	0.714286	0.000000	0	0	1	1	1	1	1	-	-	-	-
100215310|F|0--17:T>C	100215310	TGCAGCTTCTGCATCTGTTCCTGCATGAGATCGGAAGAGCGGTTCAGCAGGAATGCCGAGACCGATCTC	655			17	G>A	A>G	T>C	C>T	0	0	0	0	0	Transversion	0.857143	0.142857	0.000000	1	1	1	1	1	1	0	-	-	-	-
100215310|F|0-17:T>C-17:T>C	100215310	TGCAGCTTCTGCATCTGCTCCTGCATGAGATCGGAAGAGCGGTTCAGCAGGAATGCCGAGACCGATCTC	656	17:T>C	T>C	17	G>A	A>G	T>C	C>T	0	0	1	0	1	Transition	0.857143	0.142857	0.000000	0	0	0	0	0	0	1	-	-	-	-
100215681|F|0--21:C>G	100215681	TGCAGGGAAGGTGTTCAGTGTCAGCATGAGATCGGAAGAGCGGTTCAGCAGGAATGCCGAGACCGATCT	657			21	G>A	A>G	T>C	C>T	0	0	0	0	0	Transversion	0.857143	0.142857	0.000000	1	1	1	1	1	1	0	-	-	-	-
100215681|F|0-21:C>G-21:C>G	100215681	TGCAGGGAAGGTGTTCAGTGTGAGCATGAGATCGGAAGAGCGGTTCAGCAGGAATGCCGAGACCGATCT	658	21:C>G	C>G	21	G>A	A>G	T>C	C>T	0	0	0	0	0	Transversion	0.857143	0.142857	0.000000	0	0	0	0	0	0	1	-	-	-	-
100215735|F|0--14:T>C	100215735	TGCAGGGCTCTTGGTCTCCTGGGCATGAGATCGGAAGAGCGGTTCAGCAGGAATGCCGAGACCGATCTC	659			14	G>A	A>G	T>C	C>T	0	0	0	0	0	Transversion	0.857143	0.142857	0.000000	1	1	1	1	1	1	0	-	-	-	-
100215735|F|0-14:T>C-14:T>C	100215735	TGCAGGGCTCTGGGCCTCCTGGGCATGAGATCGGAAGAGCGGTTCAGCAGGAATGCCGAGACCGATCTC	660	14:T>C	T>C	14	G>A	A>G	T>C	C>T	0	0	1	0	1	Transition	0.857143	0.142857	0.000000	0	0	0	0	0	0	1	-	-	-	-
100215782|F|0--7:T>A	100215782	TGCAGGGTGAGCGGGGTTGCATGAGATCGGAAGAGCGGTTCAGCAGGAATGCCGAGACCGATCTCGTAT	661			7	G>A	A>G	T>C	C>T	0	0	0	0	0	Transversion	0.857143	0.142857	0.000000	1	1	1	1	1	1	0	-	-	-	-
100215782|F|0-7:T>A-7:T>A	100215782	TGCAGGGAGAGCTGGGCTGCATGAGATCGGAAGAGCGGTTCAGCAGGAATGCCGAGACCGATCTCGTAT	662	7:T>A	T>A	7	G>A	A>G	T>C	C>T	0	0	0	0	0	Transversion	0.857143	0.142857	0.000000	0	0	0	0	0	0	1	-	-	-	-
100215782|F|0--9:A>C	100215782	TGCAGGGTGAGCGGGGTTGCATGAGATCGGAAGAGCGGTTCAGCAGGAATGCCGAGACCGATCTCGTAT	663			9	G>A	A>G	T>C	C>T	0	0	0	0	0	Transversion	0.714286	0.285714	0.000000	1	1	1	1	0	0	1	-	-	-	-
100215782|F|0-9:A>C-9:A>C	100215782	TGCAGGGTGCGCGGGGTTGCATGAGATCGGAAGAGCGGTTCAGCAGGAATGCCGAGACCGATCTCGTAT	664	9:A>C	A>C	9	G>A	A>G	T>C	C>T	0	0	0	0	0	Transversion	0.714286	0.285714	0.000000	0	0	0	0	1	1	0	-	-	-	-
100215812|F|0--7:T>A	100215812	TGCAGGTTGTTTAAAGCCTGCATGAGATCGGAAGAGCGGTTCAGCAGGAATGCCGAGACCGATCTCGTA	665			7	G>A	A>G	T>C	C>T	0	0	0	0	0	Transversion	0.250000	0.750000	0.000000	0	0	0	0	0	0	-	-	-	-	-
100215812|F|0-7:T>A-7:T>A	100215812	TGCAGGTAGTTGAAGTCCTGCATGAGATCGGAAGAGCGGTTCAGCAGGAATGCCGAGACCGATCTCGTA	666	7:T>A	T>A	7	G>A	A>G	T>C	C>T	0	0	0	0	0	Transversion	0.250000	0.750000	0.000000	1	1	1	1	1	1	-	-	-	-	-
100215818|F|0--8:T>C	100215818	TGCAGGTATGCCAGAAGATCCTGCTTGCATGAGATCGGAAGAGCGGTTCAGCAGGAATGCCGAGACCGA	667			8	G>A	A>G	T>C	C>T	0	0	0	0	0	Transversion	0.750000	0.250000	0.000000	1	1	1	1	1	1	-	-	-	-	-
100215818|F|0-8:T>C-8:T>C	100215818	TGCAGGTACGCCAGCAGGTCCTGCTTGCATGAGATCGGAAGAGCGGTTCAGCAGGAATGCCGAGACCGA	668	8:T>C	T>C	8	G>A	A>G	T>C	C>T	0	0	1	0	1	Transition	0.750000	0.250000	0.000000	0	0	0	0	0	0	-	-	-	-	-
100215868|F|0--5:G>A	100215868	TGCAGGTGGCGGCTGAGTGGCATGAGATCGGAAGAGCGGTTCAGCAGGAATGCCGAGACCGATCTCGTA	669			5	G>A	A>G	T>C	C>T	0	0	0	0	0	Transversion	0.750000	0.250000	0.000000	1	1	1	1	0	0	-	-	-	-	-
100215868|F|0-5:G>A-5:G>A	100215868	TGCAGATGGCGGCTGAGTGGCATGAGATCGGAAGAGCGGTTCAGCAGGAATGCCGAGACCGATCTCGTA	670	5:G>A	G>A	5	G>A	A>G	T>C	C>T	1	0	0	0	1	Transition	0.750000	0.250000	0.000000	0	0	0	0	1	1	-	-	-	-	-
100215869|F|0--11:A>G	100215869	TGCAGGTGGCGAATGAGCGGCATGAGATCGGAAGAGCGGTTCAGCAGGAATGCCGAGACCGATCTCGTA	671			11	G>A	A>G	T>C	C>T	0	0	0	0	0	Transversion	0.250000	0.750000	0.000000	0	0	0	0	0	0	-	-	-	-	-
100215869|F|0-11:A>G-11:A>G	100215869	TGCAGGTGGCGGCTGAGTGGCATGAGATCGGAAGAGCGGTTCAGCAGGAATGCCGAGACCGATCTCGTA	672	11:A>G	A>G	11	G>A	A>G	T>C	C>T	0	1	0	0	1	Transition	0.250000	0.750000	0.000000	1	1	1	1	1	1	-	-	-	-	-
100215904|F|0--10:C>T	100215904	TGCAGGTTGGCGGGCGGTGCAAGTGCAATGGGCATGAGATCGGAAGAGCGGTTCAGCAGGAATGCCGAG	673			10	G>A	A>G	T>C	C>T	0	0	0	0	0	Transversion	0.571429	0.428571	0.000000	1	1	1	1	0	0	0	-	-	-	-
100215904|F|0-10:C>T-10:C>T	100215904	TGCAGGTTGGTGGGCGGTGCAAGTGCAATGGGCATGAGATCGGAAGAGCGGTTCAGCAGGAATGCCGAG	674	10:C>T	C>T	10	G>A	A>G	T>C	C>T	0	0	0	1	1	Transition	0.571429	0.428571	0.000000	0	0	0	0	1	1	1	-	-	-	-
100215905|F|0--16:G>C	100215905	TGCAGGTTGGTGGGCGGTGCAAGTGCAATGGGCATGAGATCGGAAGAGCGGTTCAGCAGGAATGCCGAG	675			16	G>A	A>G	T>C	C>T	0	0	0	0	0	Transversion	0.857143	0.142857	0.000000	1	1	1	1	1	1	0	-	-	-	-
100215905|F|0-16:G>C-16:G>C	100215905	TGCAGGTTGGTGGGCGCTGCAAGTGCAATGGGCATGAGATCGGAAGAGCGGTTCAGCAGGAATGCCGAG	676	16:G>C	G>C	16	G>A	A>G	T>C	C>T	0	0	0	0	0	Transversion	0.857143	0.142857	0.000000	0	0	0	0	0	0	1	-	-	-	-
100216010|F|0--7:G>T	100216010	TGCAGTAGAGCCAGAACCAACATGCATGAGATCGGAAGAGCGGTTCAGCAGGAATGCCGAGACCGATCT	677			7	G>A	A>G	T>C	C>T	0	0	0	0	0	Transversion	0.714286	0.285714	0.000000	1	1	1	1	0	0	-	-	-	1	-
100216010|F|0-7:G>T-7:G>T	100216010	TGCAGTATAGCCAGAACCAACATGCATGAGATCGGAAGAGCGGTTCAGCAGGAATGCCGAGACCGATCT	678	7:G>T	G>T	7	G>A	A>G	T>C	C>T	0	0	0	0	0	Transversion	0.714286	0.285714	0.000000	0	0	0	0	1	1	-	-	-	0	-
100216050|F|0--25:A>G	100216050	TGCAGTATCGACAACATGTACAGTAACTATTTTCCCAAGCAGTGCATGAGATCGGAAGAGCGGTTCAGC	679			25	G>A	A>G	T>C	C>T	0	0	0	0	0	Transversion	0.571429	0.428571	0.000000	1	1	1	1	0	0	0	-	-	-	-
100216050|F|0-25:A>G-25:A>G	100216050	TGCAGTATCGACAACATGTACAGTAGCTATTTTCCCAAGCAGTGCATGAGATCGGAAGAGCGGTTCAGC	680	25:A>G	A>G	25	G>A	A>G	T>C	C>T	0	1	0	0	1	Transition	0.571429	0.428571	0.000000	0	0	0	0	1	1	1	-	-	-	-
100216077|F|0--6:G>C	100216077	TGCAGTGAAAGACTCTCTGGGCATGAGATCGGAAGAGCGGTTCAGCAGGAATGCCGAGACCGATCTCGT	681			6	G>A	A>G	T>C	C>T	0	0	0	0	0	Transversion	0.500000	0.500000	0.000000	0	0	0	0	1	1	-	-	-	1	1
100216077|F|0-6:G>C-6:G>C	100216077	TGCAGTCAAAAACACTCTGGGCATGAGATCGGAAGAGCGGTTCAGCAGGAATGCCGAGACCGATCTCGT	682	6:G>C	G>C	6	G>A	A>G	T>C	C>T	0	0	0	0	0	Transversion	0.500000	0.500000	0.000000	1	1	1	1	0	0	-	-	-	0	0
100216329|F|0--5:T>C	100216329	TGCAGTGTCTCCTGTGCTCCTGACCCATGAGCCAGCATGAGATCGGAAGAGCGGTTCAGCAGGAATGCC	683			5	G>A	A>G	T>C	C>T	0	0	0	0	0	Transversion	0.857143	0.142857	0.000000	1	1	1	1	1	1	0	-	-	-	-
100216329|F|0-5:T>C-5:T>C	100216329	TGCAGCGTCTCCTGTGCTCTTGACCCATGAGCCAGCATGAGATCGGAAGAGCGGTTCAGCAGGAATGCC	684	5:T>C	T>C	5	G>A	A>G	T>C	C>T	0	0	1	0	1	Transition	0.857143	0.142857	0.000000	0	0	0	0	0	0	1	-	-	-	-
100216457|F|0--5:T>A	100216457	TGCAGTTTGAGGGGCGTTGCATGAGATCGGAAGAGCGGTTCAGCAGGAATGCCGAGACCGATCTCGTAT	685			5	G>A	A>G	T>C	C>T	0	0	0	0	0	Transversion	0.857143	0.142857	0.000000	1	1	1	1	1	1	0	-	-	-	-
100216457|F|0-5:T>A-5:T>A	100216457	TGCAGATTGGTAGGCCTTGCATGAGATCGGAAGAGCGGTTCAGCAGGAATGCCGAGACCGATCTCGTAT	686	5:T>A	T>A	5	G>A	A>G	T>C	C>T	0	0	0	0	0	Transversion	0.857143	0.142857	0.000000	0	0	0	0	0	0	1	-	-	-	-
100216457|F|0--9:A>G	100216457	TGCAGTTTGAGGGGCGTTGCATGAGATCGGAAGAGCGGTTCAGCAGGAATGCCGAGACCGATCTCGTAT	687			9	G>A	A>G	T>C	C>T	0	0	0	0	0	Transversion	0.571429	0.428571	0.000000	1	1	1	1	0	0	0	-	-	-	-
100216457|F|0-9:A>G-9:A>G	100216457	TGCAGTTTGGGAGGCGTTGCATGAGATCGGAAGAGCGGTTCAGCAGGAATGCCGAGACCGATCTCGTAT	688	9:A>G	A>G	9	G>A	A>G	T>C	C>T	0	1	0	0	1	Transition	0.571429	0.428571	0.000000	0	0	0	0	1	1	1	-	-	-	-
100216468|F|0--8:G>A	100216468	TGCAGTTTGTCGATGAGGTCCTGCATGAGATCGGAAGAGCGGTTCAGCAGGAATGCCGAGACCGATCTC	689			8	G>A	A>G	T>C	C>T	0	0	0	0	0	Transversion	0.857143	0.142857	0.000000	1	1	1	1	1	1	0	-	-	-	-
100216468|F|0-8:G>A-8:G>A	100216468	TGCAGTTTATCAATAAGGTCCTGCATGAGATCGGAAGAGCGGTTCAGCAGGAATGCCGAGACCGATCTC	690	8:G>A	G>A	8	G>A	A>G	T>C	C>T	1	0	0	0	1	Transition	0.857143	0.142857	0.000000	0	0	0	0	0	0	1	-	-	-	-
100216468|F|0--14:G>A	100216468	TGCAGTTTGTCGATGAGGTCCTGCATGAGATCGGAAGAGCGGTTCAGCAGGAATGCCGAGACCGATCTC	691			14	G>A	A>G	T>C	C>T	0	0	0	0	0	Transversion	0.571429	0.428571	0.000000	1	1	0	0	1	1	0	-	-	-	-
100216468|F|0-14:G>A-14:G>A	100216468	TGCAGTTTGTCGATAAGGTCCTGCATGAGATCGGAAGAGCGGTTCAGCAGGAATGCCGAGACCGATCTC	692	14:G>A	G>A	14	G>A	A>G	T>C	C>T	1	0	0	0	1	Transition	0.571429	0.428571	0.000000	0	0	1	1	0	0	1	-	-	-	-
100216502|F|0--16:T>C	100216502	TGCAGCACCGCACCTGTCCCCTCTGCATAGATCGGAAGAGCGGTTCAGCAGGAATGCCGAGACCGATCT	693			16	G>A	A>G	T>C	C>T	0	0	0	0	0	Transversion	0.200000	0.800000	0.000000	0	0	0	0	-	-	-	-	-	1	1
100216502|F|0-16:T>C-16:T>C	100216502	TGCAGCACCGCACCTGCCCTCTGTGCATAGATCGGAAGAGCGGTTCAGCAGGAATGCCGAGACCGATCT	694	16:T>C	T>C	16	G>A	A>G	T>C	C>T	0	0	1	0	1	Transition	0.200000	0.800000	0.000000	1	1	1	1	-	-	-	-	-	0	0
100217590|F|0--11:G>C	100217590	TGCAGAGCGCTGAATGTGCATGAGATCGGAAGAGCGGTTCAGCAGGAATGCCGAGACCGATCTCGTATG	695			11	G>A	A>G	T>C	C>T	0	0	0	0	0	Transversion	0.500000	0.250000	0.250000	1	1	1	1	1	1	0	-	-	-	-
100217590|F|0-11:G>C-11:G>C	100217590	TGCAGAGAGCTCAATGTGCATGAGATCGGAAGAGCGGTTCAGCAGGAATGCCGAGACCGATCTCGTATG	696	11:G>C	G>C	11	G>A	A>G	T>C	C>T	0	0	0	0	0	Transversion	0.500000	0.250000	0.250000	0	0	0	0	1	1	1	-	-	-	-
100217603|F|0--5:A>G	100217603	TGCAGAGCTAATGAATGCATGAGATCGGAAGAGCGGTTCAGCAGGAATGCCGAGACCGATCTCGTATGC	697			5	G>A	A>G	T>C	C>T	0	0	0	0	0	Transversion	0.888889	0.111111	0.000000	1	1	1	1	1	1	0	1	1	-	-
100217603|F|0-5:A>G-5:A>G	100217603	TGCAGGGCTAATAAATGCATGAGATCGGAAGAGCGGTTCAGCAGGAATGCCGAGACCGATCTCGTATGC	698	5:A>G	A>G	5	G>A	A>G	T>C	C>T	0	1	0	0	1	Transition	0.888889	0.111111	0.000000	0	0	0	0	0	0	1	0	0	-	-
100217604|F|0--9:G>A	100217604	TGCAGAGCTGATAAATGCATGAGATCGGAAGAGCGGTTCAGCAGGAATGCCGAGACCGATCTCGTATGC	699			9	G>A	A>G	T>C	C>T	0	0	0	0	0	Transversion	0.222222	0.777778	0.000000	0	0	0	0	0	0	0	1	1	-	-
100217604|F|0-9:G>A-9:G>A	100217604	TGCAGAGCTAATGAATGCATGAGATCGGAAGAGCGGTTCAGCAGGAATGCCGAGACCGATCTCGTATGC	700	9:G>A	G>A	9	G>A	A>G	T>C	C>T	1	0	0	0	1	Transition	0.222222	0.777778	0.000000	1	1	1	1	1	1	1	0	0	-	-
100217609|F|0--6:A>G	100217609	TGCAGAAGTGGGAGTGGCATGAGATCGGAAGAGCGGTTCAGCAGGAATGCCGAGACCGATCTCGTATGC	701			6	G>A	A>G	T>C	C>T	0	0	0	0	0	Transversion	0.714286	0.285714	0.000000	1	1	1	1	-	-	-	0	0	-	1
100217609|F|0-6:A>G-6:A>G	100217609	TGCAGAGGTGGGAGAGGCATGAGATCGGAAGAGCGGTTCAGCAGGAATGCCGAGACCGATCTCGTATGC	702	6:A>G	A>G	6	G>A	A>G	T>C	C>T	0	1	0	0	1	Transition	0.714286	0.285714	0.000000	0	0	0	0	-	-	-	1	1	-	0
100217613|F|0--11:G>T	100217613	TGCAGATGCATGAAAGCATGAGATCGGAAGAGCGGTTCAGCAGGAATGCCGAGACCGATCTCGTATGCC	703			11	G>A	A>G	T>C	C>T	0	0	0	0	0	Transversion	0.750000	0.250000	0.000000	1	1	1	1	1	1	-	0	0	-	-
100217613|F|0-11:G>T-11:G>T	100217613	TGCAGATGCATTACAGCATGAGATCGGAAGAGCGGTTCAGCAGGAATGCCGAGACCGATCTCGTATGCC	704	11:G>T	G>T	11	G>A	A>G	T>C	C>T	0	0	0	0	0	Transversion	0.750000	0.250000	0.000000	0	0	0	0	0	0	-	1	1	-	-
100217616|F|0--10:G>A	100217616	TGCAGATTCAGCCAGGCATGAGATCGGAAGAGCGGTTCAGCAGGAATGCCGAGACCGATCTCGTATGCC	705			10	G>A	A>G	T>C	C>T	0	0	0	0	0	Transversion	0.888889	0.111111	0.000000	1	1	1	1	1	1	0	1	1	-	-
100217616|F|0-10:G>A-10:G>A	100217616	TGCAGATTCAACCAGGCATGAGATCGGAAGAGCGGTTCAGCAGGAATGCCGAGACCGATCTCGTATGCC	706	10:G>A	G>A	10	G>A	A>G	T>C	C>T	1	0	0	0	1	Transition	0.888889	0.111111	0.000000	0	0	0	0	0	0	1	0	0	-	-
100217649|F|0--11:C>T	100217649	TGCAGGCACTGCGTGCGTGCATGAGATCGGAAGAGCGGTTCAGCAGGAATGCCGAGACCGATCTCGTAT	707			11	G>A	A>G	T>C	C>T	0	0	0	0	0	Transversion	0.500000	0.500000	0.000000	1	1	0	0	1	1	-	0	0	-	-
100217649|F|0-11:C>T-11:C>T	100217649	TGCAGGCACTGTGTGCGTGCATGAGATCGGAAGAGCGGTTCAGCAGGAATGCCGAGACCGATCTCGTAT	708	11:C>T	C>T	11	G>A	A>G	T>C	C>T	0	0	0	1	1	Transition	0.500000	0.500000	0.000000	0	0	1	1	0	0	-	1	1	-	-
100217650|F|0--16:G>A	100217650	TGCAGGCACTGTGTGCGTGCATGAGATCGGAAGAGCGGTTCAGCAGGAATGCCGAGACCGATCTCGTAT	709			16	G>A	A>G	T>C	C>T	0	0	0	0	0	Transversion	0.750000	0.250000	0.000000	1	1	1	1	1	1	-	0	0	-	-
100217650|F|0-16:G>A-16:G>A	100217650	TGCAGGCACTGTGTGCATGCATGAGATCGGAAGAGCGGTTCAGCAGGAATGCCGAGACCGATCTCGTAT	710	16:G>A	G>A	16	G>A	A>G	T>C	C>T	1	0	0	0	1	Transition	0.750000	0.250000	0.000000	0	0	0	0	0	0	-	1	1	-	-
100217654|F|0--5:G>A	100217654	TGCAGGTTAGTGGCTGCATGAGATCGGAAGAGCGGTTCAGCAGGAATGCCGAGACCGATCTCGTATGCC	711			5	G>A	A>G	T>C	C>T	0	0	0	0	0	Transversion	0.500000	0.500000	0.000000	0	0	0	0	1	1	-	1	1	-	-
100217654|F|0-5:G>A-5:G>A	100217654	TGCAGATTAGTGGCTGCATGAGATCGGAAGAGCGGTTCAGCAGGAATGCCGAGACCGATCTCGTATGCC	712	5:G>A	G>A	5	G>A	A>G	T>C	C>T	1	0	0	0	1	Transition	0.500000	0.500000	0.000000	1	1	1	1	0	0	-	0	0	-	-
100217658|F|0--10:A>G	100217658	TGCAGGTGCAATACCGCATGAGATCGGAAGAGCGGTTCAGCAGGAATGCCGAGACCGATCTCGTATGCC	713			10	G>A	A>G	T>C	C>T	0	0	0	0	0	Transversion	0.600000	0.400000	0.000000	1	1	1	1	1	1	-	0	0	0	0
100217658|F|0-10:A>G-10:A>G	100217658	TGCAGGTGCAGTACCGCATGAGATCGGAAGAGCGGTTCAGCAGGAATGCCGAGACCGATCTCGTATGCC	714	10:A>G	A>G	10	G>A	A>G	T>C	C>T	0	1	0	0	1	Transition	0.600000	0.400000	0.000000	0	0	0	0	0	0	-	1	1	1	1
100217662|F|0--9:G>A	100217662	TGCAGGTGTGAAAAGAGCATGAGATCGGAAGAGCGGTTCAGCAGGAATGCCGAGACCGATCTCGTATGC	715			9	G>A	A>G	T>C	C>T	0	0	0	0	0	Transversion	0.666667	0.333333	0.000000	1	1	1	1	1	1	0	0	0	-	-
100217662|F|0-9:G>A-9:G>A	100217662	TGCAGGTGTACAAAGAGCATGAGATCGGAAGAGCGGTTCAGCAGGAATGCCGAGACCGATCTCGTATGC	716	9:G>A	G>A	9	G>A	A>G	T>C	C>T	1	0	0	0	1	Transition	0.666667	0.333333	0.000000	0	0	0	0	0	0	1	1	1	-	-
100217670|F|0--6:C>T	100217670	TGCAGTCTTCCACCCAGGCATGAGATCGGAAGAGCGGTTCAGCAGGAATGCCGAGACCGATCTCGTATG	717			6	G>A	A>G	T>C	C>T	0	0	0	0	0	Transversion	0.666667	0.333333	0.000000	1	1	1	1	1	1	0	0	0	-	-
100217670|F|0-6:C>T-6:C>T	100217670	TGCAGTTTTCCACCCAGGCATGAGATCGGAAGAGCGGTTCAGCAGGAATGCCGAGACCGATCTCGTATG	718	6:C>T	C>T	6	G>A	A>G	T>C	C>T	0	0	0	1	1	Transition	0.666667	0.333333	0.000000	0	0	0	0	0	0	1	1	1	-	-
100217698|F|0--5:T>G	100217698	TGCAGTGACAGAAATGCATGAGATCGGAAGAGCGGTTCAGCAGGAATGCCGAGACCGATCTCGTATGCC	719			5	G>A	A>G	T>C	C>T	0	0	0	0	0	Transversion	0.250000	0.750000	0.000000	0	0	0	0	-	-	-	-	-	1	1
100217698|F|0-5:T>G-5:T>G	100217698	TGCAGGAACAGAAGAGCATGAGATCGGAAGAGCGGTTCAGCAGGAATGCCGAGACCGATCTCGTATGCC	720	5:T>G	T>G	5	G>A	A>G	T>C	C>T	0	0	0	0	0	Transversion	0.250000	0.750000	0.000000	1	1	1	1	-	-	-	-	-	0	0
100217701|F|0--6:C>A	100217701	TGCAGGCCCCCCTGAGAGCATGAGATCGGAAGAGCGGTTCAGCAGGAATGCCGAGACCGATCTCGTATG	721			6	G>A	A>G	T>C	C>T	0	0	0	0	0	Transversion	0.750000	0.250000	0.000000	1	1	1	1	1	1	-	-	-	-	-
100217701|F|0-6:C>A-6:C>A	100217701	TGCAGGACCCCCTCAGCGCATGAGATCGGAAGAGCGGTTCAGCAGGAATGCCGAGACCGATCTCGTATG	722	6:C>A	C>A	6	G>A	A>G	T>C	C>T	0	0	0	0	0	Transversion	0.750000	0.250000	0.000000	0	0	0	0	0	0	-	-	-	-	-
100217718|F|0--11:T>A	100217718	TGCAGTCATGGTGTACAGCATGAGATCGGAAGAGCGGTTCAGCAGGAATGCCGAGACCGATCTCGTATG	723			11	G>A	A>G	T>C	C>T	0	0	0	0	0	Transversion	0.250000	0.750000	0.000000	0	0	0	0	0	0	-	-	-	-	-
100217718|F|0-11:T>A-11:T>A	100217718	TGCAGTCATGGAGAACAGCATGAGATCGGAAGAGCGGTTCAGCAGGAATGCCGAGACCGATCTCGTATG	724	11:T>A	T>A	11	G>A	A>G	T>C	C>T	0	0	0	0	0	Transversion	0.250000	0.750000	0.000000	1	1	1	1	1	1	-	-	-	-	-
100217722|F|0--7:T>G	100217722	TGCAGTGTGAGAGTTGCATGAGATCGGAAGAGCGGTTCAGCAGGAATGCCGAGACCGATCTCGTATGCC	725			7	G>A	A>G	T>C	C>T	0	0	0	0	0	Transversion	0.250000	0.750000	0.000000	0	0	0	0	0	0	-	-	-	-	-
100217722|F|0-7:T>G-7:T>G	100217722	TGCAGTGGGAGAATTGCATGAGATCGGAAGAGCGGTTCAGCAGGAATGCCGAGACCGATCTCGTATGCC	726	7:T>G	T>G	7	G>A	A>G	T>C	C>T	0	0	0	0	0	Transversion	0.250000	0.750000	0.000000	1	1	1	1	1	1	-	-	-	-	-
100217723|F|0--8:G>T	100217723	TGCAGTGGGAGAATTGCATGAGATCGGAAGAGCGGTTCAGCAGGAATGCCGAGACCGATCTCGTATGCC	727			8	G>A	A>G	T>C	C>T	0	0	0	0	0	Transversion	0.800000	0.200000	0.000000	1	1	1	1	1	1	-	-	-	-	-
100217723|F|0-8:G>T-8:G>T	100217723	TGCAGTGATAGAGTTGCATGAGATCGGAAGAGCGGTTCAGCAGGAATGCCGAGACCGATCTCGTATGCC	728	8:G>T	G>T	8	G>A	A>G	T>C	C>T	0	0	0	0	0	Transversion	0.800000	0.200000	0.000000	0	0	0	0	0	0	-	-	-	-	-
100217742|F|0--5:C>A	100217742	TGCAGCCAAACTCCCTCAGCATGAGATCGGAAGAGCGGTTCAGCAGGAATGCCGAGACCGATCTCGTAT	729			5	G>A	A>G	T>C	C>T	0	0	0	0	0	Transversion	0.250000	0.750000	0.000000	0	0	0	0	0	0	-	-	-	1	1
100217742|F|0-5:C>A-5:C>A	100217742	TGCAGACACACACCCTCAGCATGAGATCGGAAGAGCGGTTCAGCAGGAATGCCGAGACCGATCTCGTAT	730	5:C>A	C>A	5	G>A	A>G	T>C	C>T	0	0	0	0	0	Transversion	0.250000	0.750000	0.000000	1	1	1	1	1	1	-	-	-	0	0
100217744|F|0--8:C>G	100217744	TGCAGACACACAGGTCTGCATGAGATCGGAAGAGCGGTTCAGCAGGAATGCCGAGACCGATCTCGTATG	731			8	G>A	A>G	T>C	C>T	0	0	0	0	0	Transversion	0.428571	0.571429	0.000000	0	0	0	0	-	-	1	-	-	1	1
100217744|F|0-8:C>G-8:C>G	100217744	TGCAGACAGACAGCTCTGCATGAGATCGGAAGAGCGGTTCAGCAGGAATGCCGAGACCGATCTCGTATG	732	8:C>G	C>G	8	G>A	A>G	T>C	C>T	0	0	0	0	0	Transversion	0.428571	0.571429	0.000000	1	1	1	1	-	-	0	-	-	0	0
100217759|F|0--5:C>A	100217759	TGCAGCCGGTGGAACCGCATGAGATCGGAAGAGCGGTTCAGCAGGAATGCCGAGACCGATCTCGTATGC	733			5	G>A	A>G	T>C	C>T	0	0	0	0	0	Transversion	0.250000	0.750000	0.000000	0	0	0	0	0	0	-	-	-	1	1
100217759|F|0-5:C>A-5:C>A	100217759	TGCAGACGGTGAAAGCGCATGAGATCGGAAGAGCGGTTCAGCAGGAATGCCGAGACCGATCTCGTATGC	734	5:C>A	C>A	5	G>A	A>G	T>C	C>T	0	0	0	0	0	Transversion	0.250000	0.750000	0.000000	1	1	1	1	1	1	-	-	-	0	0
100217760|F|0--11:A>G	100217760	TGCAGACGGTGAAAGCGCATGAGATCGGAAGAGCGGTTCAGCAGGAATGCCGAGACCGATCTCGTATGC	735			11	G>A	A>G	T>C	C>T	0	0	0	0	0	Transversion	0.250000	0.750000	0.000000	1	1	0	0	0	0	-	-	-	0	0
100217760|F|0-11:A>G-11:A>G	100217760	TGCAGACGGTGGAAGCGCATGAGATCGGAAGAGCGGTTCAGCAGGAATGCCGAGACCGATCTCGTATGC	736	11:A>G	A>G	11	G>A	A>G	T>C	C>T	0	1	0	0	1	Transition	0.250000	0.750000	0.000000	0	0	1	1	1	1	-	-	-	1	1
100217761|F|0--5:A>C	100217761	TGCAGACTCTACCCCCAGCATGAGATCGGAAGAGCGGTTCAGCAGGAATGCCGAGACCGATCTCGTATG	737			5	G>A	A>G	T>C	C>T	0	0	0	0	0	Transversion	0.857143	0.142857	0.000000	1	1	1	1	1	1	0	-	-	-	-
100217761|F|0-5:A>C-5:A>C	100217761	TGCAGCCTCTACCCACGGCATGAGATCGGAAGAGCGGTTCAGCAGGAATGCCGAGACCGATCTCGTATG	738	5:A>C	A>C	5	G>A	A>G	T>C	C>T	0	0	0	0	0	Transversion	0.857143	0.142857	0.000000	0	0	0	0	0	0	1	-	-	-	-
100217764|F|0--12:G>C	100217764	TGCAGATGTGGAGTTTGCATGAGATCGGAAGAGCGGTTCAGCAGGAATGCCGAGACCGATCTCGTATGC	739			12	G>A	A>G	T>C	C>T	0	0	0	0	0	Transversion	0.750000	0.250000	0.000000	1	1	1	1	1	1	-	0	0	-	-
100217764|F|0-12:G>C-12:G>C	100217764	TGCAGATGTGGACCTTGCATGAGATCGGAAGAGCGGTTCAGCAGGAATGCCGAGACCGATCTCGTATGC	740	12:G>C	G>C	12	G>A	A>G	T>C	C>T	0	0	0	0	0	Transversion	0.750000	0.250000	0.000000	0	0	0	0	0	0	-	1	1	-	-
100217790|F|0--8:A>T	100217790	TGCAGGAAATGCCACGCATGAGATCGGAAGAGCGGTTCAGCAGGAATGCCGAGACCGATCTCGTATGCC	741			8	G>A	A>G	T>C	C>T	0	0	0	0	0	Transversion	0.250000	0.750000	0.000000	0	0	0	0	0	0	-	-	-	1	1
100217790|F|0-8:A>T-8:A>T	100217790	TGCAGGAATTTCCACGCATGAGATCGGAAGAGCGGTTCAGCAGGAATGCCGAGACCGATCTCGTATGCC	742	8:A>T	A>T	8	G>A	A>G	T>C	C>T	0	0	0	0	0	Transversion	0.250000	0.750000	0.000000	1	1	1	1	1	1	-	-	-	0	0
100217795|F|0--6:C>A	100217795	TGCAGGCCTGCCTTTGCATGAGATCGGAAGAGCGGTTCAGCAGGAATGCCGAGACCGATCTCGTATGCC	743			6	G>A	A>G	T>C	C>T	0	0	0	0	0	Transversion	0.250000	0.750000	0.000000	0	0	0	0	0	0	-	-	-	-	-
100217795|F|0-6:C>A-6:C>A	100217795	TGCAGGACTTCCTGTGCATGAGATCGGAAGAGCGGTTCAGCAGGAATGCCGAGACCGATCTCGTATGCC	744	6:C>A	C>A	6	G>A	A>G	T>C	C>T	0	0	0	0	0	Transversion	0.250000	0.750000	0.000000	1	1	1	1	1	1	-	-	-	-	-
100217806|F|0--8:A>G	100217806	TGCAGGCAACTAGTGAGCATGAGATCGGAAGAGCGGTTCAGCAGGAATGCCGAGACCGATCTCGTATGC	745			8	G>A	A>G	T>C	C>T	0	0	0	0	0	Transversion	0.250000	0.750000	0.000000	0	0	0	0	0	0	-	-	-	-	-
100217806|F|0-8:A>G-8:A>G	100217806	TGCAGGCAGCTATTGAGCATGAGATCGGAAGAGCGGTTCAGCAGGAATGCCGAGACCGATCTCGTATGC	746	8:A>G	A>G	8	G>A	A>G	T>C	C>T	0	1	0	0	1	Transition	0.250000	0.750000	0.000000	1	1	1	1	1	1	-	-	-	-	-
100217819|F|0--7:G>A	100217819	TGCAGGGGAAAGATAAGCATGAGATCGGAAGAGCGGTTCAGCAGGAATGCCGAGACCGATCTCGTATGC	747			7	G>A	A>G	T>C	C>T	0	0	0	0	0	Transversion	0.714286	0.285714	0.000000	1	1	1	1	0	0	1	-	-	-	-
100217819|F|0-7:G>A-7:G>A	100217819	TGCAGGGAAAAGATAAGCATGAGATCGGAAGAGCGGTTCAGCAGGAATGCCGAGACCGATCTCGTATGC	748	7:G>A	G>A	7	G>A	A>G	T>C	C>T	1	0	0	0	1	Transition	0.714286	0.285714	0.000000	0	0	0	0	1	1	0	-	-	-	-
100217820|F|0--12:C>A	100217820	TGCAGGGGAAAGCAAAGCATGAGATCGGAAGAGCGGTTCAGCAGGAATGCCGAGACCGATCTCGTATGC	749			12	G>A	A>G	T>C	C>T	0	0	0	0	0	Transversion	0.142857	0.857143	0.000000	0	0	0	0	0	0	1	-	-	-	-
100217820|F|0-12:C>A-12:C>A	100217820	TGCAGGGGAAAGATAAGCATGAGATCGGAAGAGCGGTTCAGCAGGAATGCCGAGACCGATCTCGTATGC	750	12:C>A	C>A	12	G>A	A>G	T>C	C>T	0	0	0	0	0	Transversion	0.142857	0.857143	0.000000	1	1	1	1	1	1	0	-	-	-	-
100217829|F|0--7:A>C	100217829	TGCAGTCACCTCTGAGGCATGAGATCGGAAGAGCGGTTCAGCAGGAATGCCGAGACCGATCTCGTATGC	751			7	G>A	A>G	T>C	C>T	0	0	0	0	0	Transversion	0.250000	0.750000	0.000000	0	0	0	0	0	0	-	-	-	-	-
100217829|F|0-7:A>C-7:A>C	100217829	TGCAGTCCCATCTGAGGCATGAGATCGGAAGAGCGGTTCAGCAGGAATGCCGAGACCGATCTCGTATGC	752	7:A>C	A>C	7	G>A	A>G	T>C	C>T	0	0	0	0	0	Transversion	0.250000	0.750000	0.000000	1	1	1	1	1	1	-	-	-	-	-
100217829|F|0--15:G>A	100217829	TGCAGTCACCTCTGAGGCATGAGATCGGAAGAGCGGTTCAGCAGGAATGCCGAGACCGATCTCGTATGC	753			15	G>A	A>G	T>C	C>T	0	0	0	0	0	Transversion	0.250000	0.750000	0.000000	0	0	0	0	0	0	-	-	-	-	-
100217829|F|0-15:G>A-15:G>A	100217829	TGCAGTCACCTCTGAAGCATGAGATCGGAAGAGCGGTTCAGCAGGAATGCCGAGACCGATCTCGTATGC	754	15:G>A	G>A	15	G>A	A>G	T>C	C>T	1	0	0	0	1	Transition	0.250000	0.750000	0.000000	1	1	1	1	1	1	-	-	-	-	-
100217834|F|0--9:G>T	100217834	TGCAGTTAGGACCCCCGCATGAGATCGGAAGAGCGGTTCAGCAGGAATGCCGAGACCGATCTCGTATGC	755			9	G>A	A>G	T>C	C>T	0	0	0	0	0	Transversion	0.250000	0.750000	0.000000	0	0	0	0	0	0	-	-	-	1	1
100217834|F|0-9:G>T-9:G>T	100217834	TGCAGTTAGTACTCCTGCATGAGATCGGAAGAGCGGTTCAGCAGGAATGCCGAGACCGATCTCGTATGC	756	9:G>T	G>T	9	G>A	A>G	T>C	C>T	0	0	0	0	0	Transversion	0.250000	0.750000	0.000000	1	1	1	1	1	1	-	-	-	0	0
100217835|F|0--12:C>T	100217835	TGCAGTTAGTACCCCTGCATGAGATCGGAAGAGCGGTTCAGCAGGAATGCCGAGACCGATCTCGTATGC	757			12	G>A	A>G	T>C	C>T	0	0	0	0	0	Transversion	0.500000	0.500000	0.000000	0	0	0	0	1	1	-	-	-	1	1
100217835|F|0-12:C>T-12:C>T	100217835	TGCAGTTAGTACTCCTGCATGAGATCGGAAGAGCGGTTCAGCAGGAATGCCGAGACCGATCTCGTATGC	758	12:C>T	C>T	12	G>A	A>G	T>C	C>T	0	0	0	1	1	Transition	0.500000	0.500000	0.000000	1	1	1	1	0	0	-	-	-	0	0
100217840|F|0--11:C>A	100217840	TGCAGTGCCTGCAACACGCATGAGATCGGAAGAGCGGTTCAGCAGGAATGCCGAGACCGATCTCGTATG	759			11	G>A	A>G	T>C	C>T	0	0	0	0	0	Transversion	0.285714	0.714286	0.000000	1	1	-	-	0	0	-	-	-	-	-
100217840|F|0-11:C>A-11:C>A	100217840	TGCAGTGCCTGAGGGACGCATGAGATCGGAAGAGCGGTTCAGCAGGAATGCCGAGACCGATCTCGTATG	760	11:C>A	C>A	11	G>A	A>G	T>C	C>T	0	0	0	0	0	Transversion	0.285714	0.714286	0.000000	0	0	-	-	1	1	-	-	-	-	-
100217909|F|0--6:C>A	100217909	TGCAGGCGAGCACATGCATGAGATCGGAAGAGCGGTTCAGCAGGAATGCCGAGACCGATCTCGTATGCC	761			6	G>A	A>G	T>C	C>T	0	0	0	0	0	Transversion	0.800000	0.200000	0.000000	1	1	1	1	1	1	-	1	1	-	-
100217909|F|0-6:C>A-6:C>A	100217909	TGCAGGAGAGCACATGCATGAGATCGGAAGAGCGGTTCAGCAGGAATGCCGAGACCGATCTCGTATGCC	762	6:C>A	C>A	6	G>A	A>G	T>C	C>T	0	0	0	0	0	Transversion	0.800000	0.200000	0.000000	0	0	0	0	0	0	-	0	0	-	-
100217910|F|0--9:A>G	100217910	TGCAGGCGAACACATGCATGAGATCGGAAGAGCGGTTCAGCAGGAATGCCGAGACCGATCTCGTATGCC	763			9	G>A	A>G	T>C	C>T	0	0	0	0	0	Transversion	0.200000	0.800000	0.000000	1	1	0	0	0	0	-	0	0	-	-
100217910|F|0-9:A>G-9:A>G	100217910	TGCAGGCGAGCACATGCATGAGATCGGAAGAGCGGTTCAGCAGGAATGCCGAGACCGATCTCGTATGCC	764	9:A>G	A>G	9	G>A	A>G	T>C	C>T	0	1	0	0	1	Transition	0.200000	0.800000	0.000000	0	0	1	1	1	1	-	1	1	-	-
100217920|F|0--10:G>C	100217920	TGCAGATGCAGAGATGCATGAGATCGGAAGAGCGGTTCAGCAGGAATGCCGAGACCGATCTCGTATGCC	765			10	G>A	A>G	T>C	C>T	0	0	0	0	0	Transversion	0.888889	0.111111	0.000000	1	1	1	1	1	1	0	-	-	-	-
100217920|F|0-10:G>C-10:G>C	100217920	TGCAGATGCACAGATGCATGAGATCGGAAGAGCGGTTCAGCAGGAATGCCGAGACCGATCTCGTATGCC	766	10:G>C	G>C	10	G>A	A>G	T>C	C>T	0	0	0	0	0	Transversion	0.888889	0.111111	0.000000	0	0	0	0	0	0	1	-	-	-	-
100217920|F|0--12:G>T	100217920	TGCAGATGCAGAGATGCATGAGATCGGAAGAGCGGTTCAGCAGGAATGCCGAGACCGATCTCGTATGCC	767			12	G>A	A>G	T>C	C>T	0	0	0	0	0	Transversion	0.666667	0.222222	0.111111	1	1	1	1	1	1	1	-	-	-	-
100217920|F|0-12:G>T-12:G>T	100217920	TGCAGATGCAGATATGCATGAGATCGGAAGAGCGGTTCAGCAGGAATGCCGAGACCGATCTCGTATGCC	768	12:G>T	G>T	12	G>A	A>G	T>C	C>T	0	0	0	0	0	Transversion	0.666667	0.222222	0.111111	0	0	0	0	0	1	0	-	-	-	-
100217946|F|0--8:G>C	100217946	TGCAGCCTGTCCACATGCATGAGATCGGAAGAGCGGTTCAGCAGGAATGCCGAGACCGATCTCGTATGC	769			8	G>A	A>G	T>C	C>T	0	0	0	0	0	Transversion	0.250000	0.500000	0.250000	0	0	1	1	0	0	-	1	1	-	-
100217946|F|0-8:G>C-8:G>C	100217946	TGCAGCCTCTCCACATGCATGAGATCGGAAGAGCGGTTCAGCAGGAATGCCGAGACCGATCTCGTATGC	770	8:G>C	G>C	8	G>A	A>G	T>C	C>T	0	0	0	0	0	Transversion	0.250000	0.500000	0.250000	1	1	0	0	1	1	-	1	1	-	-
100217949|F|0--8:G>C	100217949	TGCAGGCTGGGTGGAGCATGAGATCGGAAGAGCGGTTCAGCAGGAATGCCGAGACCGATCTCGTATGCC	771			8	G>A	A>G	T>C	C>T	0	0	0	0	0	Transversion	0.250000	0.750000	0.000000	0	0	0	0	0	0	-	-	-	1	1
100217949|F|0-8:G>C-8:G>C	100217949	TGCAGGCTCGGCGGAGCATGAGATCGGAAGAGCGGTTCAGCAGGAATGCCGAGACCGATCTCGTATGCC	772	8:G>C	G>C	8	G>A	A>G	T>C	C>T	0	0	0	0	0	Transversion	0.250000	0.750000	0.000000	1	1	1	1	1	1	-	-	-	0	0
100217950|F|0--11:T>C	100217950	TGCAGGCTCGGTGGAGCATGAGATCGGAAGAGCGGTTCAGCAGGAATGCCGAGACCGATCTCGTATGCC	773			11	G>A	A>G	T>C	C>T	0	0	0	0	0	Transversion	0.500000	0.500000	0.000000	0	0	1	1	0	0	-	-	-	1	1
100217950|F|0-11:T>C-11:T>C	100217950	TGCAGGCTCGGCGGAGCATGAGATCGGAAGAGCGGTTCAGCAGGAATGCCGAGACCGATCTCGTATGCC	774	11:T>C	T>C	11	G>A	A>G	T>C	C>T	0	0	1	0	1	Transition	0.500000	0.500000	0.000000	1	1	0	0	1	1	-	-	-	0	0
100217996|F|0--14:G>T	100217996	TGCAGCATGAGATCGGAAGAGCGGTTCAGCAGGAATGCCGAGACCGATCTCGTATGCCGTCTTCTGCTT	775			14	G>A	A>G	T>C	C>T	0	0	0	0	0	Transversion	0.937500	0.000000	0.062500	1	1	1	1	1	1	1	1	1	1	1
100217996|F|0-14:G>T-14:G>T	100217996	TGCAGCATGAGATCTGAAGAGCGGTTCAGCAGGAATGCCGAGACCGATCTCGTATGCCGTCTTCTGCTT	776	14:G>T	G>T	14	G>A	A>G	T>C	C>T	0	0	0	0	0	Transversion	0.937500	0.000000	0.062500	0	0	0	1	0	0	0	0	0	0	0
100217996|F|0--16:A>C	100217996	TGCAGCATGAGATCGGAAGAGCGGTTCAGCAGGAATGCCGAGACCGATCTCGTATGCCGTCTTCTGCTT	777			16	G>A	A>G	T>C	C>T	0	0	0	0	0	Transversion	0.937500	0.000000	0.062500	1	1	1	1	1	1	1	1	1	1	1
100217996|F|0-16:A>C-16:A>C	100217996	TGCAGCATGAGATCGGCAGAGCGGTTCAGCAGGAATGCCGAGACCGATCTCGTATGCCGTCTTCTGCTT	778	16:A>C	A>C	16	G>A	A>G	T>C	C>T	0	0	0	0	0	Transversion	0.937500	0.000000	0.062500	0	0	0	1	0	0	0	0	0	0	0
100218026|F|0--34:G>A	100218026	TGCAGGGGTAATAATCAGTCGTCAGGTCCCATCTGGACAGGGAAGAGCTCAGTCTGAGTTCATGACGCA	779			34	G>A	A>G	T>C	C>T	0	0	0	0	0	Transversion	0.857143	0.142857	0.000000	1	1	1	1	1	1	0	-	-	-	-
100218026|F|0-34:G>A-34:G>A	100218026	TGCAGGGGTAATAATCAGTCGTCAGGTCCCATCTAGACAGACAAGAGCTTAGGCTGAGTTCATGACGCA	780	34:G>A	G>A	34	G>A	A>G	T>C	C>T	1	0	0	0	1	Transition	0.857143	0.142857	0.000000	0	0	0	0	0	0	1	-	-	-	-
100218026|F|0--40:G>A	100218026	TGCAGGGGTAATAATCAGTCGTCAGGTCCCATCTGGACAGGGAAGAGCTCAGTCTGAGTTCATGACGCA	781			40	G>A	A>G	T>C	C>T	0	0	0	0	0	Transversion	0.571429	0.428571	0.000000	1	1	1	1	-	-	0	0	0	-	-
100218026|F|0-40:G>A-40:G>A	100218026	TGCAGGGGTAATAATCAGTCGTCAGGTCCCATCTGGACAGACAAGAGCTTAGGCTGAGTTCATGACGCA	782	40:G>A	G>A	40	G>A	A>G	T>C	C>T	1	0	0	0	1	Transition	0.571429	0.428571	0.000000	0	0	0	0	-	-	1	1	1	-	-
100218030|F|0--43:G>A	100218030	TGCAGATAACCATTAACCCAACTCACGGCAAGTAAAATGGGAGGGAGAGAAGAGCGATAACCTTGAAAT	783			43	G>A	A>G	T>C	C>T	0	0	0	0	0	Transversion	0.444444	0.555556	0.000000	1	1	1	1	0	0	0	0	0	-	-
100218030|F|0-43:G>A-43:G>A	100218030	TGCAGATAACCATTAACCCAACTCACGGCAAGTAAAATGGGAGAGAGAGGAGAGCGATAACCTTGAAAT	784	43:G>A	G>A	43	G>A	A>G	T>C	C>T	1	0	0	0	1	Transition	0.444444	0.555556	0.000000	0	0	0	0	1	1	1	1	1	-	-
100218036|F|0--10:G>A	100218036	TGCAGTGCTCGTGGCTCTTTCTCATGTCCTTCAGCCTGGGCTGGAGGTCCTACCAGCAGTCAAACGGAA	785			10	G>A	A>G	T>C	C>T	0	0	0	0	0	Transversion	0.857143	0.142857	0.000000	1	1	1	1	1	1	0	-	-	-	-
100218036|F|0-10:G>A-10:G>A	100218036	TGCAGTGCTCATGGCTCTTCCTCATGTCCTTCAGCCTGGGCTGGAGGTCGTACCAGCAGTCAAACGGAA	786	10:G>A	G>A	10	G>A	A>G	T>C	C>T	1	0	0	0	1	Transition	0.857143	0.142857	0.000000	0	0	0	0	0	0	1	-	-	-	-
100218037|F|0--19:C>T	100218037	TGCAGTGCTCTTGGCTCTTCCTCATGTCCTTCAGTCTGGGCTGGAGGTCCTACCAGCAGTCAAACGGAA	787			19	G>A	A>G	T>C	C>T	0	0	0	0	0	Transversion	0.333333	0.666667	0.000000	0	0	0	0	0	0	1	1	1	-	-
100218037|F|0-19:C>T-19:C>T	100218037	TGCAGTGCTCGTGGCTCTTTCTCATGTCCTTCAGCCTGGGCTGGAGGTCCTACCAGCAGTCAAACGGAA	788	19:C>T	C>T	19	G>A	A>G	T>C	C>T	0	0	0	1	1	Transition	0.333333	0.666667	0.000000	1	1	1	1	1	1	0	0	0	-	-
100218036|F|0--20:C>A	100218036	TGCAGTGCTCGTGGCTCTTTCTCATGTCCTTCAGCCTGGGCTGGAGGTCCTACCAGCAGTCAAACGGAA	789			20	G>A	A>G	T>C	C>T	0	0	0	0	0	Transversion	0.777778	0.222222	0.000000	1	1	1	1	0	0	1	1	1	-	-
100218036|F|0-20:C>A-20:C>A	100218036	TGCAGTGCTCGTGGCTCTTTATCATGTCCTTCAGCCTGGGCTGGAGGTCCTACCAGCAGTCAAACGGAA	790	20:C>A	C>A	20	G>A	A>G	T>C	C>T	0	0	0	0	0	Transversion	0.777778	0.222222	0.000000	0	0	0	0	1	1	0	0	0	-	-
100218041|F|0--27:C>A	100218041	TGCAGAACAAATGGTGTTAATTTGCAGCGCGGCTCTGAAGCTGCACATTAGAGTGGAGCCTTCAGGGAG	791			27	G>A	A>G	T>C	C>T	0	0	0	0	0	Transversion	0.888889	0.111111	0.000000	1	1	1	1	1	1	0	-	-	1	1
100218041|F|0-27:C>A-27:C>A	100218041	TGCAGAACAAATGGTGTTAATTTGCAGAGCGGCTCTGAAGCTGCACATTAGAGAGGAGCCTTCGGGGAG	792	27:C>A	C>A	27	G>A	A>G	T>C	C>T	0	0	0	0	0	Transversion	0.888889	0.111111	0.000000	0	0	0	0	0	0	1	-	-	0	0
100218042|F|0--29:T>C	100218042	TGCAGAACAAATGGTGTTAATTTGCAGCGTGTCTCTGAAGCTGCACATTAGAGACGAGCCTTCAGGGAG	793			29	G>A	A>G	T>C	C>T	0	0	0	0	0	Transversion	0.363636	0.636364	0.000000	0	0	0	0	0	0	0	1	1	1	1
100218042|F|0-29:T>C-29:T>C	100218042	TGCAGAACAAATGGTGTTAATTTGCAGCGCGGCTCTGAAGCTGCACATTAGAGTGGAGCCTTCAGGGAG	794	29:T>C	T>C	29	G>A	A>G	T>C	C>T	0	0	1	0	1	Transition	0.363636	0.636364	0.000000	1	1	1	1	1	1	1	0	0	0	0
100218071|F|0--10:A>G	100218071	TGCAGATTGCAGCGTATCAGCATTCTTCAGCGCGAGCCAGCACCTGATTGGAAAGCCATGGACTGGTGG	795			10	G>A	A>G	T>C	C>T	0	0	0	0	0	Transversion	0.222222	0.777778	0.000000	0	0	1	1	0	0	0	0	0	-	-
100218071|F|0-10:A>G-10:A>G	100218071	TGCAGATTGCGGCGTATCAGCATTCTTCAGCGCGAGCCAGCACCTGATTGGAACGCCATGGACTGGTGG	796	10:A>G	A>G	10	G>A	A>G	T>C	C>T	0	1	0	0	1	Transition	0.222222	0.777778	0.000000	1	1	0	0	1	1	1	1	1	-	-
100218072|F|0--28:G>A	100218072	TGCAGATTGCGGCGTATCAGCATTCTTCGGCGCGAGCCAGCACCTGATTGCTACGCCATGGACTGGTGG	797			28	G>A	A>G	T>C	C>T	0	0	0	0	0	Transversion	0.250000	0.750000	0.000000	0	0	0	0	0	0	-	1	1	-	-
100218072|F|0-28:G>A-28:G>A	100218072	TGCAGATTGCGGCGTATCAGCATTCTTCAGCGCGAGCCAGCACCTGATTGGAACGCCATGGACTGGTGG	798	28:G>A	G>A	28	G>A	A>G	T>C	C>T	1	0	0	0	1	Transition	0.250000	0.750000	0.000000	1	1	1	1	1	1	-	0	0	-	-
100218074|F|0--26:G>A	100218074	TGCAGCAAATGTGCCGAGTTGGAGGAGGAGCTGAAAAATGTCACCAATAACTTAAAATCCTTGGAGGCC	799			26	G>A	A>G	T>C	C>T	0	0	0	0	0	Transversion	0.666667	0.333333	0.000000	1	1	1	1	1	1	-	0	0	-	-
100218074|F|0-26:G>A-26:G>A	100218074	TGCAGCAAATGTGCCGAGTTGGAGGAAGAGCTGAAAAATGTCACCAATAACTTAAAATCCCTGGAGGCC	800	26:G>A	G>A	26	G>A	A>G	T>C	C>T	1	0	0	0	1	Transition	0.666667	0.333333	0.000000	0	0	0	0	0	0	-	1	1	-	-
100218081|F|0--14:T>G	100218081	TGCAGCAGCTTGCGTGGGTCTTCACCGTCCAGCTGCAAGTCCTTTATGGAGCTGATAATTTGGGCATGA	801			14	G>A	A>G	T>C	C>T	0	0	0	0	0	Transversion	0.666667	0.333333	0.000000	1	1	1	1	1	1	0	0	0	-	-
100218081|F|0-14:T>G-14:T>G	100218081	TGCAGCAGCTTGCGGGGGTCTTCGCCATCCAGCTGTAAGTCCTTTATGGAGCTGATAATTTGGGCATGA	802	14:T>G	T>G	14	G>A	A>G	T>C	C>T	0	0	0	0	0	Transversion	0.666667	0.333333	0.000000	0	0	0	0	0	0	1	1	1	-	-
100218084|F|0--5:C>A	100218084	TGCAGCAGGTTGTTGCGGCTGCGCTCCTGCATGACATCGCCTTCCAGGCGCTCCACAGCACCGCGCATG	803			5	G>A	A>G	T>C	C>T	0	0	0	0	0	Transversion	0.857143	0.142857	0.000000	1	1	1	1	1	1	0	-	-	-	-
100218084|F|0-5:C>A-5:C>A	100218084	TGCAGAAGGTTGTTGCGGCTGCGCTCCTGCATCACGTCGCCCTCCAGGCGCTCCACGGCACCGCGCATG	804	5:C>A	C>A	5	G>A	A>G	T>C	C>T	0	0	0	0	0	Transversion	0.857143	0.142857	0.000000	0	0	0	0	0	0	1	-	-	-	-
100218084|F|0--59:A>G	100218084	TGCAGCAGGTTGTTGCGGCTGCGCTCCTGCATGACATCGCCTTCCAGGCGCTCCACAGCACCGCGCATG	805			59	G>A	A>G	T>C	C>T	0	0	0	0	0	Transversion	0.555556	0.444444	0.000000	1	1	1	1	0	0	1	0	0	-	-
100218084|F|0-59:A>G-59:A>G	100218084	TGCAGCAGGTTGTTGCGGCTGCGCTCCTGCATGACATCGCCTTCCAGGCGCTCCACAGCGCCGCGCATG	806	59:A>G	A>G	59	G>A	A>G	T>C	C>T	0	1	0	0	1	Transition	0.555556	0.444444	0.000000	0	0	0	0	1	1	0	1	1	-	-
100218087|F|0--45:G>A	100218087	TGCAGCCAGAGGACATTAACTATGCATCCCAGCAACAAGTGTACAGAGACATTGGAGAGGAGATGCTGC	807			45	G>A	A>G	T>C	C>T	0	0	0	0	0	Transversion	0.500000	0.500000	0.000000	1	1	1	1	0	0	-	0	0	-	-
100218087|F|0-45:G>A-45:G>A	100218087	TGCAGCCAGAGGACATTAACTATGCATCCCAGCAACAAGTGTACAAAGACATTGGAGAGGAGATGCTGC	808	45:G>A	G>A	45	G>A	A>G	T>C	C>T	1	0	0	0	1	Transition	0.500000	0.500000	0.000000	0	0	0	0	1	1	-	1	1	-	-
100218092|F|0--10:A>G	100218092	TGCAGCCCACATCGGAGTGCGGCGAGTGCATAATGAGGAACTCGTGCAGGTCGCCCTGGCTGAGGAACT	809			10	G>A	A>G	T>C	C>T	0	0	0	0	0	Transversion	0.750000	0.250000	0.000000	1	1	1	1	1	1	-	0	0	-	-
100218092|F|0-10:A>G-10:A>G	100218092	TGCAGCCCACGTCGGAGTGTGGCGAGTGCATGATGAGGAACTCGTGCAGGTCGCCCTGGTTGAGGAACT	810	10:A>G	A>G	10	G>A	A>G	T>C	C>T	0	1	0	0	1	Transition	0.750000	0.250000	0.000000	0	0	0	0	0	0	-	1	1	-	-
100218093|F|0--22:T>C	100218093	TGCAGCCCACATCGGAGTGTGGTGAGTGCATAATGAGGAACTCGTGCAGGTCGCCCTGGCTGAGGAACT	811			22	G>A	A>G	T>C	C>T	0	0	0	0	0	Transversion	0.250000	0.750000	0.000000	1	1	0	0	0	0	-	0	0	-	-
100218093|F|0-22:T>C-22:T>C	100218093	TGCAGCCCACATCGGAGTGTGGCGAGTGCATAATGAGGAACTCGTGCAGGTCGCCCTGGCTGAGGAACT	812	22:T>C	T>C	22	G>A	A>G	T>C	C>T	0	0	1	0	1	Transition	0.250000	0.750000	0.000000	0	0	1	1	1	1	-	1	1	-	-
100218095|F|0--8:C>G	100218095	TGCAGCGGCGGCGCTTTGGGAAGCAGCTGGTTCACCACTTCACGGCTTATATTAGGTGCCTGTTTGAGG	813			8	G>A	A>G	T>C	C>T	0	0	0	0	0	Transversion	0.750000	0.250000	0.000000	1	1	1	1	0	0	-	1	1	-	-
100218095|F|0-8:C>G-8:C>G	100218095	TGCAGCGGGGGCGCTTTAGGAAGCAGCTGGTTCACCACTTCACGGCTTATATTAGGTGCCTGTTTGAGG	814	8:C>G	C>G	8	G>A	A>G	T>C	C>T	0	0	0	0	0	Transversion	0.750000	0.250000	0.000000	0	0	0	0	1	1	-	0	0	-	-
100218095|F|0--38:T>C	100218095	TGCAGCGGCGGCGCTTTGGGAAGCAGCTGGTTCACCACTTCACGGCTTATATTAGGTGCCTGTTTGAGG	815			38	G>A	A>G	T>C	C>T	0	0	0	0	0	Transversion	0.750000	0.250000	0.000000	1	1	1	1	1	1	-	0	0	-	-
100218095|F|0-38:T>C-38:T>C	100218095	TGCAGCGGCGGCGCTTTAGGAAGCAGCTGGTTCACCACCTCACGGCTTATATTAGGCGCCTGTTTGAGT	816	38:T>C	T>C	38	G>A	A>G	T>C	C>T	0	0	1	0	1	Transition	0.750000	0.250000	0.000000	0	0	0	0	0	0	-	1	1	-	-
100218099|F|0--6:C>G	100218099	TGCAGCCGTGCAAAGGGGACGGATGCCACCTACACAGCCTCACCATGGTCAGTTCGCCTTGACAAATGG	817			6	G>A	A>G	T>C	C>T	0	0	0	0	0	Transversion	0.200000	0.800000	0.000000	0	0	1	1	0	0	-	0	0	0	0
100218099|F|0-6:C>G-6:C>G	100218099	TGCAGCGGTGCAAAGGGGACGGATGCCACCTACACAGCCTCACCACGGTCAGTTCGCCTTGACAAATGG	818	6:C>G	C>G	6	G>A	A>G	T>C	C>T	0	0	0	0	0	Transversion	0.200000	0.800000	0.000000	1	1	0	0	1	1	-	1	1	1	1
100218100|F|0--9:G>A	100218100	TGCAGCGGTGCAAAGGGGACGGATGCCACCCACACAGCCACACCATGGTCAGTTCGCCTTGACAAATGG	819			9	G>A	A>G	T>C	C>T	0	0	0	0	0	Transversion	0.800000	0.200000	0.000000	1	1	1	1	1	1	-	0	0	1	1
100218100|F|0-9:G>A-9:G>A	100218100	TGCAGCGGTACAAAGGGGACGGATGCCACCCACACAGCCGCACCATGGTCAGTTCGCCTTGACAAATGG	820	9:G>A	G>A	9	G>A	A>G	T>C	C>T	1	0	0	0	1	Transition	0.800000	0.200000	0.000000	0	0	0	0	0	0	-	1	1	0	0
100218101|F|0--30:T>C	100218101	TGCAGCGGTGCAAAGGGGACGGATGCCACCTACACAGCCTCACCACGGTCAGTTCGCCTTGACAAATGG	821			30	G>A	A>G	T>C	C>T	0	0	0	0	0	Transversion	0.600000	0.400000	0.000000	1	1	1	1	1	1	-	0	0	0	0
100218101|F|0-30:T>C-30:T>C	100218101	TGCAGCGGTGCAAAGGGGACGGATGCCACCCACACAGCCACACCATGGTCAGTTCGCCTTGACAAATGG	822	30:T>C	T>C	30	G>A	A>G	T>C	C>T	0	0	1	0	1	Transition	0.600000	0.400000	0.000000	0	0	0	0	0	0	-	1	1	1	1
100218103|F|0--5:C>A	100218103	TGCAGCGTGGCCAGGCTCAGGTAGCTGCTCTTGGTCTTGAAGGTGACAGGGTCGGCGATGATGGAGCGC	823			5	G>A	A>G	T>C	C>T	0	0	0	0	0	Transversion	0.333333	0.666667	0.000000	0	0	0	0	0	0	1	1	1	-	-
100218103|F|0-5:C>A-5:C>A	100218103	TGCAGAGTGGCCAGGCTCAGGTAGCTGCTCTTGGACTTGAAGGTGACCGGGTCGGCGATGATGGAGCGC	824	5:C>A	C>A	5	G>A	A>G	T>C	C>T	0	0	0	0	0	Transversion	0.333333	0.666667	0.000000	1	1	1	1	1	1	0	0	0	-	-
100218104|F|0--8:G>A	100218104	TGCAGAGTGGCCAGGCTCAGGTAGCTGCTCTTGGACTTGAAGGTGACCGGGTCGGCGATGATGGAGCGC	825			8	G>A	A>G	T>C	C>T	0	0	0	0	0	Transversion	0.777778	0.222222	0.000000	1	1	1	1	0	0	1	1	1	-	-
100218104|F|0-8:G>A-8:G>A	100218104	TGCAGAGTAGCCAGGCTCAGGTAGCTGCTCTTGGACTTGAAGGTGACCGGGTCGGCGATGATGGAGCGC	826	8:G>A	G>A	8	G>A	A>G	T>C	C>T	1	0	0	0	1	Transition	0.777778	0.222222	0.000000	0	0	0	0	1	1	0	0	0	-	-
100218109|F|0--18:C>T	100218109	TGCAGCTTCATTTTTCTCCCTAACAGCTTCTTGCCTGCTTTCTCTATCCTGTGACGCGTTACGCTAATT	827			18	G>A	A>G	T>C	C>T	0	0	0	0	0	Transversion	0.500000	0.500000	0.000000	0	0	0	0	0	0	-	1	1	1	1
100218109|F|0-18:C>T-18:C>T	100218109	TGCAGCTTCATTTTTCTCTCTAACAGCTTCTTGCCTGCTTTCTCTATCCTGTGACGCGTTACGCTAATT	828	18:C>T	C>T	18	G>A	A>G	T>C	C>T	0	0	0	1	1	Transition	0.500000	0.500000	0.000000	1	1	1	1	1	1	-	0	0	0	0
100218113|F|0--11:G>C	100218113	TGCAGCTTGGAGAGCATGTTGCGCATGATGCGCGGCACGGGCCGCAGGTGGGCCAGCGTGACCACAGTG	829			11	G>A	A>G	T>C	C>T	0	0	0	0	0	Transversion	0.090909	0.909091	0.000000	0	0	0	0	0	0	1	0	0	0	0
100218113|F|0-11:G>C-11:G>C	100218113	TGCAGCTTGGACAGCATGTTGCGCATGATGCGTGGCACGGGCCGCAGGTGGGCCAGCGTGACCACAGTG	830	11:G>C	G>C	11	G>A	A>G	T>C	C>T	0	0	0	0	0	Transversion	0.090909	0.909091	0.000000	1	1	1	1	1	1	0	1	1	1	1
100218114|F|0--29:T>G	100218114	TGCAGCTTGGACAGCATGTTGCGCATGATTCGGGGCACGGGCCGCAGGTGAGCCAGCGTGACCACAGTG	831			29	G>A	A>G	T>C	C>T	0	0	0	0	0	Transversion	0.181818	0.818182	0.000000	0	0	0	0	0	0	0	0	0	1	1
100218114|F|0-29:T>G-29:T>G	100218114	TGCAGCTTGGACAGCATGTTGCGCATGATGCGTGGCACGGGCCGCAGGTGGGCCAGCGTGACCACAGTG	832	29:T>G	T>G	29	G>A	A>G	T>C	C>T	0	0	0	0	0	Transversion	0.181818	0.818182	0.000000	1	1	1	1	1	1	1	1	1	0	0
100218115|F|0--65:G>A	100218115	TGCAGCTTGGACAGCATGTTGCGCATGATGCGCGGCACGGGCCGCAGGTGGGCCAGCGTGACCACGGTG	833			65	G>A	A>G	T>C	C>T	0	0	0	0	0	Transversion	0.181818	0.818182	0.000000	0	0	0	0	0	0	0	1	1	0	0
100218115|F|0-65:G>A-65:G>A	100218115	TGCAGCTTGGACAGCATGTTGCGCATGATGCGTGGCACGGGCCGCAGGTGGGCCAGCGTGACCACAGTG	834	65:G>A	G>A	65	G>A	A>G	T>C	C>T	1	0	0	0	1	Transition	0.181818	0.818182	0.000000	1	1	1	1	1	1	1	0	0	1	1
100218130|F|0--17:T>C	100218130	TGCAGGATGGTGGTGTCTGTCAGCAGCTGGATCTCCAGCAGCTCTGAGATGTTGCTGACGATGTCGCAC	835			17	G>A	A>G	T>C	C>T	0	0	0	0	0	Transversion	0.444444	0.555556	0.000000	1	1	1	1	0	0	0	0	0	-	-
100218130|F|0-17:T>C-17:T>C	100218130	TGCAGGATGGTGGTGTCCGTCAGCAGCTGGATCTCCAGCAGCTCTGAGATGTTGCTGACGATGTCGCAC	836	17:T>C	T>C	17	G>A	A>G	T>C	C>T	0	0	1	0	1	Transition	0.444444	0.555556	0.000000	0	0	0	0	1	1	1	1	1	-	-
100218133|F|0--7:T>C	100218133	TGCAGGCTGGTGCCTCCCAGTTTGAGACCAGTGCTGCCAAACTCAAGAACAAGTACTGGTGGAAGAATG	837			7	G>A	A>G	T>C	C>T	0	0	0	0	0	Transversion	0.750000	0.250000	0.000000	1	1	1	1	1	1	-	0	0	-	-
100218133|F|0-7:T>C-7:T>C	100218133	TGCAGGCCGGAGCCTCCCAGTTTGAGACCAGTGCCGCCAAACTCAAGAACAAGTACTGGTGGAAGAATG	838	7:T>C	T>C	7	G>A	A>G	T>C	C>T	0	0	1	0	1	Transition	0.750000	0.250000	0.000000	0	0	0	0	0	0	-	1	1	-	-
100218134|F|0--52:A>G	100218134	TGCAGGCTGGTGCCTCCCAATTTGAGACCAGTGCTGCCAAACTCAAGAACAAATACTGGTGGAAGAATG	839			52	G>A	A>G	T>C	C>T	0	0	0	0	0	Transversion	0.250000	0.750000	0.000000	1	1	0	0	0	0	-	0	0	-	-
100218134|F|0-52:A>G-52:A>G	100218134	TGCAGGCTGGTGCCTCCCAATTTGAGACCAGTGCTGCCAAACTCAAGAACAAGTACTGGTGGAAGAATG	840	52:A>G	A>G	52	G>A	A>G	T>C	C>T	0	1	0	0	1	Transition	0.250000	0.750000	0.000000	0	0	1	1	1	1	-	1	1	-	-
100218136|F|0--8:G>A	100218136	TGCAGGCCGTGGCTCCAGATGCGCTCGAGCAGGTCGCACAGGCTGGCGATGAGCGTGTTCTCCTCCAGG	841			8	G>A	A>G	T>C	C>T	0	0	0	0	0	Transversion	0.777778	0.111111	0.111111	0	1	1	1	1	1	1	1	1	-	-
100218136|F|0-8:G>A-8:G>A	100218136	TGCAGGCCATGGCTCCAGATGCGCTCGAGCAGGTCGCACAGGCTGGCGATGAGCGTGTTCTCCTCCAGG	842	8:G>A	G>A	8	G>A	A>G	T>C	C>T	1	0	0	0	1	Transition	0.777778	0.111111	0.111111	1	1	0	0	0	0	0	0	0	-	-
100218142|F|0--18:T>C	100218142	TGCAGGGATGCATTTCAATAGGTAATTAAAAGTGGGTCATAAATCAAAGAGTCTCCCATAAATATGGGA	843			18	G>A	A>G	T>C	C>T	0	0	0	0	0	Transversion	0.777778	0.222222	0.000000	0	0	1	1	1	1	1	1	1	-	-
100218142|F|0-18:T>C-18:T>C	100218142	TGCAGGGATGCATTTCAACAGGTAATTAAAAGTGGGTCATAAATCAAAGAGTCTCCCATAAATATGGGA	844	18:T>C	T>C	18	G>A	A>G	T>C	C>T	0	0	1	0	1	Transition	0.777778	0.222222	0.000000	1	1	0	0	0	0	0	0	0	-	-
100218143|F|0--48:C>G	100218143	TGCAGGGATGCATTTCAATAGGTAATTAAAAGTGGGTCATAAATCAAACAGGCTCCCATAAATACGGGA	845			48	G>A	A>G	T>C	C>T	0	0	0	0	0	Transversion	0.222222	0.777778	0.000000	0	0	0	0	0	0	0	1	1	-	-
100218143|F|0-48:C>G-48:C>G	100218143	TGCAGGGATGCATTTCAATAGGTAATTAAAAGTGGGTCATAAATCAAAGAGTCTCCCATAAATATGGGA	846	48:C>G	C>G	48	G>A	A>G	T>C	C>T	0	0	0	0	0	Transversion	0.222222	0.777778	0.000000	1	1	1	1	1	1	1	0	0	-	-
100218144|F|0--6:C>G	100218144	TGCAGGCATGGCCTACGTGGAGAGGATGAACTATGTGCACAGGGACCTCCGGGCGGCCAACATCCTTGT	847			6	G>A	A>G	T>C	C>T	0	0	0	0	0	Transversion	0.750000	0.250000	0.000000	1	1	1	1	1	1	-	0	0	-	-
100218144|F|0-6:C>G-6:C>G	100218144	TGCAGGGATGGCCTACGTGGAGAGGATGAACTATGTGCACAGGGACCTCCGCGCAGCCAACATCCTTGT	848	6:C>G	C>G	6	G>A	A>G	T>C	C>T	0	0	0	0	0	Transversion	0.750000	0.250000	0.000000	0	0	0	0	0	0	-	1	1	-	-
100218144|F|0--36:G>A	100218144	TGCAGGCATGGCCTACGTGGAGAGGATGAACTATGTGCACAGGGACCTCCGGGCGGCCAACATCCTTGT	849			36	G>A	A>G	T>C	C>T	0	0	0	0	0	Transversion	0.750000	0.250000	0.000000	1	1	1	1	0	0	-	1	1	-	-
100218144|F|0-36:G>A-36:G>A	100218144	TGCAGGCATGGCCTACGTGGAGAGGATGAACTATGTACACAGGGACCTCCGGGCGGCCAACATCCTTGT	850	36:G>A	G>A	36	G>A	A>G	T>C	C>T	1	0	0	0	1	Transition	0.750000	0.250000	0.000000	0	0	0	0	1	1	-	0	0	-	-
100218149|F|0--7:G>C	100218149	TGCAGGGGCTCTCTTTCAACGGCGTGCCCTACCTGGACCAGTGCAAGAACGGGGACATCTCATACTGCG	851			7	G>A	A>G	T>C	C>T	0	0	0	0	0	Transversion	0.888889	0.111111	0.000000	1	1	1	1	1	1	0	1	1	-	-
100218149|F|0-7:G>C-7:G>C	100218149	TGCAGGGCCTCTCCTTCAACGGTGTGCCCTACCTGGACCAGTGCAAGAATGGGGACATCTCGTACTGCG	852	7:G>C	G>C	7	G>A	A>G	T>C	C>T	0	0	0	0	0	Transversion	0.888889	0.111111	0.000000	0	0	0	0	0	0	1	0	0	-	-
100218150|F|0--13:T>C	100218150	TGCAGGGGCTCTCTTTCAACGGCGTGCCCTACCTGGACCAGTGCAAGAACGGGGACATCTCGTACTGCG	853			13	G>A	A>G	T>C	C>T	0	0	0	0	0	Transversion	0.666667	0.333333	0.000000	1	1	1	1	1	1	0	0	0	-	-
100218150|F|0-13:T>C-13:T>C	100218150	TGCAGGGGCTCTCCTTCAACGGCGTGCCCTACCTGGACCAGTGCAAGAACGGGGACATCTCGTACTGCG	854	13:T>C	T>C	13	G>A	A>G	T>C	C>T	0	0	1	0	1	Transition	0.666667	0.333333	0.000000	0	0	0	0	0	0	1	1	1	-	-
100218150|F|0--61:G>A	100218150	TGCAGGGGCTCTCTTTCAACGGCGTGCCCTACCTGGACCAGTGCAAGAACGGGGACATCTCGTACTGCG	855			61	G>A	A>G	T>C	C>T	0	0	0	0	0	Transversion	0.777778	0.222222	0.000000	1	1	1	1	0	0	1	1	1	-	-
100218150|F|0-61:G>A-61:G>A	100218150	TGCAGGGGCTCTCTTTCAACGGCGTGCCCTACCTGGACCAGTGCAAGAACGGGGACATCTCATACTGCG	856	61:G>A	G>A	61	G>A	A>G	T>C	C>T	1	0	0	0	1	Transition	0.777778	0.222222	0.000000	0	0	0	0	1	1	0	0	0	-	-
100218152|F|0--21:C>T	100218152	TGCAGGTATCATTAGCATGGGCCTGTAGAGTCATTATTGATCCTCCAGCTGCTAATGGCATGAGATCGG	857			21	G>A	A>G	T>C	C>T	0	0	0	0	0	Transversion	0.454545	0.545455	0.000000	0	0	0	0	0	0	1	1	1	1	1
100218152|F|0-21:C>T-21:C>T	100218152	TGCAGGTATCATTAGCATGGGTCTGTATAGCCATTATTGATCCTCCAGCTGCTAATGGCATGAGATCGG	858	21:C>T	C>T	21	G>A	A>G	T>C	C>T	0	0	0	1	1	Transition	0.454545	0.545455	0.000000	1	1	1	1	1	1	0	0	0	0	0
100218155|F|0--10:T>C	100218155	TGCAGGTGGGTTCTCTCGAGCAGTCCATGCTTGATGCCTTGGTGCTGGACAGAGTGGACTTTGTGAAGC	859			10	G>A	A>G	T>C	C>T	0	0	0	0	0	Transversion	0.222222	0.777778	0.000000	1	1	0	0	0	0	0	0	0	-	-
100218155|F|0-10:T>C-10:T>C	100218155	TGCAGGTGGGCTCTCTCGAGCAGTCCATGCTTGATGCCTTGGTGCTGGACAGAGTGGACTTTGTGAAGC	860	10:T>C	T>C	10	G>A	A>G	T>C	C>T	0	0	1	0	1	Transition	0.222222	0.777778	0.000000	0	0	1	1	1	1	1	1	1	-	-
100218156|F|0--14:C>T	100218156	TGCAGGTGGGCTCTCTGGAGCAGTCCATGCTTGACGCCTTGGTGCTGGACAGAGTGGACTTTGTGAAGC	861			14	G>A	A>G	T>C	C>T	0	0	0	0	0	Transversion	0.888889	0.111111	0.000000	1	1	1	1	1	1	0	1	1	-	-
100218156|F|0-14:C>T-14:C>T	100218156	TGCAGGTGGGCTCTTTGGAGCAGTCGATGCTTGACGCCTTGGTGCTGGACAGGGTGGACTTTGTGAAGC	862	14:C>T	C>T	14	G>A	A>G	T>C	C>T	0	0	0	1	1	Transition	0.888889	0.111111	0.000000	0	0	0	0	0	0	1	0	0	-	-
100218165|F|0--7:C>T	100218165	TGCAGTGCGCTCTGGGATAGGAGGCTGGGTCCTGTGTTGAAAGCAATTTGGAGCAGGCAGTGATGCAGA	863			7	G>A	A>G	T>C	C>T	0	0	0	0	0	Transversion	0.333333	0.666667	0.000000	0	0	0	0	0	0	1	1	1	-	-
100218165|F|0-7:C>T-7:C>T	100218165	TGCAGTGTGCTGTGGGATAGGAGGCTGGGTCCTGCGTTGGAAGCAATTTGGAGCAGGCAGTGATGCAGA	864	7:C>T	C>T	7	G>A	A>G	T>C	C>T	0	0	0	1	1	Transition	0.333333	0.666667	0.000000	1	1	1	1	1	1	0	0	0	-	-
100218166|F|0--11:G>C	100218166	TGCAGTGTGCTGTGGGATAGGAGGCTGGGTCCTGCGTTGGAAGCAATTTGGAGCAGGCAGTGATGCAGA	865			11	G>A	A>G	T>C	C>T	0	0	0	0	0	Transversion	0.222222	0.777778	0.000000	0	0	1	1	0	0	0	0	0	-	-
100218166|F|0-11:G>C-11:G>C	100218166	TGCAGTGTGCTCTGGGATAGGAGGCTGGGTCCTGCGTTGGAAGCAATTTGGAGCAGGCAGTGATGCAGA	866	11:G>C	G>C	11	G>A	A>G	T>C	C>T	0	0	0	0	0	Transversion	0.222222	0.777778	0.000000	1	1	0	0	1	1	1	1	1	-	-
100218168|F|0--13:G>A	100218168	TGCAGTGCTCTGTGCCTCGCTCTCTCTGGCTGGGCTGCTCCTCGGTGGCAGAGAGCTTGTGTGCACTGA	867			13	G>A	A>G	T>C	C>T	0	0	0	0	0	Transversion	0.600000	0.400000	0.000000	0	0	0	0	0	0	1	1	1	1	1
100218168|F|0-13:G>A-13:G>A	100218168	TGCAGTGCTCTGTACCTCGCTCTCTATGGCTCGGCTGCTCCTCGGTGGCAGAGAGCTTGTGTGCACTGA	868	13:G>A	G>A	13	G>A	A>G	T>C	C>T	1	0	0	0	1	Transition	0.600000	0.400000	0.000000	1	1	1	1	1	1	0	0	0	0	0
100218169|F|0--16:G>T	100218169	TGCAGTGCTCTGTGCCGCGCTCTCTCTGGCTCGGCTGCTCTTCGGTGGCAGAGAGCTTGTGTGCACTGA	869			16	G>A	A>G	T>C	C>T	0	0	0	0	0	Transversion	0.133333	0.866667	0.000000	0	0	0	0	0	0	0	0	0	1	1
100218169|F|0-16:G>T-16:G>T	100218169	TGCAGTGCTCTGTGCCTCGCTCTCTCTGGCTGGGCTGCTCCTCGGTGGCAGAGAGCTTGTGTGCACTGA	870	16:G>T	G>T	16	G>A	A>G	T>C	C>T	0	0	0	0	0	Transversion	0.133333	0.866667	0.000000	1	1	1	1	1	1	1	1	1	0	0
100218171|F|0--7:T>C	100218171	TGCAGTGTTTCTACGAGTGGGAGAGCAGCATCCTAGCGCAGTTCAACTGCATTGGGCGTGCACGCAGCT	871			7	G>A	A>G	T>C	C>T	0	0	0	0	0	Transversion	0.800000	0.200000	0.000000	1	1	1	1	1	1	-	0	0	1	1
100218171|F|0-7:T>C-7:T>C	100218171	TGCAGTGCTTCTACGAGTGGGAGAGCAGCATCCTGGCGCAGTTCAACTGCATCGGGCGTGCGCGCAGCT	872	7:T>C	T>C	7	G>A	A>G	T>C	C>T	0	0	1	0	1	Transition	0.800000	0.200000	0.000000	0	0	0	0	0	0	-	1	1	0	0
100218171|F|0--34:A>G	100218171	TGCAGTGTTTCTACGAGTGGGAGAGCAGCATCCTAGCGCAGTTCAACTGCATTGGGCGTGCACGCAGCT	873			34	G>A	A>G	T>C	C>T	0	0	0	0	0	Transversion	0.600000	0.400000	0.000000	1	1	1	1	1	1	-	0	0	0	0
100218171|F|0-34:A>G-34:A>G	100218171	TGCAGTGTTTCTACGAGTGGGAGAGCAGCATCCTGGCGCAGTTCAACTGCATCGGCCGTGCACGCAGCT	874	34:A>G	A>G	34	G>A	A>G	T>C	C>T	0	1	0	0	1	Transition	0.600000	0.400000	0.000000	0	0	0	0	0	0	-	1	1	1	1
100218174|F|0--14:T>G	100218174	TGCAGTTATTGATCTTGTTGATTTTATGTCTCAGCATTTGCATAATCTATTAAAGATGAATGATTCATG	875			14	G>A	A>G	T>C	C>T	0	0	0	0	0	Transversion	0.833333	0.166667	0.000000	1	1	1	1	1	1	-	1	1	-	-
100218174|F|0-14:T>G-14:T>G	100218174	TGCAGTTATTGATCGTGTTGATTTTATGTCTCGGCATTTGCATAATCTATTAAAGATGAATGATTCATG	876	14:T>G	T>G	14	G>A	A>G	T>C	C>T	0	0	0	0	0	Transversion	0.833333	0.166667	0.000000	0	0	0	0	0	0	-	0	0	-	-
100218174|F|0--32:A>G	100218174	TGCAGTTATTGATCTTGTTGATTTTATGTCTCAGCATTTGCATAATCTATTAAAGATGAATGATTCATG	877			32	G>A	A>G	T>C	C>T	0	0	0	0	0	Transversion	0.666667	0.333333	0.000000	1	1	1	1	1	1	-	1	1	-	-
100218174|F|0-32:A>G-32:A>G	100218174	TGCAGTTATTGATCTTGTTGATTTTATGTCTCGGCATTTGCATAATCTATTAAAGATGAATGATTCATG	878	32:A>G	A>G	32	G>A	A>G	T>C	C>T	0	1	0	0	1	Transition	0.666667	0.333333	0.000000	0	0	0	0	0	0	-	0	0	-	-
100218174|F|0--33:G>A	100218174	TGCAGTTATTGATCTTGTTGATTTTATGTCTCAGCATTTGCATAATCTATTAAAGATGAATGATTCATG	879			33	G>A	A>G	T>C	C>T	0	0	0	0	0	Transversion	0.833333	0.166667	0.000000	1	1	1	1	1	1	-	0	0	-	-
100218174|F|0-33:G>A-33:G>A	100218174	TGCAGTTATTGATCTTGTTGATTTTATGTCTCAACATTAGCATAATCTATTAAAGATGAATGATTCATG	880	33:G>A	G>A	33	G>A	A>G	T>C	C>T	1	0	0	0	1	Transition	0.833333	0.166667	0.000000	0	0	0	0	0	0	-	1	1	-	-
100218177|F|0--38:C>T	100218177	TGCAGTTCTCTGCTTCATAGGTCAGAAGCTTGTTTACTCTGTTTCCGTGGCTACGCTCAGTCCCAGCCA	881			38	G>A	A>G	T>C	C>T	0	0	0	0	0	Transversion	0.500000	0.500000	0.000000	-	-	-	-	-	-	-	0	0	0	0
100218177|F|0-38:C>T-38:C>T	100218177	TGCAGTTCTCTGCTTCATAGGTCAGAAGCTTGTTTACTTTGTTTCCGTGGCTACGCTCAGTCCCAACCA	882	38:C>T	C>T	38	G>A	A>G	T>C	C>T	0	0	0	1	1	Transition	0.500000	0.500000	0.000000	-	-	-	-	-	-	-	1	1	1	1
100218178|F|0--45:C>T	100218178	TGCAGTTCTCTGCTTCATAGGTCAGAAGCTTGTTTACTTTGTTTCCGTGGCTATGCTCAGTCCCAACCA	883			45	G>A	A>G	T>C	C>T	0	0	0	0	0	Transversion	0.777778	0.222222	0.000000	-	-	-	-	-	-	1	0	0	1	1
100218178|F|0-45:C>T-45:C>T	100218178	TGCAGTTCTCTGCTTCATAGGTCAGAAGCTTGTTTACTTTGTTTCTGTGGCTATGCTCAGTCCCAACCA	884	45:C>T	C>T	45	G>A	A>G	T>C	C>T	0	0	0	1	1	Transition	0.777778	0.222222	0.000000	-	-	-	-	-	-	0	1	1	0	0
100218179|F|0--53:C>T	100218179	TGCAGTTCTCTGCTTCATAGGTCAGAAGCTTGTTTACTTTGTTTCCGTGGCTACGCTCAGTCCCAACCA	885			53	G>A	A>G	T>C	C>T	0	0	0	0	0	Transversion	0.222222	0.777778	0.000000	-	-	-	-	-	-	0	0	0	1	1
100218179|F|0-53:C>T-53:C>T	100218179	TGCAGTTCTCTGCTTCATAGGTCAGAAGCTTGTTTACTTTGTTTCCGTGGCTATGCTCAGTCCCAACCA	886	53:C>T	C>T	53	G>A	A>G	T>C	C>T	0	0	0	1	1	Transition	0.222222	0.777778	0.000000	-	-	-	-	-	-	1	1	1	0	0
100218915|F|0--11:C>T	100218915	TGCAGCTCCTACTCCCAGCAGCAGTTTGCCCAGCAGGGGAACATGTCACCCTACGGTGGCATGATGATG	887			11	G>A	A>G	T>C	C>T	0	0	0	0	0	Transversion	0.750000	0.250000	0.000000	1	1	1	1	1	1	0	0	-	-	-
100218915|F|0-11:C>T-11:C>T	100218915	TGCAGCTCCTATCCCCAGCAGCAGTTTGCCCAGCAGGGGAACATGTCACCCTATGGTGGCATGATGATG	888	11:C>T	C>T	11	G>A	A>G	T>C	C>T	0	0	0	1	1	Transition	0.750000	0.250000	0.000000	0	0	0	0	0	0	1	1	-	-	-
100218915|F|0--27:G>A	100218915	TGCAGCTCCTACTCCCAGCAGCAGTTTGCCCAGCAGGGGAACATGTCACCCTACGGTGGCATGATGATG	889			27	G>A	A>G	T>C	C>T	0	0	0	0	0	Transversion	0.750000	0.250000	0.000000	1	1	1	1	0	0	1	1	-	-	-
100218915|F|0-27:G>A-27:G>A	100218915	TGCAGCTCCTACCCCCAGCAGCAGTTTACCCAGCAGGGGAACATGTCACCCTACGGTGGCATGATGATG	890	27:G>A	G>A	27	G>A	A>G	T>C	C>T	1	0	0	0	1	Transition	0.750000	0.250000	0.000000	0	0	0	0	1	1	0	0	-	-	-
100219018|F|0--10:C>A	100219018	TGCAGGAGCGCCACAACAACCAGATCTGGAACATCATCCAGGAGCACCTCTACATTGACATCTTCGACG	891			10	G>A	A>G	T>C	C>T	0	0	0	0	0	Transversion	0.857143	0.142857	0.000000	1	1	1	1	1	1	0	-	-	-	-
100219018|F|0-10:C>A-10:C>A	100219018	TGCAGGAGCGACAGAACAACCAGATCTGGAACATCATCCAGGAGCACCTGTACATCGACATCTTCGATG	892	10:C>A	C>A	10	G>A	A>G	T>C	C>T	0	0	0	0	0	Transversion	0.857143	0.142857	0.000000	0	0	0	0	0	0	1	-	-	-	-
100219019|F|0--13:G>C	100219019	TGCAGGAGCGCCAGAACAACCAGATCTGGAACATCATCCAAGAGCACCTCTACATCGACATCTTCGATG	893			13	G>A	A>G	T>C	C>T	0	0	0	0	0	Transversion	0.333333	0.666667	0.000000	0	0	0	0	0	0	1	-	-	1	1
100219019|F|0-13:G>C-13:G>C	100219019	TGCAGGAGCGCCACAACAACCAGATCTGGAACATCATCCAGGAGCACCTCTACATTGACATCTTCGACG	894	13:G>C	G>C	13	G>A	A>G	T>C	C>T	0	0	0	0	0	Transversion	0.333333	0.666667	0.000000	1	1	1	1	1	1	0	-	-	0	0
100219591|F|0--14:A>C	100219591	TGCAGGAAGTCCTCAGTCTTGCATATGGTGGGAAAGTTGCTGAGGCACATGTTCCAGGAGAGCTTGGAC	895			14	G>A	A>G	T>C	C>T	0	0	0	0	0	Transversion	0.666667	0.333333	0.000000	1	1	1	1	1	1	0	0	0	-	-
100219591|F|0-14:A>C-14:A>C	100219591	TGCAGGAAGTCCTCCGTCTTGCATATGGTGGGGAAGTTGCTGAGGCACATGCTCCAGGAGAGCTTGGAG	896	14:A>C	A>C	14	G>A	A>G	T>C	C>T	0	0	0	0	0	Transversion	0.666667	0.333333	0.000000	0	0	0	0	0	0	1	1	1	-	-
100219591|F|0--51:T>C	100219591	TGCAGGAAGTCCTCAGTCTTGCATATGGTGGGAAAGTTGCTGAGGCACATGTTCCAGGAGAGCTTGGAC	897			51	G>A	A>G	T>C	C>T	0	0	0	0	0	Transversion	0.222222	0.777778	0.000000	0	0	1	1	0	0	0	0	0	-	-
100219591|F|0-51:T>C-51:T>C	100219591	TGCAGGAAGTCCTCAGTCTTGCATATGGTGGGAAAGTTGCTGAGGCACATGCTCCAGGAGAGCTTGGAC	898	51:T>C	T>C	51	G>A	A>G	T>C	C>T	0	0	1	0	1	Transition	0.222222	0.777778	0.000000	1	1	0	0	1	1	1	1	1	-	-
100219901|F|0--9:G>C	100219901	TGCAGCTACGAGCCTGCTGGAGCACCCATGCATGAGATCGGAAGAGCGGTTCAGCAGGAATGCCGAGAC	899			9	G>A	A>G	T>C	C>T	0	0	0	0	0	Transversion	0.285714	0.714286	0.000000	1	1	0	0	0	0	-	-	-	-	-
100219901|F|0-9:G>C-9:G>C	100219901	TGCAGCTACCAGCCTGCTGGAGCACCCATGCATGAGATCGGAAGAGCGGTTCAGCAGGAATGCCGAGAC	900	9:G>C	G>C	9	G>A	A>G	T>C	C>T	0	0	0	0	0	Transversion	0.285714	0.714286	0.000000	0	0	1	1	1	1	-	-	-	-	-
100219902|F|0--24:C>G	100219902	TGCAGCTACCAGCCTGCTGGAGCACCCATGCATGAGATCGGAAGAGCGGTTCAGCAGGAATGCCGAGAC	901			24	G>A	A>G	T>C	C>T	0	0	0	0	0	Transversion	0.571429	0.428571	0.000000	1	1	1	1	0	0	-	-	-	-	-
100219902|F|0-24:C>G-24:C>G	100219902	TGCAGCTACCAGCCTGCTGGAGCAGCCATGCATGAGATCGGAAGAGCGGTTCAGCAGGAATGCCGAGAC	902	24:C>G	C>G	24	G>A	A>G	T>C	C>T	0	0	0	0	0	Transversion	0.571429	0.428571	0.000000	0	0	0	0	1	1	-	-	-	-	-
100219919|F|0--14:T>C	100219919	TGCAGAATGGAATGTAAGTGAAGTCAGGGCTTGCGGGAAGGAGCATGAGATCGGAAGAGCGGTTCAGCA	903			14	G>A	A>G	T>C	C>T	0	0	0	0	0	Transversion	0.666667	0.333333	0.000000	1	1	1	1	1	1	0	0	0	-	-
100219919|F|0-14:T>C-14:T>C	100219919	TGCAGAATGGAATGCAAGTGAAGTCAGAACTTGCGGGAAGGAGCATGAGATCGGAAGAGCGGTTCAGCA	904	14:T>C	T>C	14	G>A	A>G	T>C	C>T	0	0	1	0	1	Transition	0.666667	0.333333	0.000000	0	0	0	0	0	0	1	1	1	-	-
100219921|F|0--6:C>A	100219921	TGCAGACCTTTAACAGCCTGCATGAGATCGGAAGAGCGGTTCAGCAGGAATGCCGAGACCGATCTCGTA	905			6	G>A	A>G	T>C	C>T	0	0	0	0	0	Transversion	0.250000	0.750000	0.000000	-	-	-	-	-	-	-	0	0	1	1
100219921|F|0-6:C>A-6:C>A	100219921	TGCAGAATTTAAACAGGCTGCATGAGATCGGAAGAGCGGTTCAGCAGGAATGCCGAGACCGATCTCGTA	906	6:C>A	C>A	6	G>A	A>G	T>C	C>T	0	0	0	0	0	Transversion	0.250000	0.750000	0.000000	-	-	-	-	-	-	-	1	1	0	0
100219922|F|0--8:T>G	100219922	TGCAGAATTTAAACAGGCTGCATGAGATCGGAAGAGCGGTTCAGCAGGAATGCCGAGACCGATCTCGTA	907			8	G>A	A>G	T>C	C>T	0	0	0	0	0	Transversion	0.750000	0.250000	0.000000	-	-	-	-	-	-	-	0	0	1	1
100219922|F|0-8:T>G-8:T>G	100219922	TGCAGAATGTATACAGGCTGCATGAGATCGGAAGAGCGGTTCAGCAGGAATGCCGAGACCGATCTCGTA	908	8:T>G	T>G	8	G>A	A>G	T>C	C>T	0	0	0	0	0	Transversion	0.750000	0.250000	0.000000	-	-	-	-	-	-	-	1	1	0	0
100219929|F|0--10:A>G	100219929	TGCAGACCAGAGCTTCGGCTAAGATCATCTGCCCGCATCGAAGCATGAGATCGGAAGAGCGGTTCAGCA	909			10	G>A	A>G	T>C	C>T	0	0	0	0	0	Transversion	0.222222	0.777778	0.000000	0	0	0	0	0	0	0	1	1	-	-
100219929|F|0-10:A>G-10:A>G	100219929	TGCAGACCAGGGCCTCGGCTAAGATCATCTGCCCACATCGAAGCATGAGATCGGAAGAGCGGTTCAGCA	910	10:A>G	A>G	10	G>A	A>G	T>C	C>T	0	1	0	0	1	Transition	0.222222	0.777778	0.000000	1	1	1	1	1	1	1	0	0	-	-
100219930|F|0--22:G>A	100219930	TGCAGACCAGGGCCTCGGCTAAGATCATCTGCCCACATCGAAGCATGAGATCGGAAGAGCGGTTCAGCA	911			22	G>A	A>G	T>C	C>T	0	0	0	0	0	Transversion	0.888889	0.111111	0.000000	1	1	1	1	1	1	0	1	1	-	-
100219930|F|0-22:G>A-22:G>A	100219930	TGCAGACCAGGGCCTCGGCTAAAATCATCTGCCCGCATCGAAGCATGAGATCGGAAGAGCGGTTCAGCA	912	22:G>A	G>A	22	G>A	A>G	T>C	C>T	1	0	0	0	1	Transition	0.888889	0.111111	0.000000	0	0	0	0	0	0	1	0	0	-	-
100219932|F|0--7:C>G	100219932	TGCAGACCTTGCAGAACAGCATGAGATCGGAAGAGCGGTTCAGCAGGAATGCCGAGACCGATCTCGTAT	913			7	G>A	A>G	T>C	C>T	0	0	0	0	0	Transversion	0.875000	0.125000	0.000000	1	1	1	1	1	1	0	-	1	-	-
100219932|F|0-7:C>G-7:C>G	100219932	TGCAGACGCTACAGAACAGCATGAGATCGGAAGAGCGGTTCAGCAGGAATGCCGAGACCGATCTCGTAT	914	7:C>G	C>G	7	G>A	A>G	T>C	C>T	0	0	0	0	0	Transversion	0.875000	0.125000	0.000000	0	0	0	0	0	0	1	-	0	-	-
100219934|F|0--8:A>G	100219934	TGCAGACGATGTGGAGCCATCCTTTGTAAAGGAAAGGAAGTGAGTGGCATGAGATCGGAAGAGCGGTTC	915			8	G>A	A>G	T>C	C>T	0	0	0	0	0	Transversion	0.181818	0.818182	0.000000	0	0	0	0	0	0	0	0	0	1	1
100219934|F|0-8:A>G-8:A>G	100219934	TGCAGACGGCGTGGAGCCATCCTTTGTAAAGGAAAGGAAGTGAACGGCATGAGATCGGAAGAGCGGTTC	916	8:A>G	A>G	8	G>A	A>G	T>C	C>T	0	1	0	0	1	Transition	0.181818	0.818182	0.000000	1	1	1	1	1	1	1	1	1	0	0
100219956|F|0--5:A>T	100219956	TGCAGAGCTTCTTGGCAAGAATCATGCATGAGATCGGAAGAGCGGTTCAGCAGGAATGCCGAGACCGAT	917			5	G>A	A>G	T>C	C>T	0	0	0	0	0	Transversion	0.777778	0.222222	0.000000	1	1	1	1	0	0	1	1	1	-	-
100219956|F|0-5:A>T-5:A>T	100219956	TGCAGTGCTTCTTGGCAAGAATCATGCATGAGATCGGAAGAGCGGTTCAGCAGGAATGCCGAGACCGAT	918	5:A>T	A>T	5	G>A	A>G	T>C	C>T	0	0	0	0	0	Transversion	0.777778	0.222222	0.000000	0	0	0	0	1	1	0	0	0	-	-
100219956|F|0--7:C>T	100219956	TGCAGAGCTTCTTGGCAAGAATCATGCATGAGATCGGAAGAGCGGTTCAGCAGGAATGCCGAGACCGAT	919			7	G>A	A>G	T>C	C>T	0	0	0	0	0	Transversion	0.666667	0.333333	0.000000	1	1	1	1	1	1	0	0	0	-	-
100219956|F|0-7:C>T-7:C>T	100219956	TGCAGAGTTTCTTGGCAAGGATCGTGCATGAGATCGGAAGAGCGGTTCAGCAGGAATGCCGAGACCGAT	920	7:C>T	C>T	7	G>A	A>G	T>C	C>T	0	0	0	1	1	Transition	0.666667	0.333333	0.000000	0	0	0	0	0	0	1	1	1	-	-
100219960|F|0--6:G>T	100219960	TGCAGAGACGAAAGGAGGAGCATGAGATCGGAAGAGCGGTTCAGCAGGAATGCCGAGACCGATCTCGTA	921			6	G>A	A>G	T>C	C>T	0	0	0	0	0	Transversion	0.200000	0.800000	0.000000	0	0	0	0	0	0	-	0	0	1	1
100219960|F|0-6:G>T-6:G>T	100219960	TGCAGATACGGACGGAAAAGCATGAGATCGGAAGAGCGGTTCAGCAGGAATGCCGAGACCGATCTCGTA	922	6:G>T	G>T	6	G>A	A>G	T>C	C>T	0	0	0	0	0	Transversion	0.200000	0.800000	0.000000	1	1	1	1	1	1	-	1	1	0	0
100219963|F|0--6:C>T	100219963	TGCAGACCGCCTGGGCGCTTGCTGCTTTCTCCTCGGCATGAGATCGGAAGAGCGGTTCAGCAGGAATGC	923			6	G>A	A>G	T>C	C>T	0	0	0	0	0	Transversion	0.625000	0.375000	0.000000	-	-	-	-	-	1	0	0	0	-	-
100219963|F|0-6:C>T-6:C>T	100219963	TGCAGATCGCCGCGGCGCTTGCTGCTTTCTCCTCGGCATGAGATCGGAAGAGCGGTTCAGCAGGAATGC	924	6:C>T	C>T	6	G>A	A>G	T>C	C>T	0	0	0	1	1	Transition	0.625000	0.375000	0.000000	-	-	-	-	-	0	1	1	1	-	-
100219965|F|0--9:A>C	100219965	TGCAGATGCAGGGTCTGCTTCATTAGGACAAACTGAGTGCATGAGATCGGAAGAGCGGTTCAGCAGGAA	925			9	G>A	A>G	T>C	C>T	0	0	0	0	0	Transversion	0.666667	0.333333	0.000000	1	1	1	1	1	1	0	0	0	-	-
100219965|F|0-9:A>C-9:A>C	100219965	TGCAGATGCCGGGCCTGCTTCATTAGGACAAACTGACTGCATGAGATCGGAAGAGCGGTTCAGCAGGAA	926	9:A>C	A>C	9	G>A	A>G	T>C	C>T	0	0	0	0	0	Transversion	0.666667	0.333333	0.000000	0	0	0	0	0	0	1	1	1	-	-
100219967|F|0--19:T>C	100219967	TGCAGATTGATGAGCTGTATGAGGCATACTGCATGAGATCGGAAGAGCGGTTCAGCAGGAATGCCGAGA	927			19	G>A	A>G	T>C	C>T	0	0	0	0	0	Transversion	0.500000	0.500000	0.000000	1	1	1	1	0	0	-	0	0	-	-
100219967|F|0-19:T>C-19:T>C	100219967	TGCAGATTGATGAGCTGTACGAGGCCTACTGCATGAGATCGGAAGAGCGGTTCAGCAGGAATGCCGAGA	928	19:T>C	T>C	19	G>A	A>G	T>C	C>T	0	0	1	0	1	Transition	0.500000	0.500000	0.000000	0	0	0	0	1	1	-	1	1	-	-
100219977|F|0--10:T>G	100219977	TGCAGCAGGTTTCCCACAGAGCTCTGTGCTCCCAGCATGAGATCGGAAGAGCGGTTCAGCAGGAATGCC	929			10	G>A	A>G	T>C	C>T	0	0	0	0	0	Transversion	0.750000	0.250000	0.000000	1	1	1	1	1	1	-	0	0	-	-
100219977|F|0-10:T>G-10:T>G	100219977	TGCAGCAGGTGTCCCACAGAGCTCTGTGCTTGCAGCATGAGATCGGAAGAGCGGTTCAGCAGGAATGCC	930	10:T>G	T>G	10	G>A	A>G	T>C	C>T	0	0	0	0	0	Transversion	0.750000	0.250000	0.000000	0	0	0	0	0	0	-	1	1	-	-
100219984|F|0--12:C>G	100219984	TGCAGCAGTTCACCTACAGCTCCATGGGCGGCATGAGATCGGAAGAGCGGTTCAGCAGGAATGCCGAGA	931			12	G>A	A>G	T>C	C>T	0	0	0	0	0	Transversion	0.222222	0.777778	0.000000	0	0	0	0	-	-	0	0	0	1	1
100219984|F|0-12:C>G-12:C>G	100219984	TGCAGCAGTTCAGCTACAGCTCCATGGGTGGCATGAGATCGGAAGAGCGGTTCAGCAGGAATGCCGAGA	932	12:C>G	C>G	12	G>A	A>G	T>C	C>T	0	0	0	0	0	Transversion	0.222222	0.777778	0.000000	1	1	1	1	-	-	1	1	1	0	0
100219989|F|0--7:C>T	100219989	TGCAGCCCAGAAGCAAAAACGCTCCGATTGCATGAGATCGGAAGAGCGGTTCAGCAGGAATGCCGAGAC	933			7	G>A	A>G	T>C	C>T	0	0	0	0	0	Transversion	0.777778	0.222222	0.000000	1	1	1	1	1	1	1	0	0	-	-
100219989|F|0-7:C>T-7:C>T	100219989	TGCAGCCTAGAGGCAAAAACGCTCCAATTGCATGAGATCGGAAGAGCGGTTCAGCAGGAATGCCGAGAC	934	7:C>T	C>T	7	G>A	A>G	T>C	C>T	0	0	0	1	1	Transition	0.777778	0.222222	0.000000	0	0	0	0	0	0	0	1	1	-	-
100219989|F|0--12:G>A	100219989	TGCAGCCCAGAAGCAAAAACGCTCCGATTGCATGAGATCGGAAGAGCGGTTCAGCAGGAATGCCGAGAC	935			12	G>A	A>G	T>C	C>T	0	0	0	0	0	Transversion	0.777778	0.222222	0.000000	1	1	1	1	0	0	1	1	1	-	-
100219989|F|0-12:G>A-12:G>A	100219989	TGCAGCCCAGAAACAAAAACGCTCCGATTGCATGAGATCGGAAGAGCGGTTCAGCAGGAATGCCGAGAC	936	12:G>A	G>A	12	G>A	A>G	T>C	C>T	1	0	0	0	1	Transition	0.777778	0.222222	0.000000	0	0	0	0	1	1	0	0	0	-	-
100219989|F|0--24:C>A	100219989	TGCAGCCCAGAAGCAAAAACGCTCCGATTGCATGAGATCGGAAGAGCGGTTCAGCAGGAATGCCGAGAC	937			24	G>A	A>G	T>C	C>T	0	0	0	0	0	Transversion	0.888889	0.111111	0.000000	1	1	1	1	1	1	0	1	1	-	-
100219989|F|0-24:C>A-24:C>A	100219989	TGCAGCCCAGAGGCAAAAACGCTCACATTGCATGAGATCGGAAGAGCGGTTCAGCAGGAATGCCGAGAC	938	24:C>A	C>A	24	G>A	A>G	T>C	C>T	0	0	0	0	0	Transversion	0.888889	0.111111	0.000000	0	0	0	0	0	0	1	0	0	-	-
100219994|F|0--19:C>G	100219994	TGCAGCGGTTCAAAGACTCCAGTGTCAAGAGGGAGCGCGAGGTGTTCAACTGCATGAGATCGGAAGAGC	939			19	G>A	A>G	T>C	C>T	0	0	0	0	0	Transversion	0.750000	0.250000	0.000000	1	1	1	1	1	1	-	0	0	-	-
100219994|F|0-19:C>G-19:C>G	100219994	TGCAGCGGTTCAAAGACTCGAACGTCAAGAGGGAGCGTGAGGTGTTCAACTGCATGAGATCGGAAGAGC	940	19:C>G	C>G	19	G>A	A>G	T>C	C>T	0	0	0	0	0	Transversion	0.750000	0.250000	0.000000	0	0	0	0	0	0	-	1	1	-	-
100219995|F|0--29:C>A	100219995	TGCAGCGGTTCAAAGACTCCAGTGTCAAGCGTGAGCGTGAGGTGTTCAACTGCATGAGATCGGAAGAGC	941			29	G>A	A>G	T>C	C>T	0	0	0	0	0	Transversion	0.250000	0.750000	0.000000	0	0	1	1	0	0	-	0	0	-	-
100219995|F|0-29:C>A-29:C>A	100219995	TGCAGCGGTTCAAAGACTCCAGTGTCAAGAGGGAGCGTGAGGTGTTCAACTGCATGAGATCGGAAGAGC	942	29:C>A	C>A	29	G>A	A>G	T>C	C>T	0	0	0	0	0	Transversion	0.250000	0.750000	0.000000	1	1	0	0	1	1	-	1	1	-	-
100219998|F|0--29:C>G	100219998	TGCAGCGTCTGGATCTCGCTGCTGATGGACGAGAGATCGCTCTGGAAGCCGCTCAGCATGAGATCGGAA	943			29	G>A	A>G	T>C	C>T	0	0	0	0	0	Transversion	0.750000	0.250000	0.000000	1	1	1	1	1	1	-	0	0	-	-
100219998|F|0-29:C>G-29:C>G	100219998	TGCAGCGTCTGGATCTCGCTGCTGATGGAGGAGAGGTCGCTCTGGAAACCGCTCAGCATGAGATCGGAA	944	29:C>G	C>G	29	G>A	A>G	T>C	C>T	0	0	0	0	0	Transversion	0.750000	0.250000	0.000000	0	0	0	0	0	0	-	1	1	-	-
100220002|F|0--11:A>G	100220002	TGCAGCGTGACATGTGGGAAGGGCATGAGATCGGAAGAGCGGTTCAGCAGGAATGCCGAGACCGATCTC	945			11	G>A	A>G	T>C	C>T	0	0	0	0	0	Transversion	0.444444	0.555556	0.000000	1	1	1	1	-	-	0	0	0	0	0
100220002|F|0-11:A>G-11:A>G	100220002	TGCAGCGTGACGTGCGGCAAGGGCATGAGATCGGAAGAGCGGTTCAGCAGGAATGCCGAGACCGATCTC	946	11:A>G	A>G	11	G>A	A>G	T>C	C>T	0	1	0	0	1	Transition	0.444444	0.555556	0.000000	0	0	0	0	-	-	1	1	1	1	1
100220004|F|0--5:T>C	100220004	TGCAGTTACTTCCTGAAGAGCATGAGATCGGAAGAGCGGTTCAGCAGGAATGCCGAGACCGATCTCGTA	947			5	G>A	A>G	T>C	C>T	0	0	0	0	0	Transversion	0.769231	0.230769	0.000000	1	1	1	1	1	1	0	0	0	1	1
100220004|F|0-5:T>C-5:T>C	100220004	TGCAGCTACTTCCTAAAGAGCATGAGATCGGAAGAGCGGTTCAGCAGGAATGCCGAGACCGATCTCGTA	948	5:T>C	T>C	5	G>A	A>G	T>C	C>T	0	0	1	0	1	Transition	0.769231	0.230769	0.000000	0	0	0	0	0	0	1	1	1	0	0
100220004|F|0--17:G>A	100220004	TGCAGTTACTTCCTGAAGAGCATGAGATCGGAAGAGCGGTTCAGCAGGAATGCCGAGACCGATCTCGTA	949			17	G>A	A>G	T>C	C>T	0	0	0	0	0	Transversion	0.866667	0.133333	0.000000	1	1	1	1	1	1	1	1	1	0	0
100220004|F|0-17:G>A-17:G>A	100220004	TGCAGTTACTTCCTTAAAAGCATGAGATCGGAAGAGCGGTTCAGCAGGAATGCCGAGACCGATCTCGTA	950	17:G>A	G>A	17	G>A	A>G	T>C	C>T	1	0	0	0	1	Transition	0.866667	0.133333	0.000000	0	0	0	0	0	0	0	0	0	1	1
100220007|F|0--8:T>C	100220007	TGCAGCTATGTTTGTGGGCAGCAGCGCATGAGATCGGAAGAGCGGTTCAGCAGGAATGCCGAGACCGAT	951			8	G>A	A>G	T>C	C>T	0	0	0	0	0	Transversion	0.818182	0.181818	0.000000	1	1	1	1	0	0	1	1	1	1	1
100220007|F|0-8:T>C-8:T>C	100220007	TGCAGCTACGTTTGTGGGCAGCAGCGCATGAGATCGGAAGAGCGGTTCAGCAGGAATGCCGAGACCGAT	952	8:T>C	T>C	8	G>A	A>G	T>C	C>T	0	0	1	0	1	Transition	0.818182	0.181818	0.000000	0	0	0	0	1	1	0	0	0	0	0
100220008|F|0--11:C>T	100220008	TGCAGCTATGTCTGCGGCCAGCAGCGCATGAGATCGGAAGAGCGGTTCAGCAGGAATGCCGAGACCGAT	953			11	G>A	A>G	T>C	C>T	0	0	0	0	0	Transversion	0.181818	0.818182	0.000000	0	0	0	0	0	0	0	0	0	1	1
100220008|F|0-11:C>T-11:C>T	100220008	TGCAGCTATGTTTGTGGGCAGCAGCGCATGAGATCGGAAGAGCGGTTCAGCAGGAATGCCGAGACCGAT	954	11:C>T	C>T	11	G>A	A>G	T>C	C>T	0	0	0	1	1	Transition	0.181818	0.818182	0.000000	1	1	1	1	1	1	1	1	1	0	0
100220010|F|0--8:G>A	100220010	TGCAGCTCGGAGCGCGGTGCTGCACCGATTCTGATTAGCATGAGATCGGAAGAGCGGTTCAGCAGGAAT	955			8	G>A	A>G	T>C	C>T	0	0	0	0	0	Transversion	0.666667	0.333333	0.000000	1	1	1	1	1	1	0	0	0	-	-
100220010|F|0-8:G>A-8:G>A	100220010	TGCAGCTCAGACCGCGGTGCTGCACCGATTCTGATTAGCATGAGATCGGAAGAGCGGTTCAGCAGGAAT	956	8:G>A	G>A	8	G>A	A>G	T>C	C>T	1	0	0	0	1	Transition	0.666667	0.333333	0.000000	0	0	0	0	0	0	1	1	1	-	-
100220017|F|0--5:C>T	100220017	TGCAGCTGGAACAAGAAGTTTTGCTCCTCCAGGGCACTGAGCATGAGATCGGAAGAGCGGTTCAGCAGG	957			5	G>A	A>G	T>C	C>T	0	0	0	0	0	Transversion	0.888889	0.111111	0.000000	1	1	1	1	1	1	0	1	1	-	-
100220017|F|0-5:C>T-5:C>T	100220017	TGCAGTTGGAACAGGAAGTTCTGTTCCTCCAGGGCACTGAGCATGAGATCGGAAGAGCGGTTCAGCAGG	958	5:C>T	C>T	5	G>A	A>G	T>C	C>T	0	0	0	1	1	Transition	0.888889	0.111111	0.000000	0	0	0	0	0	0	1	0	0	-	-
100220017|F|0--20:T>C	100220017	TGCAGCTGGAACAAGAAGTTTTGCTCCTCCAGGGCACTGAGCATGAGATCGGAAGAGCGGTTCAGCAGG	959			20	G>A	A>G	T>C	C>T	0	0	0	0	0	Transversion	0.666667	0.333333	0.000000	1	1	1	1	1	1	0	0	0	-	-
100220017|F|0-20:T>C-20:T>C	100220017	TGCAGCTGGAACAAGAAGTTCTGCTCCTCCAGGGCACTGAGCATGAGATCGGAAGAGCGGTTCAGCAGG	960	20:T>C	T>C	20	G>A	A>G	T>C	C>T	0	0	1	0	1	Transition	0.666667	0.333333	0.000000	0	0	0	0	0	0	1	1	1	-	-
100220021|F|0--8:G>A	100220021	TGCAGCTGGATCAGATCCGCATGAGATCGGAAGAGCGGTTCAGCAGGAATGCCGAGACCGATCTCGTAT	961			8	G>A	A>G	T>C	C>T	0	0	0	0	0	Transversion	0.500000	0.500000	0.000000	-	-	0	0	0	0	-	1	1	-	-
100220021|F|0-8:G>A-8:G>A	100220021	TGCAGCAGAATCACATTAGCATGAGATCGGAAGAGCGGTTCAGCAGGAATGCCGAGACCGATCTCGTAT	962	8:G>A	G>A	8	G>A	A>G	T>C	C>T	1	0	0	0	1	Transition	0.500000	0.500000	0.000000	-	-	1	1	1	1	-	0	0	-	-
100220026|F|0--8:C>T	100220026	TGCAGCTGCGCAAGTGCCTGCTGCATGAGATCGGAAGAGCGGTTCAGCAGGAATGCCGAGACCGATCTC	963			8	G>A	A>G	T>C	C>T	0	0	0	0	0	Transversion	0.272727	0.727273	0.000000	0	0	0	0	0	0	-	0	0	-	-
100220026|F|0-8:C>T-8:C>T	100220026	TGCAGCTGTGCGAGGGCCTGCTGCATGAGATCGGAAGAGCGGTTCAGCAGGAATGCCGAGACCGATCTC	964	8:C>T	C>T	8	G>A	A>G	T>C	C>T	0	0	0	1	1	Transition	0.272727	0.727273	0.000000	1	1	1	1	1	1	-	1	1	-	-
100220027|F|0--20:C>T	100220027	TGCAGCTGTGCGAGGGCCTGCTGCATGAGATCGGAAGAGCGGTTCAGCAGGAATGCCGAGACCGATCTC	965			20	G>A	A>G	T>C	C>T	0	0	0	0	0	Transversion	0.818182	0.181818	0.000000	1	1	1	1	0	0	-	1	1	-	-
100220027|F|0-20:C>T-20:C>T	100220027	TGCAGCTGTGCGAGGGCCTGTTGCATGAGATCGGAAGAGCGGTTCAGCAGGAATGCCGAGACCGATCTC	966	20:C>T	C>T	20	G>A	A>G	T>C	C>T	0	0	0	1	1	Transition	0.818182	0.181818	0.000000	0	0	0	0	1	1	-	0	0	-	-
100220029|F|0--10:C>G	100220029	TGCAGCTGTGCTGGAATTAATGCCCGCATGAGATCGGAAGAGCGGTTCAGCAGGAATGCCGAGACCGAT	967			10	G>A	A>G	T>C	C>T	0	0	0	0	0	Transversion	0.888889	0.111111	0.000000	1	1	1	1	1	1	0	1	1	-	-
100220029|F|0-10:C>G-10:C>G	100220029	TGCAGCTGTGGTGGAATTAATGCGCGCATGAGATCGGAAGAGCGGTTCAGCAGGAATGCCGAGACCGAT	968	10:C>G	C>G	10	G>A	A>G	T>C	C>T	0	0	0	0	0	Transversion	0.888889	0.111111	0.000000	0	0	0	0	0	0	1	0	0	-	-
100220029|F|0--23:C>G	100220029	TGCAGCTGTGCTGGAATTAATGCCCGCATGAGATCGGAAGAGCGGTTCAGCAGGAATGCCGAGACCGAT	969			23	G>A	A>G	T>C	C>T	0	0	0	0	0	Transversion	0.666667	0.333333	0.000000	1	1	1	1	1	1	0	0	0	-	-
100220029|F|0-23:C>G-23:C>G	100220029	TGCAGCTGTGCTGGAATTAATGCGTGCATGAGATCGGAAGAGCGGTTCAGCAGGAATGCCGAGACCGAT	970	23:C>G	C>G	23	G>A	A>G	T>C	C>T	0	0	0	0	0	Transversion	0.666667	0.333333	0.000000	0	0	0	0	0	0	1	1	1	-	-
100220032|F|0--7:G>A	100220032	TGCAGGAGCAGCGCATCCAGGGCCTGCTCTGTGACTGCATGAGATCGGAAGAGCGGTTCAGCAGGAATG	971			7	G>A	A>G	T>C	C>T	0	0	0	0	0	Transversion	0.818182	0.181818	0.000000	1	1	1	1	1	1	1	0	0	-	-
100220032|F|0-7:G>A-7:G>A	100220032	TGCAGGAACAGCGCATCCAGGGCCTACTTTGTGACTGCATGAGATCGGAAGAGCGGTTCAGCAGGAATG	972	7:G>A	G>A	7	G>A	A>G	T>C	C>T	1	0	0	0	1	Transition	0.818182	0.181818	0.000000	0	0	0	0	0	0	0	1	1	-	-
100220033|F|0--13:G>C	100220033	TGCAGGAGCAGCGGATCCAGGGCCTGCTCTGTGACTGCATGAGATCGGAAGAGCGGTTCAGCAGGAATG	973			13	G>A	A>G	T>C	C>T	0	0	0	0	0	Transversion	0.181818	0.818182	0.000000	0	0	0	0	0	0	0	0	0	-	-
100220033|F|0-13:G>C-13:G>C	100220033	TGCAGGAGCAGCGCATCCAGGGCCTGCTCTGTGACTGCATGAGATCGGAAGAGCGGTTCAGCAGGAATG	974	13:G>C	G>C	13	G>A	A>G	T>C	C>T	0	0	0	0	0	Transversion	0.181818	0.818182	0.000000	1	1	1	1	1	1	1	1	1	-	-
100220037|F|0--8:C>G	100220037	TGCAGGAACACCTGGGGGTCCCCGTGCTCTTCGTGAGGGCAGCAGTGCATGAGATCGGAAGAGCGGTTC	975			8	G>A	A>G	T>C	C>T	0	0	0	0	0	Transversion	0.666667	0.333333	0.000000	1	1	1	1	1	1	0	0	0	-	-
100220037|F|0-8:C>G-8:C>G	100220037	TGCAGGAAGACCTGGGGTTCCCCGTGCTCCTCGTGAGGGCAGCAGTGCATGAGATCGGAAGAGCGGTTC	976	8:C>G	C>G	8	G>A	A>G	T>C	C>T	0	0	0	0	0	Transversion	0.666667	0.333333	0.000000	0	0	0	0	0	0	1	1	1	-	-
100220040|F|0--7:G>A	100220040	TGCAGGAGGAAGGTCTCTTCCGCATGAGATCGGAAGAGCGGTTCAGCAGGAATGCCGAGACCGATCTCG	977			7	G>A	A>G	T>C	C>T	0	0	0	0	0	Transversion	0.750000	0.250000	0.000000	1	1	1	1	1	1	-	0	0	-	-
100220040|F|0-7:G>A-7:G>A	100220040	TGCAGGAAGAGGGCCTGTTCCGCATGAGATCGGAAGAGCGGTTCAGCAGGAATGCCGAGACCGATCTCG	978	7:G>A	G>A	7	G>A	A>G	T>C	C>T	1	0	0	0	1	Transition	0.750000	0.250000	0.000000	0	0	0	0	0	0	-	1	1	-	-
100220041|F|0--16:G>C	100220041	TGCAGGAGGAAGGGCTGTTCCGCATGAGATCGGAAGAGCGGTTCAGCAGGAATGCCGAGACCGATCTCG	979			16	G>A	A>G	T>C	C>T	0	0	0	0	0	Transversion	0.500000	0.500000	0.000000	1	1	0	0	0	0	-	1	1	-	-
100220041|F|0-16:G>C-16:G>C	100220041	TGCAGGAGGAAGGGCTCTTCCGCATGAGATCGGAAGAGCGGTTCAGCAGGAATGCCGAGACCGATCTCG	980	16:G>C	G>C	16	G>A	A>G	T>C	C>T	0	0	0	0	0	Transversion	0.500000	0.500000	0.000000	0	0	1	1	1	1	-	0	0	-	-
100220043|F|0--15:C>A	100220043	TGCAGGAAGTGCAGCCGAGCGGCACGGCGCATGAGATCGGAAGAGCGGTTCAGCAGGAATGCCGAGACC	981			15	G>A	A>G	T>C	C>T	0	0	0	0	0	Transversion	0.750000	0.250000	0.000000	1	1	1	1	1	1	-	0	0	-	-
100220043|F|0-15:C>A-15:C>A	100220043	TGCAGGAAGTGCAGCAGAGCGGCACGGCGCATGAGATCGGAAGAGCGGTTCAGCAGGAATGCCGAGACC	982	15:C>A	C>A	15	G>A	A>G	T>C	C>T	0	0	0	0	0	Transversion	0.750000	0.250000	0.000000	0	0	0	0	0	0	-	1	1	-	-
100220043|F|0--18:G>C	100220043	TGCAGGAAGTGCAGCCGAGCGGCACGGCGCATGAGATCGGAAGAGCGGTTCAGCAGGAATGCCGAGACC	983			18	G>A	A>G	T>C	C>T	0	0	0	0	0	Transversion	0.888889	0.111111	0.000000	1	1	1	1	1	1	0	1	1	-	-
100220043|F|0-18:G>C-18:G>C	100220043	TGCAGGAAGTGCAGCGGACCGGCACGGCGCATGAGATCGGAAGAGCGGTTCAGCAGGAATGCCGAGACC	984	18:G>C	G>C	18	G>A	A>G	T>C	C>T	0	0	0	0	0	Transversion	0.888889	0.111111	0.000000	0	0	0	0	0	0	1	0	0	-	-
100220058|F|0--19:G>A	100220058	TGCAGGACGCTCATTGAGAGACTGAAGGCATGAGATCGGAAGAGCGGTTCAGCAGGAATGCCGAGACCG	985			19	G>A	A>G	T>C	C>T	0	0	0	0	0	Transversion	0.250000	0.750000	0.000000	0	0	0	0	0	0	-	1	1	-	-
100220058|F|0-19:G>A-19:G>A	100220058	TGCAGGACGCTCATTGAGAAACTGAAGGCATGAGATCGGAAGAGCGGTTCAGCAGGAATGCCGAGACCG	986	19:G>A	G>A	19	G>A	A>G	T>C	C>T	1	0	0	0	1	Transition	0.250000	0.750000	0.000000	1	1	1	1	1	1	-	0	0	-	-
100220059|F|0--21:C>T	100220059	TGCAGGACGCTCATTGAGAAACTGAAGGCATGAGATCGGAAGAGCGGTTCAGCAGGAATGCCGAGACCG	987			21	G>A	A>G	T>C	C>T	0	0	0	0	0	Transversion	0.750000	0.250000	0.000000	1	1	1	1	0	0	-	1	1	-	-
100220059|F|0-21:C>T-21:C>T	100220059	TGCAGGACGCTCATTGAGAAATTGAAGGCATGAGATCGGAAGAGCGGTTCAGCAGGAATGCCGAGACCG	988	21:C>T	C>T	21	G>A	A>G	T>C	C>T	0	0	0	1	1	Transition	0.750000	0.250000	0.000000	0	0	0	0	1	1	-	0	0	-	-
100220061|F|0--17:C>T	100220061	TGCAGGACTTCAATCTGCCGATCCATGAGGCCCAGCATGAGATCGGAAGAGCGGTTCAGCAGGAATGCC	989			17	G>A	A>G	T>C	C>T	0	0	0	0	0	Transversion	0.777778	0.222222	0.000000	1	1	1	1	1	1	1	0	0	-	-
100220061|F|0-17:C>T-17:C>T	100220061	TGCAGGACTTCAATCTGTCGATCCATGAGGCCCAGCATGAGATCGGAAGAGCGGTTCAGCAGGAATGCC	990	17:C>T	C>T	17	G>A	A>G	T>C	C>T	0	0	0	1	1	Transition	0.777778	0.222222	0.000000	0	0	0	0	0	0	0	1	1	-	-
100220063|F|0--5:G>A	100220063	TGCAGGGGAGAACAAGCCCATCTGGATGCATGAGATCGGAAGAGCGGTTCAGCAGGAATGCCGAGACCG	991			5	G>A	A>G	T>C	C>T	0	0	0	0	0	Transversion	0.875000	0.125000	0.000000	1	1	1	1	1	1	0	1	-	-	-
100220063|F|0-5:G>A-5:G>A	100220063	TGCAGATGAGAACAAACCCATCTGGATGCATGAGATCGGAAGAGCGGTTCAGCAGGAATGCCGAGACCG	992	5:G>A	G>A	5	G>A	A>G	T>C	C>T	1	0	0	0	1	Transition	0.875000	0.125000	0.000000	0	0	0	0	0	0	1	0	-	-	-
100220063|F|0--6:G>A	100220063	TGCAGGGGAGAACAAGCCCATCTGGATGCATGAGATCGGAAGAGCGGTTCAGCAGGAATGCCGAGACCG	993			6	G>A	A>G	T>C	C>T	0	0	0	0	0	Transversion	0.666667	0.333333	0.000000	1	1	1	1	1	1	0	0	0	-	-
100220063|F|0-6:G>A-6:G>A	100220063	TGCAGGAGAGAACAAGCCCATCTGGATGCATGAGATCGGAAGAGCGGTTCAGCAGGAATGCCGAGACCG	994	6:G>A	G>A	6	G>A	A>G	T>C	C>T	1	0	0	0	1	Transition	0.666667	0.333333	0.000000	0	0	0	0	0	0	1	1	1	-	-
100220065|F|0--5:G>C	100220065	TGCAGGAGTCGAGCCCACTGCTCCGGCATGAGATCGGAAGAGCGGTTCAGCAGGAATGCCGAGACCGAT	995			5	G>A	A>G	T>C	C>T	0	0	0	0	0	Transversion	0.857143	0.142857	0.000000	1	1	1	1	1	1	0	-	-	-	-
100220065|F|0-5:G>C-5:G>C	100220065	TGCAGCAGCCTCGCCCATTGCTCCGGCATGAGATCGGAAGAGCGGTTCAGCAGGAATGCCGAGACCGAT	996	5:G>C	G>C	5	G>A	A>G	T>C	C>T	0	0	0	0	0	Transversion	0.857143	0.142857	0.000000	0	0	0	0	0	0	1	-	-	-	-
100220065|F|0--10:G>T	100220065	TGCAGGAGTCGAGCCCACTGCTCCGGCATGAGATCGGAAGAGCGGTTCAGCAGGAATGCCGAGACCGAT	997			10	G>A	A>G	T>C	C>T	0	0	0	0	0	Transversion	0.666667	0.333333	0.000000	1	1	1	1	1	1	0	0	0	-	-
100220065|F|0-10:G>T-10:G>T	100220065	TGCAGGAGTCTGGCCCACTGCTCCGGCATGAGATCGGAAGAGCGGTTCAGCAGGAATGCCGAGACCGAT	998	10:G>T	G>T	10	G>A	A>G	T>C	C>T	0	0	0	0	0	Transversion	0.666667	0.333333	0.000000	0	0	0	0	0	0	1	1	1	-	-
100220069|F|0--6:G>C	100220069	TGCAGGGTCTCAGAACTGCATGAGATCGGAAGAGCGGTTCAGCAGGAATGCCGAGACCGATCTCGTATG	999			6	G>A	A>G	T>C	C>T	0	0	0	0	0	Transversion	0.285714	0.714286	0.000000	0	0	0	0	-	-	-	0	-	-	-
100220069|F|0-6:G>C-6:G>C	100220069	TGCAGGCGCTGAGCTCTGCATGAGATCGGAAGAGCGGTTCAGCAGGAATGCCGAGACCGATCTCGTATG	1000	6:G>C	G>C	6	G>A	A>G	T>C	C>T	0	0	0	0	0	Transversion	0.285714	0.714286	0.000000	1	1	1	1	-	-	-	1	-	-	-
100220074|F|0--18:C>T	100220074	TGCAGGAGGAGTTGGCCCCGCCTTCCACCGATACCCAGAGCATGAGATCGGAAGAGCGGTTCAGCAGGA	1001			18	G>A	A>G	T>C	C>T	0	0	0	0	0	Transversion	0.750000	0.250000	0.000000	1	1	1	1	1	1	-	0	0	-	-
100220074|F|0-18:C>T-18:C>T	100220074	TGCAGGAGGAGTTGGCCCTGCCTTCCATCGGTACCCAGAGCATGAGATCGGAAGAGCGGTTCAGCAGGA	1002	18:C>T	C>T	18	G>A	A>G	T>C	C>T	0	0	0	1	1	Transition	0.750000	0.250000	0.000000	0	0	0	0	0	0	-	1	1	-	-
100220075|F|0--19:A>G	100220075	TGCAGGAGGAGTTGGCCCCACCTTCCACCGATACCCAGAGCATGAGATCGGAAGAGCGGTTCAGCAGGA	1003			19	G>A	A>G	T>C	C>T	0	0	0	0	0	Transversion	0.250000	0.750000	0.000000	0	0	1	1	0	0	-	0	0	-	-
100220075|F|0-19:A>G-19:A>G	100220075	TGCAGGAGGAGTTGGCCCCGCCTTCCACCGATACCCAGAGCATGAGATCGGAAGAGCGGTTCAGCAGGA	1004	19:A>G	A>G	19	G>A	A>G	T>C	C>T	0	1	0	0	1	Transition	0.250000	0.750000	0.000000	1	1	0	0	1	1	-	1	1	-	-
100220077|F|0--24:T>G	100220077	TGCAGGAGTGCAGGAATATACTGATCTGGCAGTAGCATGAGATCGGAAGAGCGGTTCAGCAGGAATGCC	1005			24	G>A	A>G	T>C	C>T	0	0	0	0	0	Transversion	0.750000	0.250000	0.000000	1	1	1	1	1	1	-	0	0	-	-
100220077|F|0-24:T>G-24:T>G	100220077	TGCAGGAGTGCAGGAATATACTGAGCTGGCAGTGGCATGAGATCGGAAGAGCGGTTCAGCAGGAATGCC	1006	24:T>G	T>G	24	G>A	A>G	T>C	C>T	0	0	0	0	0	Transversion	0.750000	0.250000	0.000000	0	0	0	0	0	0	-	1	1	-	-
100220081|F|0--5:T>G	100220081	TGCAGTCCCTCGCTGGTTTTGACATACTTGGGATCTCCCAGCATGAGATCGGAAGAGCGGTTCAGCAGG	1007			5	G>A	A>G	T>C	C>T	0	0	0	0	0	Transversion	0.571429	0.428571	0.000000	1	1	1	1	-	-	0	0	0	-	-
100220081|F|0-5:T>G-5:T>G	100220081	TGCAGGCCCTCACTGGTTTTGACATACTTGGGATCTCCCAGCATGAGATCGGAAGAGCGGTTCAGCAGG	1008	5:T>G	T>G	5	G>A	A>G	T>C	C>T	0	0	0	0	0	Transversion	0.571429	0.428571	0.000000	0	0	0	0	-	-	1	1	1	-	-
100220086|F|0--8:A>G	100220086	TGCAGGCCAATCTTGACCAGTACGGCCTCGATGTTGGGGGAGTGCATGAGATCGGAAGAGCGGTTCAGC	1009			8	G>A	A>G	T>C	C>T	0	0	0	0	0	Transversion	0.250000	0.750000	0.000000	-	-	-	-	-	-	-	0	0	0	0
100220086|F|0-8:A>G-8:A>G	100220086	TGCAGGCCGATCTTGACCAGAACAGCCTCGATGTTGGGCGAGTGCATGAGATCGGAAGAGCGGTTCAGC	1010	8:A>G	A>G	8	G>A	A>G	T>C	C>T	0	1	0	0	1	Transition	0.250000	0.750000	0.000000	-	-	-	-	-	-	-	1	1	1	1
100220087|F|0--29:G>A	100220087	TGCAGGCCGATCTTGACCAGTACAGCCTCGATGTTGGGCGAGTGCATGAGATCGGAAGAGCGGTTCAGC	1011			29	G>A	A>G	T>C	C>T	0	0	0	0	0	Transversion	0.750000	0.250000	0.000000	-	-	-	-	-	-	-	0	0	1	1
100220087|F|0-29:G>A-29:G>A	100220087	TGCAGGCCGATCTTGACCAGCACAGCCTCAATGTTGGGCGAGTGCATGAGATCGGAAGAGCGGTTCAGC	1012	29:G>A	G>A	29	G>A	A>G	T>C	C>T	1	0	0	0	1	Transition	0.750000	0.250000	0.000000	-	-	-	-	-	-	-	1	1	0	0
100220093|F|0--8:A>G	100220093	TGCAGGCTAGCCAGGTAACACCGCATGAGATCGGAAGAGCGGTTCAGCAGGAATGCCGAGACCGATCTC	1013			8	G>A	A>G	T>C	C>T	0	0	0	0	0	Transversion	0.166667	0.833333	0.000000	0	0	0	0	0	0	-	0	0	0	0
100220093|F|0-8:A>G-8:A>G	100220093	TGCAGGCTGGCTAGATAACAGCGCATGAGATCGGAAGAGCGGTTCAGCAGGAATGCCGAGACCGATCTC	1014	8:A>G	A>G	8	G>A	A>G	T>C	C>T	0	1	0	0	1	Transition	0.166667	0.833333	0.000000	1	1	1	1	1	1	-	1	1	1	1
100220094|F|0--11:C>T	100220094	TGCAGGCTGGCCAGGTAGCAGCGCATGAGATCGGAAGAGCGGTTCAGCAGGAATGCCGAGACCGATCTC	1015			11	G>A	A>G	T>C	C>T	0	0	0	0	0	Transversion	0.500000	0.416667	0.083333	0	0	0	0	0	1	-	1	1	1	1
100220094|F|0-11:C>T-11:C>T	100220094	TGCAGGCTGGCTAGATAACAGCGCATGAGATCGGAAGAGCGGTTCAGCAGGAATGCCGAGACCGATCTC	1016	11:C>T	C>T	11	G>A	A>G	T>C	C>T	0	0	0	1	1	Transition	0.500000	0.416667	0.083333	1	1	1	1	1	1	-	0	0	0	0
100220103|F|0--8:A>G	100220103	TGCAGGGCAGTGTCCAGCTGCATGAGATCGGAAGAGCGGTTCAGCAGGAATGCCGAGACCGATCTCGTA	1017			8	G>A	A>G	T>C	C>T	0	0	0	0	0	Transversion	0.666667	0.333333	0.000000	1	1	1	1	1	1	0	0	0	-	-
100220103|F|0-8:A>G-8:A>G	100220103	TGCAGGGCGTTGTCCAGCTGCATGAGATCGGAAGAGCGGTTCAGCAGGAATGCCGAGACCGATCTCGTA	1018	8:A>G	A>G	8	G>A	A>G	T>C	C>T	0	1	0	0	1	Transition	0.666667	0.333333	0.000000	0	0	0	0	0	0	1	1	1	-	-
100220107|F|0--6:T>A	100220107	TGCAGGTGAAGAGATCGGCATGAGATCGGAAGAGCGGTTCAGCAGGAATGCCGAGACCGATCTCGTATG	1019			6	G>A	A>G	T>C	C>T	0	0	0	0	0	Transversion	0.333333	0.666667	0.000000	0	0	0	0	0	0	1	1	1	-	-
100220107|F|0-6:T>A-6:T>A	100220107	TGCAGGAGAAGAGACTGGCATGAGATCGGAAGAGCGGTTCAGCAGGAATGCCGAGACCGATCTCGTATG	1020	6:T>A	T>A	6	G>A	A>G	T>C	C>T	0	0	0	0	0	Transversion	0.333333	0.666667	0.000000	1	1	1	1	1	1	0	0	0	-	-
100220113|F|0--6:C>T	100220113	TGCAGGCCCAGGTTGAGGAGTACCAGGGCATGAGATCGGAAGAGCGGTTCAGCAGGAATGCCGAGACCG	1021			6	G>A	A>G	T>C	C>T	0	0	0	0	0	Transversion	0.250000	0.750000	0.000000	0	0	0	0	-	-	-	0	0	-	-
100220113|F|0-6:C>T-6:C>T	100220113	TGCAGGTCCAAGTGGAGGAGTACCAGGGCATGAGATCGGAAGAGCGGTTCAGCAGGAATGCCGAGACCG	1022	6:C>T	C>T	6	G>A	A>G	T>C	C>T	0	0	0	1	1	Transition	0.250000	0.750000	0.000000	1	1	1	1	-	-	-	1	1	-	-
100220114|F|0--7:C>G	100220114	TGCAGGTCCAAGTGGAGGAGTACCAGGGCATGAGATCGGAAGAGCGGTTCAGCAGGAATGCCGAGACCG	1023			7	G>A	A>G	T>C	C>T	0	0	0	0	0	Transversion	0.666667	0.333333	0.000000	1	1	1	1	-	-	0	0	0	-	-
100220114|F|0-7:C>G-7:C>G	100220114	TGCAGGGGCAGGTGGAGGAGTATCAGGGCATGAGATCGGAAGAGCGGTTCAGCAGGAATGCCGAGACCG	1024	7:C>G	C>G	7	G>A	A>G	T>C	C>T	0	0	0	0	0	Transversion	0.666667	0.333333	0.000000	0	0	0	0	-	-	1	1	1	-	-
100220117|F|0--5:G>A	100220117	TGCAGGTGCTGCTGCACGCGCATGAGATCGGAAGAGCGGTTCAGCAGGAATGCCGAGACCGATCTCGTA	1025			5	G>A	A>G	T>C	C>T	0	0	0	0	0	Transversion	0.857143	0.142857	0.000000	1	1	1	1	-	-	0	1	1	-	-
100220117|F|0-5:G>A-5:G>A	100220117	TGCAGATGCTGCTGCACACGCATGAGATCGGAAGAGCGGTTCAGCAGGAATGCCGAGACCGATCTCGTA	1026	5:G>A	G>A	5	G>A	A>G	T>C	C>T	1	0	0	0	1	Transition	0.857143	0.142857	0.000000	0	0	0	0	-	-	1	0	0	-	-
100220118|F|0--11:A>C	100220118	TGCAGGTGCTGATGCACGCGCATGAGATCGGAAGAGCGGTTCAGCAGGAATGCCGAGACCGATCTCGTA	1027			11	G>A	A>G	T>C	C>T	0	0	0	0	0	Transversion	0.285714	0.714286	0.000000	1	1	0	0	-	-	0	0	0	-	-
100220118|F|0-11:A>C-11:A>C	100220118	TGCAGGTGCTGCTGTACGCGCATGAGATCGGAAGAGCGGTTCAGCAGGAATGCCGAGACCGATCTCGTA	1028	11:A>C	A>C	11	G>A	A>G	T>C	C>T	0	0	0	0	0	Transversion	0.285714	0.714286	0.000000	0	0	1	1	-	-	1	1	1	-	-
100220117|F|0--14:C>T	100220117	TGCAGGTGCTGCTGCACGCGCATGAGATCGGAAGAGCGGTTCAGCAGGAATGCCGAGACCGATCTCGTA	1029			14	G>A	A>G	T>C	C>T	0	0	0	0	0	Transversion	0.714286	0.285714	0.000000	1	1	1	1	-	-	1	0	0	-	-
100220117|F|0-14:C>T-14:C>T	100220117	TGCAGGTGCTGCTGTACGCGCATGAGATCGGAAGAGCGGTTCAGCAGGAATGCCGAGACCGATCTCGTA	1030	14:C>T	C>T	14	G>A	A>G	T>C	C>T	0	0	0	1	1	Transition	0.714286	0.285714	0.000000	0	0	0	0	-	-	0	1	1	-	-
100220121|F|0--7:A>G	100220121	TGCAGGTACCGGAACTGGGCGAAGGAGTAGTCCGAGGCCAGCACGGCCTGCATGAGATCGGAAGAGCGG	1031			7	G>A	A>G	T>C	C>T	0	0	0	0	0	Transversion	0.750000	0.250000	0.000000	1	1	1	1	1	1	-	0	0	-	-
100220121|F|0-7:A>G-7:A>G	100220121	TGCAGGTGGCGGAACTGGGCGAAGGAGTAGTCCGAGGCGAGCACGGCCTGCATGAGATCGGAAGAGCGG	1032	7:A>G	A>G	7	G>A	A>G	T>C	C>T	0	1	0	0	1	Transition	0.750000	0.250000	0.000000	0	0	0	0	0	0	-	1	1	-	-
100220122|F|0--17:A>G	100220122	TGCAGGTGGCGGAACTGAGCGAAGGAGTAGTCTGAGGCCAGCACGGCCTGCATGAGATCGGAAGAGCGG	1033			17	G>A	A>G	T>C	C>T	0	0	0	0	0	Transversion	0.750000	0.250000	0.000000	1	1	1	1	1	1	-	0	0	-	-
100220122|F|0-17:A>G-17:A>G	100220122	TGCAGGTGGCGGAACTGGGCGAAGGAGTAGTCCGAGGCGAGCACGGCCTGCATGAGATCGGAAGAGCGG	1034	17:A>G	A>G	17	G>A	A>G	T>C	C>T	0	1	0	0	1	Transition	0.750000	0.250000	0.000000	0	0	0	0	0	0	-	1	1	-	-
100220121|F|0--44:G>C	100220121	TGCAGGTACCGGAACTGGGCGAAGGAGTAGTCCGAGGCCAGCACGGCCTGCATGAGATCGGAAGAGCGG	1035			44	G>A	A>G	T>C	C>T	0	0	0	0	0	Transversion	0.750000	0.250000	0.000000	1	1	1	1	0	0	-	1	1	-	-
100220121|F|0-44:G>C-44:G>C	100220121	TGCAGGTACCGGAACTGGGCGAAGGAGTAGTCCGAGGCCAGCACCGCCTGCATGAGATCGGAAGAGCGG	1036	44:G>C	G>C	44	G>A	A>G	T>C	C>T	0	0	0	0	0	Transversion	0.750000	0.250000	0.000000	0	0	0	0	1	1	-	0	0	-	-
100220124|F|0--20:C>T	100220124	TGCAGGTTCTTCCCTCTGCGCAACACCTTCACTGCATGAGATCGGAAGAGCGGTTCAGCAGGAATGCCG	1037			20	G>A	A>G	T>C	C>T	0	0	0	0	0	Transversion	0.666667	0.333333	0.000000	1	1	1	1	1	1	0	0	0	-	-
100220124|F|0-20:C>T-20:C>T	100220124	TGCAGGTTCTTCCCTCTGCGTAACACCTTCACTGCATGAGATCGGAAGAGCGGTTCAGCAGGAATGCCG	1038	20:C>T	C>T	20	G>A	A>G	T>C	C>T	0	0	0	1	1	Transition	0.666667	0.333333	0.000000	0	0	0	0	0	0	1	1	1	-	-
100220127|F|0--6:A>C	100220127	TGCAGTACAAAGTAATTAAAATGCATGAGATCGGAAGAGCGGTTCAGCAGGAATGCCGAGACCGATCTC	1039			6	G>A	A>G	T>C	C>T	0	0	0	0	0	Transversion	0.909091	0.090909	0.000000	1	1	1	1	1	1	-	1	1	-	-
100220127|F|0-6:A>C-6:A>C	100220127	TGCAGTCCCGAGTAATTAAAATGCATGAGATCGGAAGAGCGGTTCAGCAGGAATGCCGAGACCGATCTC	1040	6:A>C	A>C	6	G>A	A>G	T>C	C>T	0	0	0	0	0	Transversion	0.909091	0.090909	0.000000	0	0	0	0	0	0	-	0	0	-	-
100220128|F|0--8:C>A	100220128	TGCAGTACCGAGTAATTAAAATGCATGAGATCGGAAGAGCGGTTCAGCAGGAATGCCGAGACCGATCTC	1041			8	G>A	A>G	T>C	C>T	0	0	0	0	0	Transversion	0.166667	0.833333	0.000000	0	0	0	0	0	0	-	0	0	-	-
100220128|F|0-8:C>A-8:C>A	100220128	TGCAGTACAAAGTAATTAAAATGCATGAGATCGGAAGAGCGGTTCAGCAGGAATGCCGAGACCGATCTC	1042	8:C>A	C>A	8	G>A	A>G	T>C	C>T	0	0	0	0	0	Transversion	0.166667	0.833333	0.000000	1	1	1	1	1	1	-	1	1	-	-
100220131|F|0--7:C>T	100220131	TGCAGTACCTGGGCCTGGTGGAGGTGGAGGAGTCTCGGGGCATGAGATCGGAAGAGCGGTTCAGCAGGA	1043			7	G>A	A>G	T>C	C>T	0	0	0	0	0	Transversion	0.818182	0.181818	0.000000	1	1	1	1	0	0	1	1	1	1	1
100220131|F|0-7:C>T-7:C>T	100220131	TGCAGTATCTGGGCCTGGTGGAGGTGGAGGAGTCTCGGGGCATGAGATCGGAAGAGCGGTTCAGCAGGA	1044	7:C>T	C>T	7	G>A	A>G	T>C	C>T	0	0	0	1	1	Transition	0.818182	0.181818	0.000000	0	0	0	0	1	1	0	0	0	0	0
100220131|F|0--13:C>A	100220131	TGCAGTACCTGGGCCTGGTGGAGGTGGAGGAGTCTCGGGGCATGAGATCGGAAGAGCGGTTCAGCAGGA	1045			13	G>A	A>G	T>C	C>T	0	0	0	0	0	Transversion	0.909091	0.090909	0.000000	1	1	1	1	1	1	0	1	1	1	1
100220131|F|0-13:C>A-13:C>A	100220131	TGCAGTACCTGGGACTGGTGGAGGTGGAGGAGTCTCGGGGCATGAGATCGGAAGAGCGGTTCAGCAGGA	1046	13:C>A	C>A	13	G>A	A>G	T>C	C>T	0	0	0	0	0	Transversion	0.909091	0.090909	0.000000	0	0	0	0	0	0	1	0	0	0	0
100220132|F|0--16:A>G	100220132	TGCAGTACCTGGGCCTAGTGGAGGTGGAGGAGTCCCGGGGCATGAGATCGGAAGAGCGGTTCAGCAGGA	1047			16	G>A	A>G	T>C	C>T	0	0	0	0	0	Transversion	0.181818	0.818182	0.000000	0	0	0	0	0	0	0	0	0	1	1
100220132|F|0-16:A>G-16:A>G	100220132	TGCAGTACCTGGGCCTGGTGGAGGTGGAGGAGTCTCGGGGCATGAGATCGGAAGAGCGGTTCAGCAGGA	1048	16:A>G	A>G	16	G>A	A>G	T>C	C>T	0	1	0	0	1	Transition	0.181818	0.818182	0.000000	1	1	1	1	1	1	1	1	1	0	0
100220133|F|0--7:T>C	100220133	TGCAGTATGGAGATGAGACCAAGTCCATGCGCATGAGATCGGAAGAGCGGTTCAGCAGGAATGCCGAGA	1049			7	G>A	A>G	T>C	C>T	0	0	0	0	0	Transversion	0.666667	0.333333	0.000000	1	1	1	1	1	1	0	0	0	-	-
100220133|F|0-7:T>C-7:T>C	100220133	TGCAGTACGGGGATGAGACCAAGTCGATGCGCATGAGATCGGAAGAGCGGTTCAGCAGGAATGCCGAGA	1050	7:T>C	T>C	7	G>A	A>G	T>C	C>T	0	0	1	0	1	Transition	0.666667	0.333333	0.000000	0	0	0	0	0	0	1	1	1	-	-
100220137|F|0--7:G>C	100220137	TGCAGTAGGCATGTGCGTAGAATACACGCATGAGATCGGAAGAGCGGTTCAGCAGGAATGCCGAGACCG	1051			7	G>A	A>G	T>C	C>T	0	0	0	0	0	Transversion	0.857143	0.142857	0.000000	1	1	1	1	1	1	0	-	-	-	-
100220137|F|0-7:G>C-7:G>C	100220137	TGCAGTACGCGTGTGCGTAGAAGACACGCATGAGATCGGAAGAGCGGTTCAGCAGGAATGCCGAGACCG	1052	7:G>C	G>C	7	G>A	A>G	T>C	C>T	0	0	0	0	0	Transversion	0.857143	0.142857	0.000000	0	0	0	0	0	0	1	-	-	-	-
100220138|F|0--10:G>A	100220138	TGCAGTAGGCGTGAGCATAGAAGACGCGCATGAGATCGGAAGAGCGGTTCAGCAGGAATGCCGAGACCG	1053			10	G>A	A>G	T>C	C>T	0	0	0	0	0	Transversion	0.250000	0.750000	0.000000	0	0	0	0	0	0	-	-	-	1	1
100220138|F|0-10:G>A-10:G>A	100220138	TGCAGTAGGCATGTGCGTAGAATACACGCATGAGATCGGAAGAGCGGTTCAGCAGGAATGCCGAGACCG	1054	10:G>A	G>A	10	G>A	A>G	T>C	C>T	1	0	0	0	1	Transition	0.250000	0.750000	0.000000	1	1	1	1	1	1	-	-	-	0	0
100220140|F|0--13:T>C	100220140	TGCAGTATTTTATTGGGGTGAGACACTCTAGCATGAGATCGGAAGAGCGGTTCAGCAGGAATGCCGAGA	1055			13	G>A	A>G	T>C	C>T	0	0	0	0	0	Transversion	0.285714	0.714286	0.000000	-	-	-	-	-	-	0	0	0	-	-
100220140|F|0-13:T>C-13:T>C	100220140	TGCAGTATTTTATCTGGGTGAGACACTCCAGCATGAGATCGGAAGAGCGGTTCAGCAGGAATGCCGAGA	1056	13:T>C	T>C	13	G>A	A>G	T>C	C>T	0	0	1	0	1	Transition	0.285714	0.714286	0.000000	-	-	-	-	-	-	1	1	1	-	-
100220141|F|0--20:A>G	100220141	TGCAGTATTTTATCTTGGTGACACACTCTAGCATGAGATCGGAAGAGCGGTTCAGCAGGAATGCCGAGA	1057			20	G>A	A>G	T>C	C>T	0	0	0	0	0	Transversion	0.857143	0.142857	0.000000	-	-	-	-	-	-	0	1	1	-	-
100220141|F|0-20:A>G-20:A>G	100220141	TGCAGTATTTTATCTTGGTGGCACACTCTAGCATGAGATCGGAAGAGCGGTTCAGCAGGAATGCCGAGA	1058	20:A>G	A>G	20	G>A	A>G	T>C	C>T	0	1	0	0	1	Transition	0.857143	0.142857	0.000000	-	-	-	-	-	-	1	0	0	-	-
100220150|F|0--9:T>C	100220150	TGCAGTCACTCTCTAAGTTCATCTCTGTCAAAACGCATGAGATCGGAAGAGCGGTTCAGCAGGAATGCC	1059			9	G>A	A>G	T>C	C>T	0	0	0	0	0	Transversion	0.777778	0.222222	0.000000	-	-	-	-	-	-	1	1	1	0	0
100220150|F|0-9:T>C-9:T>C	100220150	TGCAGTCACCCTCTAAATTCATTTCTGTCAAAACGCATGAGATCGGAAGAGCGGTTCAGCAGGAATGCC	1060	9:T>C	T>C	9	G>A	A>G	T>C	C>T	0	0	1	0	1	Transition	0.777778	0.222222	0.000000	-	-	-	-	-	-	0	0	0	1	1
100220150|F|0--10:C>T	100220150	TGCAGTCACTCTCTAAGTTCATCTCTGTCAAAACGCATGAGATCGGAAGAGCGGTTCAGCAGGAATGCC	1061			10	G>A	A>G	T>C	C>T	0	0	0	0	0	Transversion	0.777778	0.222222	0.000000	-	-	-	-	-	-	1	0	0	1	1
100220150|F|0-10:C>T-10:C>T	100220150	TGCAGTCACTTTCTAAGTTCATCTCTGTCAAAACGCATGAGATCGGAAGAGCGGTTCAGCAGGAATGCC	1062	10:C>T	C>T	10	G>A	A>G	T>C	C>T	0	0	0	1	1	Transition	0.777778	0.222222	0.000000	-	-	-	-	-	-	0	1	1	0	0
100220154|F|0--7:A>G	100220154	TGCAGTCAGATGTCCCACTGCGCATGAGATCGGAAGAGCGGTTCAGCAGGAATGCCGAGACCGATCTCG	1063			7	G>A	A>G	T>C	C>T	0	0	0	0	0	Transversion	0.250000	0.750000	0.000000	0	0	1	1	0	0	-	0	0	-	-
100220154|F|0-7:A>G-7:A>G	100220154	TGCAGTCGGATGTTCCGCTGCGCATGAGATCGGAAGAGCGGTTCAGCAGGAATGCCGAGACCGATCTCG	1064	7:A>G	A>G	7	G>A	A>G	T>C	C>T	0	1	0	0	1	Transition	0.250000	0.750000	0.000000	1	1	0	0	1	1	-	1	1	-	-
100220161|F|0--5:T>C	100220161	TGCAGTGAACAACTTGCAGAAACCTGATAGCATAATGACTTCATAATAATTACCGCATGAGATCGGAAG	1065			5	G>A	A>G	T>C	C>T	0	0	0	0	0	Transversion	0.444444	0.555556	0.000000	0	0	1	1	0	0	0	1	1	-	-
100220161|F|0-5:T>C-5:T>C	100220161	TGCAGCGAACAACTTGCAGAAACCTGATAGCATAATGACTTCATAATAATTACCGCATGAGATCGGAAG	1066	5:T>C	T>C	5	G>A	A>G	T>C	C>T	0	0	1	0	1	Transition	0.444444	0.555556	0.000000	1	1	0	0	1	1	1	0	0	-	-
100220162|F|0--8:G>A	100220162	TGCAGCGAGCAACTTGCAGAAACCTGATAGCATAATGACTTCATAATAATTATGGCATGAGATCGGAAG	1067			8	G>A	A>G	T>C	C>T	0	0	0	0	0	Transversion	0.333333	0.666667	0.000000	0	0	0	0	0	0	1	1	1	-	-
100220162|F|0-8:G>A-8:G>A	100220162	TGCAGCGAACAACTTGCAGAAACCTGATAGCATAATGACTTCATAATAATTACCGCATGAGATCGGAAG	1068	8:G>A	G>A	8	G>A	A>G	T>C	C>T	1	0	0	0	1	Transition	0.333333	0.666667	0.000000	1	1	1	1	1	1	0	0	0	-	-
100220164|F|0--10:C>T	100220164	TGCAGTGCAACCTGAGCCGCTACTTCATGGAGTATGACCGCATGAGATCGGAAGAGCGGTTCAGCAGGA	1069			10	G>A	A>G	T>C	C>T	0	0	0	0	0	Transversion	0.400000	0.600000	0.000000	0	0	0	0	0	0	-	1	1	-	-
100220164|F|0-10:C>T-10:C>T	100220164	TGCAGTGCAATCTGAGCCGATACTTCATGGAGTACGACCGCATGAGATCGGAAGAGCGGTTCAGCAGGA	1070	10:C>T	C>T	10	G>A	A>G	T>C	C>T	0	0	0	1	1	Transition	0.400000	0.600000	0.000000	1	1	1	1	1	1	-	0	0	-	-
100220167|F|0--19:C>T	100220167	TGCAGTGCACCACGATGGGCGGGTTCAGGCTCCTTGACGTGTCCAGCATGAGATCGGAAGAGCGGTTCA	1071			19	G>A	A>G	T>C	C>T	0	0	0	0	0	Transversion	0.222222	0.777778	0.000000	0	0	0	0	0	0	0	1	1	-	-
100220167|F|0-19:C>T-19:C>T	100220167	TGCAGTGCACCACGATGGGTGGGTTCAAGCTTCTGGACGTGTCCAGCATGAGATCGGAAGAGCGGTTCA	1072	19:C>T	C>T	19	G>A	A>G	T>C	C>T	0	0	0	1	1	Transition	0.222222	0.777778	0.000000	1	1	1	1	1	1	1	0	0	-	-
100220168|F|0--31:C>T	100220168	TGCAGTGCACCACGATGGGTGGGTTCAAGCTCCTCGACGTGTCCAGCATGAGATCGGAAGAGCGGTTCA	1073			31	G>A	A>G	T>C	C>T	0	0	0	0	0	Transversion	0.333333	0.666667	0.000000	0	0	0	0	0	0	1	1	1	-	-
100220168|F|0-31:C>T-31:C>T	100220168	TGCAGTGCACCACGATGGGTGGGTTCAAGCTTCTGGACGTGTCCAGCATGAGATCGGAAGAGCGGTTCA	1074	31:C>T	C>T	31	G>A	A>G	T>C	C>T	0	0	0	1	1	Transition	0.333333	0.666667	0.000000	1	1	1	1	1	1	0	0	0	-	-
100220181|F|0--18:T>C	100220181	TGCAGTGTTTTATAATGGTGTACAATGTTGATCTATGGGGTGGAACAGCATGAGATCGGAAGAGCGGTT	1075			18	G>A	A>G	T>C	C>T	0	0	0	0	0	Transversion	0.666667	0.333333	0.000000	1	1	1	1	1	1	0	0	0	-	-
100220181|F|0-18:T>C-18:T>C	100220181	TGCAGTGTTTTATAATGGCGTACAATGTTGATCTATAGGGTGGAACAGCATGAGATCGGAAGAGCGGTT	1076	18:T>C	T>C	18	G>A	A>G	T>C	C>T	0	0	1	0	1	Transition	0.666667	0.333333	0.000000	0	0	0	0	0	0	1	1	1	-	-
100220183|F|0--6:T>G	100220183	TGCAGTTACGTCATTGGAATGTCGTGCATGAGATCGGAAGAGCGGTTCAGCAGGAATGCCGAGACCGAT	1077			6	G>A	A>G	T>C	C>T	0	0	0	0	0	Transversion	0.400000	0.600000	0.000000	0	0	0	0	0	0	-	-	-	-	-
100220183|F|0-6:T>G-6:T>G	100220183	TGCAGTGACGTCATCGGAATGCCATGCATGAGATCGGAAGAGCGGTTCAGCAGGAATGCCGAGACCGAT	1078	6:T>G	T>G	6	G>A	A>G	T>C	C>T	0	0	0	0	0	Transversion	0.400000	0.600000	0.000000	1	1	1	1	1	1	-	-	-	-	-
100220186|F|0--16:T>C	100220186	TGCAGTTCATGTACTATGGCACACTAGAGCTGAGCATGAGATCGGAAGAGCGGTTCAGCAGGAATGCCG	1079			16	G>A	A>G	T>C	C>T	0	0	0	0	0	Transversion	0.500000	0.500000	0.000000	-	-	-	-	-	-	-	0	0	0	0
100220186|F|0-16:T>C-16:T>C	100220186	TGCAGTTCATGTACTACGGCACGCTGGAGCTTAGCATGAGATCGGAAGAGCGGTTCAGCAGGAATGCCG	1080	16:T>C	T>C	16	G>A	A>G	T>C	C>T	0	0	1	0	1	Transition	0.500000	0.500000	0.000000	-	-	-	-	-	-	-	1	1	1	1
100220189|F|0--22:T>G	100220189	TGCAGTTGATGATGACATCCTCTGGCCGGATGCGGCGCTTTAGCATGAGATCGGAAGAGCGGTTCAGCA	1081			22	G>A	A>G	T>C	C>T	0	0	0	0	0	Transversion	0.250000	0.750000	0.000000	0	0	-	-	0	0	-	0	0	-	-
100220189|F|0-22:T>G-22:T>G	100220189	TGCAGTTGATGATGACGTCCTCGGGCCGGATGCGGCGCTTCAGCATGAGATCGGAAGAGCGGTTCAGCA	1082	22:T>G	T>G	22	G>A	A>G	T>C	C>T	0	0	0	0	0	Transversion	0.250000	0.750000	0.000000	1	1	-	-	1	1	-	1	1	-	-
100220190|F|0--30:T>G	100220190	TGCAGTTGATGATGACGTCCTCGGGCCGGATGCGGCGCTTCAGCATGAGATCGGAAGAGCGGTTCAGCA	1083			30	G>A	A>G	T>C	C>T	0	0	0	0	0	Transversion	0.750000	0.250000	0.000000	1	1	-	-	1	1	-	0	0	-	-
100220190|F|0-30:T>G-30:T>G	100220190	TGCAGTTGATGATGACATCCTCGGGCCGGAGGCGGCGCTTCAGCATGAGATCGGAAGAGCGGTTCAGCA	1084	30:T>G	T>G	30	G>A	A>G	T>C	C>T	0	0	0	0	0	Transversion	0.750000	0.250000	0.000000	0	0	-	-	0	0	-	1	1	-	-
100220228|F|0--5:C>A	100220228	TGCAGCCAAACTCCCTCAGCATAGATCGGAAGAGCGGTTCAGCAGGAATGCCGAGACCGATCTCGTATG	1085			5	G>A	A>G	T>C	C>T	0	0	0	0	0	Transversion	0.166667	0.833333	0.000000	0	0	0	0	0	0	-	-	-	1	1
100220228|F|0-5:C>A-5:C>A	100220228	TGCAGACACACACCCTCAGCATAGATCGGAAGAGCGGTTCAGCAGGAATGCCGAGACCGATCTCGTATG	1086	5:C>A	C>A	5	G>A	A>G	T>C	C>T	0	0	0	0	0	Transversion	0.166667	0.833333	0.000000	1	1	1	1	1	1	-	-	-	0	0
100220229|F|0--7:G>A	100220229	TGCAGACGCACAGGCACGGCATAGATCGGAAGAGCGGTTCAGCAGGAATGCCGAGACCGATCTCGTATG	1087			7	G>A	A>G	T>C	C>T	0	0	0	0	0	Transversion	0.166667	0.833333	0.000000	0	0	0	0	0	0	-	-	-	0	0
100220229|F|0-7:G>A-7:G>A	100220229	TGCAGACACACACCCTCAGCATAGATCGGAAGAGCGGTTCAGCAGGAATGCCGAGACCGATCTCGTATG	1088	7:G>A	G>A	7	G>A	A>G	T>C	C>T	1	0	0	0	1	Transition	0.166667	0.833333	0.000000	1	1	1	1	1	1	-	-	-	1	1
100220230|F|0--12:G>C	100220230	TGCAGACACACAGTCACAGCATAGATCGGAAGAGCGGTTCAGCAGGAATGCCGAGACCGATCTCGTATG	1089			12	G>A	A>G	T>C	C>T	0	0	0	0	0	Transversion	0.333333	0.666667	0.000000	0	0	0	0	0	0	-	-	-	0	0
100220230|F|0-12:G>C-12:G>C	100220230	TGCAGACACACACCCTCAGCATAGATCGGAAGAGCGGTTCAGCAGGAATGCCGAGACCGATCTCGTATG	1090	12:G>C	G>C	12	G>A	A>G	T>C	C>T	0	0	0	0	0	Transversion	0.333333	0.666667	0.000000	1	1	1	1	1	1	-	-	-	1	1
100220270|F|0--13:T>A	100220270	TGCAGAGTTTGAGTAAGAGCATGAGATCGGAAGAGCGGTTCAGCAGGAATGCCGAGACCGATCTCGTAT	1091			13	G>A	A>G	T>C	C>T	0	0	0	0	0	Transversion	0.750000	0.250000	0.000000	1	1	1	1	1	1	-	-	-	-	-
100220270|F|0-13:T>A-13:T>A	100220270	TGCAGAGTTTGACACAAAGCATGAGATCGGAAGAGCGGTTCAGCAGGAATGCCGAGACCGATCTCGTAT	1092	13:T>A	T>A	13	G>A	A>G	T>C	C>T	0	0	0	0	0	Transversion	0.750000	0.250000	0.000000	0	0	0	0	0	0	-	-	-	-	-
100220279|F|0--7:T>C	100220279	TGCAGATTGACGGCTCCACCCTGCGGACCCTGTGCATAGATCGGAAGAGCGGTTCAGCAGGAATGCCGA	1093			7	G>A	A>G	T>C	C>T	0	0	0	0	0	Transversion	0.400000	0.600000	0.000000	0	0	0	0	0	0	-	-	-	-	-
100220279|F|0-7:T>C-7:T>C	100220279	TGCAGATCGACGGCTCCACCCTGCGAACCCTGTGCATAGATCGGAAGAGCGGTTCAGCAGGAATGCCGA	1094	7:T>C	T>C	7	G>A	A>G	T>C	C>T	0	0	1	0	1	Transition	0.400000	0.600000	0.000000	1	1	1	1	1	1	-	-	-	-	-
100220301|F|0--14:G>C	100220301	TGCAGCAGGACCACGACCTCTGCCTGGCCAACAGCATGCATGAGATCGGAAGAGCGGTTCAGCAGGAAT	1095			14	G>A	A>G	T>C	C>T	0	0	0	0	0	Transversion	0.600000	0.400000	0.000000	1	1	1	1	1	1	-	-	-	-	-
100220301|F|0-14:G>C-14:G>C	100220301	TGCAGCAGGACCACCACCTCAGCCTGGCCAACAGCATGCATGAGATCGGAAGAGCGGTTCAGCAGGAAT	1096	14:G>C	G>C	14	G>A	A>G	T>C	C>T	0	0	0	0	0	Transversion	0.600000	0.400000	0.000000	0	0	0	0	0	0	-	-	-	-	-
100220302|F|0--32:G>A	100220302	TGCAGCAGGACCACGACCTCTGCCTGGCCAACGGCGTGCATGAGATCGGAAGAGCGGTTCAGCAGGAAT	1097			32	G>A	A>G	T>C	C>T	0	0	0	0	0	Transversion	0.200000	0.800000	0.000000	0	0	0	0	1	1	-	-	-	-	-
100220302|F|0-32:G>A-32:G>A	100220302	TGCAGCAGGACCACGACCTCTGCCTGGCCAACAGCATGCATGAGATCGGAAGAGCGGTTCAGCAGGAAT	1098	32:G>A	G>A	32	G>A	A>G	T>C	C>T	1	0	0	0	1	Transition	0.200000	0.800000	0.000000	1	1	1	1	0	0	-	-	-	-	-
100220315|F|0--5:C>T	100220315	TGCAGCCCTGGGGGGCCGGGCATGAGATCGGAAGAGCGGTTCAGCAGGAATGCCGAGACCGATCTCGTA	1099			5	G>A	A>G	T>C	C>T	0	0	0	0	0	Transversion	0.444444	0.555556	0.000000	0	0	0	0	0	-	-	-	-	-	-
100220315|F|0-5:C>T-5:C>T	100220315	TGCAGTCCTGGGGGGCATGGCATGAGATCGGAAGAGCGGTTCAGCAGGAATGCCGAGACCGATCTCGTA	1100	5:C>T	C>T	5	G>A	A>G	T>C	C>T	0	0	0	1	1	Transition	0.444444	0.555556	0.000000	1	1	1	1	1	-	-	-	-	-	-
100220316|F|0--11:G>T	100220316	TGCAGCCCTGGGGGACCACGCATGAGATCGGAAGAGCGGTTCAGCAGGAATGCCGAGACCGATCTCGTA	1101			11	G>A	A>G	T>C	C>T	0	0	0	0	0	Transversion	0.400000	0.600000	0.000000	0	0	0	0	0	0	-	-	-	-	-
100220316|F|0-11:G>T-11:G>T	100220316	TGCAGCCCTGGTGGGACACGCATGAGATCGGAAGAGCGGTTCAGCAGGAATGCCGAGACCGATCTCGTA	1102	11:G>T	G>T	11	G>A	A>G	T>C	C>T	0	0	0	0	0	Transversion	0.400000	0.600000	0.000000	1	1	1	1	1	1	-	-	-	-	-
100220319|F|0--5:A>C	100220319	TGCAGAGCATGTTGTCTTCAGCATGAGATCGGAAGAGCGGTTCAGCAGGAATGCCGAGACCGATCTCGT	1103			5	G>A	A>G	T>C	C>T	0	0	0	0	0	Transversion	0.250000	0.750000	0.000000	0	0	0	0	0	0	-	-	-	1	1
100220319|F|0-5:A>C-5:A>C	100220319	TGCAGCCCATCTTTTTTTCAGCATGAGATCGGAAGAGCGGTTCAGCAGGAATGCCGAGACCGATCTCGT	1104	5:A>C	A>C	5	G>A	A>G	T>C	C>T	0	0	0	0	0	Transversion	0.250000	0.750000	0.000000	1	1	1	1	1	1	-	-	-	0	0
100220322|F|0--5:C>T	100220322	TGCAGCGGCGTGCTGAAGGAGCTGCTCTCCAAGAAGCATGAGATCGGAAGAGCGGTTCAGCAGGAATGC	1105			5	G>A	A>G	T>C	C>T	0	0	0	0	0	Transversion	0.500000	0.500000	0.000000	-	-	-	-	0	0	-	-	-	1	1
100220322|F|0-5:C>T-5:C>T	100220322	TGCAGTGGCGTGCTCAAGGAGCTGCTGTCCAAGAAGCATGAGATCGGAAGAGCGGTTCAGCAGGAATGC	1106	5:C>T	C>T	5	G>A	A>G	T>C	C>T	0	0	0	1	1	Transition	0.500000	0.500000	0.000000	-	-	-	-	1	1	-	-	-	0	0
100220323|F|0--24:T>C	100220323	TGCAGCGGCGTGCTGAAGGAGCTGTTGTCCAAGAAGCATGAGATCGGAAGAGCGGTTCAGCAGGAATGC	1107			24	G>A	A>G	T>C	C>T	0	0	0	0	0	Transversion	0.250000	0.750000	0.000000	-	-	-	-	0	0	-	-	-	0	0
100220323|F|0-24:T>C-24:T>C	100220323	TGCAGCGGCGTGCTGAAGGAGCTGCTCTCCAAGAAGCATGAGATCGGAAGAGCGGTTCAGCAGGAATGC	1108	24:T>C	T>C	24	G>A	A>G	T>C	C>T	0	0	1	0	1	Transition	0.250000	0.750000	0.000000	-	-	-	-	1	1	-	-	-	1	1
100220325|F|0--8:T>C	100220325	TGCAGCGTTGTGATGGACTTGTGGGCATGAGATCGGAAGAGCGGTTCAGCAGGAATGCCGAGACCGATC	1109			8	G>A	A>G	T>C	C>T	0	0	0	0	0	Transversion	0.200000	0.800000	0.000000	0	0	0	0	0	0	-	-	-	-	-
100220325|F|0-8:T>C-8:T>C	100220325	TGCAGCGTCGTGATGGACTTGTGGGCATGAGATCGGAAGAGCGGTTCAGCAGGAATGCCGAGACCGATC	1110	8:T>C	T>C	8	G>A	A>G	T>C	C>T	0	0	1	0	1	Transition	0.200000	0.800000	0.000000	1	1	1	1	1	1	-	-	-	-	-
100220328|F|0--5:C>T	100220328	TGCAGCTCTGGCAAGGAGAAGGCATGAGATCGGAAGAGCGGTTCAGCAGGAATGCCGAGACCGATCTCG	1111			5	G>A	A>G	T>C	C>T	0	0	0	0	0	Transversion	0.750000	0.250000	0.000000	1	1	1	1	0	0	-	-	-	-	-
100220328|F|0-5:C>T-5:C>T	100220328	TGCAGTTCTGGCAAGGAGAAGGCATGAGATCGGAAGAGCGGTTCAGCAGGAATGCCGAGACCGATCTCG	1112	5:C>T	C>T	5	G>A	A>G	T>C	C>T	0	0	0	1	1	Transition	0.750000	0.250000	0.000000	0	0	0	0	1	1	-	-	-	-	-
100220329|F|0--8:A>T	100220329	TGCAGCTCAGGCACCGAGAAGGCATGAGATCGGAAGAGCGGTTCAGCAGGAATGCCGAGACCGATCTCG	1113			8	G>A	A>G	T>C	C>T	0	0	0	0	0	Transversion	0.250000	0.750000	0.000000	0	0	0	0	0	0	-	-	-	-	-
100220329|F|0-8:A>T-8:A>T	100220329	TGCAGCTCTGGCAAGGAGAAGGCATGAGATCGGAAGAGCGGTTCAGCAGGAATGCCGAGACCGATCTCG	1114	8:A>T	A>T	8	G>A	A>G	T>C	C>T	0	0	0	0	0	Transversion	0.250000	0.750000	0.000000	1	1	1	1	1	1	-	-	-	-	-
100220363|F|0--10:G>A	100220363	TGCAGGAGTAGTAGTTCACCAGCTTCTCCTCATCTGGCATGAGATCGGAAGAGCGGTTCAGCAGGAATG	1115			10	G>A	A>G	T>C	C>T	0	0	0	0	0	Transversion	0.428571	0.571429	0.000000	0	0	0	0	-	-	1	-	-	-	-
100220363|F|0-10:G>A-10:G>A	100220363	TGCAGGAGTAATAATTCACCAGTTTCTCCTCATCCGGCATGAGATCGGAAGAGCGGTTCAGCAGGAATG	1116	10:G>A	G>A	10	G>A	A>G	T>C	C>T	1	0	0	0	1	Transition	0.428571	0.571429	0.000000	1	1	1	1	-	-	0	-	-	-	-
100220375|F|0--5:G>T	100220375	TGCAGGGCGATGGCAATGCGCCTCGACAGGTTGTGCATGAGATCGGAAGAGCGGTTCAGCAGGAATGCC	1117			5	G>A	A>G	T>C	C>T	0	0	0	0	0	Transversion	0.250000	0.625000	0.125000	0	0	0	0	0	1	-	-	-	-	-
100220375|F|0-5:G>T-5:G>T	100220375	TGCAGTGCGATGGCAATGCGTCGGGACAGGTTGTGCATGAGATCGGAAGAGCGGTTCAGCAGGAATGCC	1118	5:G>T	G>T	5	G>A	A>G	T>C	C>T	0	0	0	0	0	Transversion	0.250000	0.625000	0.125000	1	1	1	1	1	1	-	-	-	-	-
100220381|F|0--7:T>G	100220381	TGCAGGGTAGGCACACGCATAGATCGGAAGAGCGGTTCAGCAGGAATGCCGAGACCGATCTCGTATGCC	1119			7	G>A	A>G	T>C	C>T	0	0	0	0	0	Transversion	0.800000	0.200000	0.000000	1	1	1	1	-	-	-	1	1	0	0
100220381|F|0-7:T>G-7:T>G	100220381	TGCAGGGGGGGCACAGGCATAGATCGGAAGAGCGGTTCAGCAGGAATGCCGAGACCGATCTCGTATGCC	1120	7:T>G	T>G	7	G>A	A>G	T>C	C>T	0	0	0	0	0	Transversion	0.800000	0.200000	0.000000	0	0	0	0	-	-	-	0	0	1	1
100220381|F|0--14:A>T	100220381	TGCAGGGTAGGCACACGCATAGATCGGAAGAGCGGTTCAGCAGGAATGCCGAGACCGATCTCGTATGCC	1121			14	G>A	A>G	T>C	C>T	0	0	0	0	0	Transversion	0.600000	0.400000	0.000000	0	0	0	0	-	-	-	1	1	1	1
100220381|F|0-14:A>T-14:A>T	100220381	TGCAGGGTAGTCACTCGCATAGATCGGAAGAGCGGTTCAGCAGGAATGCCGAGACCGATCTCGTATGCC	1122	14:A>T	A>T	14	G>A	A>G	T>C	C>T	0	0	0	0	0	Transversion	0.600000	0.400000	0.000000	1	1	1	1	-	-	-	0	0	0	0
100220384|F|0--7:A>G	100220384	TGCAGGTAGCCATGTACTTCTCCATGGTCCGCCTCAAGGCATGAGATCGGAAGAGCGGTTCAGCAGGAA	1123			7	G>A	A>G	T>C	C>T	0	0	0	0	0	Transversion	0.250000	0.750000	0.000000	0	0	0	0	0	0	-	-	-	-	-
100220384|F|0-7:A>G-7:A>G	100220384	TGCAGGTGGCCATGTGCTTCTCCATGGTACGCCGCAAGGCATGAGATCGGAAGAGCGGTTCAGCAGGAA	1124	7:A>G	A>G	7	G>A	A>G	T>C	C>T	0	1	0	0	1	Transition	0.250000	0.750000	0.000000	1	1	1	1	1	1	-	-	-	-	-
100220385|F|0--13:A>G	100220385	TGCAGGTGGCCATATACTTCTCCATGGTCCGCCTCAAGGCATGAGATCGGAAGAGCGGTTCAGCAGGAA	1125			13	G>A	A>G	T>C	C>T	0	0	0	0	0	Transversion	0.200000	0.800000	0.000000	0	0	0	0	0	0	-	-	-	-	-
100220385|F|0-13:A>G-13:A>G	100220385	TGCAGGTAGCCATGTACTTCTCCATGGTCCGCCTCAAGGCATGAGATCGGAAGAGCGGTTCAGCAGGAA	1126	13:A>G	A>G	13	G>A	A>G	T>C	C>T	0	1	0	0	1	Transition	0.200000	0.800000	0.000000	1	1	1	1	1	1	-	-	-	-	-
100220386|F|0--15:A>G	100220386	TGCAGGTGGCCATGTACTTCTCCATGGTACGCCGCAAGGCATGAGATCGGAAGAGCGGTTCAGCAGGAA	1127			15	G>A	A>G	T>C	C>T	0	0	0	0	0	Transversion	0.800000	0.200000	0.000000	0	0	1	1	1	1	-	-	-	-	-
100220386|F|0-15:A>G-15:A>G	100220386	TGCAGGTGGCCATGTGCTTCTCCATGGTACGCCGCAAGGCATGAGATCGGAAGAGCGGTTCAGCAGGAA	1128	15:A>G	A>G	15	G>A	A>G	T>C	C>T	0	1	0	0	1	Transition	0.800000	0.200000	0.000000	1	1	0	0	0	0	-	-	-	-	-
100220399|F|0--6:T>C	100220399	TGCAGGTTGTTCTGCTTCTGCATGAGATCGGAAGAGCGGTTCAGCAGGAATGCCGAGACCGATCTCGTA	1129			6	G>A	A>G	T>C	C>T	0	0	0	0	0	Transversion	0.875000	0.125000	0.000000	-	-	-	-	-	1	0	-	-	1	1
100220399|F|0-6:T>C-6:T>C	100220399	TGCAGGCTATTCTGCTTCTGCATGAGATCGGAAGAGCGGTTCAGCAGGAATGCCGAGACCGATCTCGTA	1130	6:T>C	T>C	6	G>A	A>G	T>C	C>T	0	0	1	0	1	Transition	0.875000	0.125000	0.000000	-	-	-	-	-	0	1	-	-	0	0
100220400|F|0--14:T>C	100220400	TGCAGGTTGTTCTGTTTCTGCATGAGATCGGAAGAGCGGTTCAGCAGGAATGCCGAGACCGATCTCGTA	1131			14	G>A	A>G	T>C	C>T	0	0	0	0	0	Transversion	0.500000	0.500000	0.000000	-	-	-	-	-	0	0	-	-	0	0
100220400|F|0-14:T>C-14:T>C	100220400	TGCAGGTTGTTCTGCTTCTGCATGAGATCGGAAGAGCGGTTCAGCAGGAATGCCGAGACCGATCTCGTA	1132	14:T>C	T>C	14	G>A	A>G	T>C	C>T	0	0	1	0	1	Transition	0.500000	0.500000	0.000000	-	-	-	-	-	1	1	-	-	1	1
100220450|F|0--16:G>A	100220450	TGCAGTTTGTGGCACAGCCCACCAGCGTGATGCCAGCCAGCATGAGATCGGAAGAGCGGTTCAGCAGGA	1133			16	G>A	A>G	T>C	C>T	0	0	0	0	0	Transversion	0.454545	0.545455	0.000000	0	0	0	0	0	0	1	-	-	-	-
100220450|F|0-16:G>A-16:G>A	100220450	TGCAGTTTGTGGCACAACCCACCAGCGTAATGCCAGCGAGCATGAGATCGGAAGAGCGGTTCAGCAGGA	1134	16:G>A	G>A	16	G>A	A>G	T>C	C>T	1	0	0	0	1	Transition	0.454545	0.545455	0.000000	1	1	1	1	1	1	0	-	-	-	-
100220451|F|0--25:A>C	100220451	TGCAGTTTGTGGCACAGCCCACCAGAGTAATGCCAGCCAGCATGAGATCGGAAGAGCGGTTCAGCAGGA	1135			25	G>A	A>G	T>C	C>T	0	0	0	0	0	Transversion	0.181818	0.818182	0.000000	0	0	0	0	0	0	0	-	-	-	-
100220451|F|0-25:A>C-25:A>C	100220451	TGCAGTTTGTGGCACAGCCCACCAGCGTGATGCCAGCCAGCATGAGATCGGAAGAGCGGTTCAGCAGGA	1136	25:A>C	A>C	25	G>A	A>G	T>C	C>T	0	0	0	0	0	Transversion	0.181818	0.818182	0.000000	1	1	1	1	1	1	1	-	-	-	-
100220477|F|0--5:A>T	100220477	TGCAGAACCTCCCAAACCGCATAGATCGGAAGAGCGGTTCAGCAGGAATGCCGAGACCGATCTCGTATG	1137			5	G>A	A>G	T>C	C>T	0	0	0	0	0	Transversion	0.800000	0.200000	0.000000	1	1	1	1	1	1	-	-	-	1	1
100220477|F|0-5:A>T-5:A>T	100220477	TGCAGTAACTCCCAAAGCGCATAGATCGGAAGAGCGGTTCAGCAGGAATGCCGAGACCGATCTCGTATG	1138	5:A>T	A>T	5	G>A	A>G	T>C	C>T	0	0	0	0	0	Transversion	0.800000	0.200000	0.000000	0	0	0	0	0	0	-	-	-	0	0
100220477|F|0--9:T>A	100220477	TGCAGAACCTCCCAAACCGCATAGATCGGAAGAGCGGTTCAGCAGGAATGCCGAGACCGATCTCGTATG	1139			9	G>A	A>G	T>C	C>T	0	0	0	0	0	Transversion	0.800000	0.200000	0.000000	1	1	1	1	1	1	-	-	-	0	0
100220477|F|0-9:T>A-9:T>A	100220477	TGCAGAACCAACCAAAACGCATAGATCGGAAGAGCGGTTCAGCAGGAATGCCGAGACCGATCTCGTATG	1140	9:T>A	T>A	9	G>A	A>G	T>C	C>T	0	0	0	0	0	Transversion	0.800000	0.200000	0.000000	0	0	0	0	0	0	-	-	-	1	1
100220477|F|0--14:A>G	100220477	TGCAGAACCTCCCAAACCGCATAGATCGGAAGAGCGGTTCAGCAGGAATGCCGAGACCGATCTCGTATG	1141			14	G>A	A>G	T>C	C>T	0	0	0	0	0	Transversion	0.600000	0.400000	0.000000	0	0	0	0	1	1	-	-	-	1	1
100220477|F|0-14:A>G-14:A>G	100220477	TGCAGAAACTCCCAGACCGCATAGATCGGAAGAGCGGTTCAGCAGGAATGCCGAGACCGATCTCGTATG	1142	14:A>G	A>G	14	G>A	A>G	T>C	C>T	0	1	0	0	1	Transition	0.600000	0.400000	0.000000	1	1	1	1	0	0	-	-	-	0	0
100220485|F|0--5:A>C	100220485	TGCAGAAAGAGAATGGGAGCATGAGATCGGAAGAGCGGTTCAGCAGGAATGCCGAGACCGATCTCGTAT	1143			5	G>A	A>G	T>C	C>T	0	0	0	0	0	Transversion	0.857143	0.142857	0.000000	1	1	1	1	1	1	-	-	-	-	0
100220485|F|0-5:A>C-5:A>C	100220485	TGCAGCAGGAGAAGAGGAGCATGAGATCGGAAGAGCGGTTCAGCAGGAATGCCGAGACCGATCTCGTAT	1144	5:A>C	A>C	5	G>A	A>G	T>C	C>T	0	0	0	0	0	Transversion	0.857143	0.142857	0.000000	0	0	0	0	0	0	-	-	-	-	1
100220486|F|0--7:G>A	100220486	TGCAGAAGGAGAAGAGGAGCATGAGATCGGAAGAGCGGTTCAGCAGGAATGCCGAGACCGATCTCGTAT	1145			7	G>A	A>G	T>C	C>T	0	0	0	0	0	Transversion	0.250000	0.750000	0.000000	0	0	0	0	0	0	-	-	-	1	1
100220486|F|0-7:G>A-7:G>A	100220486	TGCAGAAAGAGAATGGGAGCATGAGATCGGAAGAGCGGTTCAGCAGGAATGCCGAGACCGATCTCGTAT	1146	7:G>A	G>A	7	G>A	A>G	T>C	C>T	1	0	0	0	1	Transition	0.250000	0.750000	0.000000	1	1	1	1	1	1	-	-	-	0	0
100220485|F|0--17:A>G	100220485	TGCAGAAAGAGAATGGGAGCATGAGATCGGAAGAGCGGTTCAGCAGGAATGCCGAGACCGATCTCGTAT	1147			17	G>A	A>G	T>C	C>T	0	0	0	0	0	Transversion	0.750000	0.250000	0.000000	1	1	1	1	0	0	-	-	-	1	1
100220485|F|0-17:A>G-17:A>G	100220485	TGCAGAAAGAGAATGGGGGCATGAGATCGGAAGAGCGGTTCAGCAGGAATGCCGAGACCGATCTCGTAT	1148	17:A>G	A>G	17	G>A	A>G	T>C	C>T	0	1	0	0	1	Transition	0.750000	0.250000	0.000000	0	0	0	0	1	1	-	-	-	0	0
100220503|F|0--8:A>C	100220503	TGCAGAACACATCTGAGTGCATGAGATCGGAAGAGCGGTTCAGCAGGAATGCCGAGACCGATCTCGTAT	1149			8	G>A	A>G	T>C	C>T	0	0	0	0	0	Transversion	0.857143	0.142857	0.000000	1	1	1	1	1	1	0	-	-	-	-
100220503|F|0-8:A>C-8:A>C	100220503	TGCAGAACCCACCTGAGAGCATGAGATCGGAAGAGCGGTTCAGCAGGAATGCCGAGACCGATCTCGTAT	1150	8:A>C	A>C	8	G>A	A>G	T>C	C>T	0	0	0	0	0	Transversion	0.857143	0.142857	0.000000	0	0	0	0	0	0	1	-	-	-	-
100220618|F|0--7:C>T	100220618	TGCAGACCAAAGCCACAAAGCATGAGATCGGAAGAGCGGTTCAGCAGGAATGCCGAGACCGATCTCGTA	1151			7	G>A	A>G	T>C	C>T	0	0	0	0	0	Transversion	0.714286	0.285714	0.000000	1	1	1	1	0	0	1	-	-	-	-
100220618|F|0-7:C>T-7:C>T	100220618	TGCAGACTACAGCCACAAAGCATGAGATCGGAAGAGCGGTTCAGCAGGAATGCCGAGACCGATCTCGTA	1152	7:C>T	C>T	7	G>A	A>G	T>C	C>T	0	0	0	1	1	Transition	0.714286	0.285714	0.000000	0	0	0	0	1	1	0	-	-	-	-
100220619|F|0--9:C>A	100220619	TGCAGACCACAGCCACAAAGCATGAGATCGGAAGAGCGGTTCAGCAGGAATGCCGAGACCGATCTCGTA	1153			9	G>A	A>G	T>C	C>T	0	0	0	0	0	Transversion	0.571429	0.428571	0.000000	0	0	1	1	1	1	0	-	-	-	-
100220619|F|0-9:C>A-9:C>A	100220619	TGCAGACCAAAGCCACAAAGCATGAGATCGGAAGAGCGGTTCAGCAGGAATGCCGAGACCGATCTCGTA	1154	9:C>A	C>A	9	G>A	A>G	T>C	C>T	0	0	0	0	0	Transversion	0.571429	0.428571	0.000000	1	1	0	0	0	0	1	-	-	-	-
100220639|F|0--7:C>A	100220639	TGCAGAGCGCTTGACAGGCGCATGAGATCGGAAGAGCGGTTCAGCAGGAATGCCGAGACCGATCTCGTA	1155			7	G>A	A>G	T>C	C>T	0	0	0	0	0	Transversion	0.250000	0.750000	0.000000	0	0	0	0	0	0	-	-	-	-	-
100220639|F|0-7:C>A-7:C>A	100220639	TGCAGAGAGCGTGACTGGCGCATGAGATCGGAAGAGCGGTTCAGCAGGAATGCCGAGACCGATCTCGTA	1156	7:C>A	C>A	7	G>A	A>G	T>C	C>T	0	0	0	0	0	Transversion	0.250000	0.750000	0.000000	1	1	1	1	1	1	-	-	-	-	-
100220670|F|0--6:T>C	100220670	TGCAGATATTGACGAGTGTGAAATCGGGTCACACAACTGCGACATGCATGAGATCGGAAGAGCGGTTCA	1157			6	G>A	A>G	T>C	C>T	0	0	0	0	0	Transversion	0.888889	0.111111	0.000000	1	1	1	1	1	1	0	-	-	-	-
100220670|F|0-6:T>C-6:T>C	100220670	TGCAGACATCGACGAGTGTGAGATCGGATCACACAACTGCGACATGCATGAGATCGGAAGAGCGGTTCA	1158	6:T>C	T>C	6	G>A	A>G	T>C	C>T	0	0	1	0	1	Transition	0.888889	0.111111	0.000000	0	0	0	0	0	0	1	-	-	-	-
100220671|F|0--24:T>C	100220671	TGCAGATATTGACGAGTGTGAAATTGGTGCACACAACTGCGACATGCATGAGATCGGAAGAGCGGTTCA	1159			24	G>A	A>G	T>C	C>T	0	0	0	0	0	Transversion	0.222222	0.777778	0.000000	0	0	0	0	0	0	0	-	-	-	-
100220671|F|0-24:T>C-24:T>C	100220671	TGCAGATATCGACGAGTGTGAAATCGGGTCACACAACTGCGACATGCATGAGATCGGAAGAGCGGTTCA	1160	24:T>C	T>C	24	G>A	A>G	T>C	C>T	0	0	1	0	1	Transition	0.222222	0.777778	0.000000	1	1	1	1	1	1	1	-	-	-	-
100220712|F|0--11:A>T	100220712	TGCAGCAATGGAGGAGATGTGACATCACTCATGTCTACTGCATGAGATCGGAAGAGCGGTTCAGCAGGA	1161			11	G>A	A>G	T>C	C>T	0	0	0	0	0	Transversion	0.857143	0.142857	0.000000	1	1	1	1	1	1	0	-	-	-	-
100220712|F|0-11:A>T-11:A>T	100220712	TGCAGCAATGGTGGAGATGCGAAATCACTCATGTCTACTGCATGAGATCGGAAGAGCGGTTCAGCAGGA	1162	11:A>T	A>T	11	G>A	A>G	T>C	C>T	0	0	0	0	0	Transversion	0.857143	0.142857	0.000000	0	0	0	0	0	0	1	-	-	-	-
100220719|F|0--13:T>C	100220719	TGCAGCACAGCCCTAGCCCTCTGGGCAGCTCCCGCATGAGATCGGAAGAGCGGTTCAGCAGGAATGCCG	1163			13	G>A	A>G	T>C	C>T	0	0	0	0	0	Transversion	0.500000	0.500000	0.000000	1	1	1	1	0	0	-	-	-	0	0
100220719|F|0-13:T>C-13:T>C	100220719	TGCAGCACAGCCCCAGTCCACTGGGCAGCTCCCGCATGAGATCGGAAGAGCGGTTCAGCAGGAATGCCG	1164	13:T>C	T>C	13	G>A	A>G	T>C	C>T	0	0	1	0	1	Transition	0.500000	0.500000	0.000000	0	0	0	0	1	1	-	-	-	1	1
100220732|F|0--5:A>C	100220732	TGCAGATCCTGAGCCTGAGGCATGAGATCGGAAGAGCGGTTCAGCAGGAATGCCGAGACCGATCTCGTA	1165			5	G>A	A>G	T>C	C>T	0	0	0	0	0	Transversion	0.250000	0.750000	0.000000	0	0	0	0	0	0	-	-	-	-	-
100220732|F|0-5:A>C-5:A>C	100220732	TGCAGCACCTGAGACAGAGGCATGAGATCGGAAGAGCGGTTCAGCAGGAATGCCGAGACCGATCTCGTA	1166	5:A>C	A>C	5	G>A	A>G	T>C	C>T	0	0	0	0	0	Transversion	0.250000	0.750000	0.000000	1	1	1	1	1	1	-	-	-	-	-
100220758|F|0--8:C>A	100220758	TGCAGCAGCTGACATAAGCATGAGATCGGAAGAGCGGTTCAGCAGGAATGCCGAGACCGATCTCGTATG	1167			8	G>A	A>G	T>C	C>T	0	0	0	0	0	Transversion	0.250000	0.750000	0.000000	0	0	0	0	1	1	-	-	-	0	0
100220758|F|0-8:C>A-8:C>A	100220758	TGCAGCAGATTGTATTGGCATGAGATCGGAAGAGCGGTTCAGCAGGAATGCCGAGACCGATCTCGTATG	1168	8:C>A	C>A	8	G>A	A>G	T>C	C>T	0	0	0	0	0	Transversion	0.250000	0.750000	0.000000	1	1	1	1	0	0	-	-	-	1	1
100220759|F|0--12:T>C	100220759	TGCAGCAGCTGATATAAGCATGAGATCGGAAGAGCGGTTCAGCAGGAATGCCGAGACCGATCTCGTATG	1169			12	G>A	A>G	T>C	C>T	0	0	0	0	0	Transversion	0.750000	0.250000	0.000000	1	1	1	1	0	0	-	-	-	1	1
100220759|F|0-12:T>C-12:T>C	100220759	TGCAGCAGCTGACATAAGCATGAGATCGGAAGAGCGGTTCAGCAGGAATGCCGAGACCGATCTCGTATG	1170	12:T>C	T>C	12	G>A	A>G	T>C	C>T	0	0	1	0	1	Transition	0.750000	0.250000	0.000000	0	0	0	0	1	1	-	-	-	0	0
100220791|F|0--10:T>C	100220791	TGCAGCAGTGTCAGACGTGGCTGAGCTCTGTACAGGAGGAACTGCTGCATGAGATCGGAAGAGCGGTTC	1171			10	G>A	A>G	T>C	C>T	0	0	0	0	0	Transversion	0.285714	0.714286	0.000000	0	0	1	1	0	0	0	-	-	-	-
100220791|F|0-10:T>C-10:T>C	100220791	TGCAGCAGTGCCAGACGTGGCTGAGCTCTGTACAGGAGGAACTGCTGCATGAGATCGGAAGAGCGGTTC	1172	10:T>C	T>C	10	G>A	A>G	T>C	C>T	0	0	1	0	1	Transition	0.285714	0.714286	0.000000	1	1	0	0	1	1	1	-	-	-	-
100220826|F|0--9:G>A	100220826	TGCAGCCAAGCCATTATAGCATGAGATCGGAAGAGCGGTTCAGCAGGAATGCCGAGACCGATCTCGTAT	1173			9	G>A	A>G	T>C	C>T	0	0	0	0	0	Transversion	0.500000	0.500000	0.000000	0	0	0	0	1	1	-	-	-	1	1
100220826|F|0-9:G>A-9:G>A	100220826	TGCAGCCAAACCATTATAGCATGAGATCGGAAGAGCGGTTCAGCAGGAATGCCGAGACCGATCTCGTAT	1174	9:G>A	G>A	9	G>A	A>G	T>C	C>T	1	0	0	0	1	Transition	0.500000	0.500000	0.000000	1	1	1	1	0	0	-	-	-	0	0
100220834|F|0--35:A>G	100220834	TGCAGCCAGATGCTGCTCACGGACATGTGGATGGGAAGACTGCGCATGAGATCGGAAGAGCGGTTCAGC	1175			35	G>A	A>G	T>C	C>T	0	0	0	0	0	Transversion	0.285714	0.714286	0.000000	0	0	1	1	0	0	0	-	-	-	-
100220834|F|0-35:A>G-35:A>G	100220834	TGCAGCCAGATGCTGCTCACGGACATGTGGATGGGGAGACTGCGCATGAGATCGGAAGAGCGGTTCAGC	1176	35:A>G	A>G	35	G>A	A>G	T>C	C>T	0	1	0	0	1	Transition	0.285714	0.714286	0.000000	1	1	0	0	1	1	1	-	-	-	-
100220836|F|0--7:A>G	100220836	TGCAGCCAGCCCAGGTGGGCTTCCGTTGCCATGACCGCGCCCTCAGCATGAGATCGGAAGAGCGGTTCA	1177			7	G>A	A>G	T>C	C>T	0	0	0	0	0	Transversion	0.444444	0.555556	0.000000	0	0	1	1	0	0	0	-	-	1	1
100220836|F|0-7:A>G-7:A>G	100220836	TGCAGCCGGCCCAGGTGGGCTTCCGTTGCCATGACCGCGCCCTCAGCATGAGATCGGAAGAGCGGTTCA	1178	7:A>G	A>G	7	G>A	A>G	T>C	C>T	0	1	0	0	1	Transition	0.444444	0.555556	0.000000	1	1	0	0	1	1	1	-	-	0	0
100220837|F|0--31:T>C	100220837	TGCAGCCGGCCCAGGTGGGCTTCCGTTGCCATGACCGCGCCCTCAGCATGAGATCGGAAGAGCGGTTCA	1179			31	G>A	A>G	T>C	C>T	0	0	0	0	0	Transversion	0.888889	0.111111	0.000000	1	1	1	1	1	1	0	-	-	1	1
100220837|F|0-31:T>C-31:T>C	100220837	TGCAGCCGGCTCAGGTGGGCTTCCGTTGCCACGACCGCGCCCTCAGCATGAGATCGGAAGAGCGGTTCA	1180	31:T>C	T>C	31	G>A	A>G	T>C	C>T	0	0	1	0	1	Transition	0.888889	0.111111	0.000000	0	0	0	0	0	0	1	-	-	0	0
100220921|F|0--8:T>G	100220921	TGCAGCTGTGCCCACGTGTGCATGAGATCGGAAGAGCGGTTCAGCAGGAATGCCGAGACCGATCTCGTA	1181			8	G>A	A>G	T>C	C>T	0	0	0	0	0	Transversion	0.857143	0.142857	0.000000	1	1	1	1	1	1	0	-	-	-	-
100220921|F|0-8:T>G-8:T>G	100220921	TGCAGCTGGGTGCCGACGTGCATGAGATCGGAAGAGCGGTTCAGCAGGAATGCCGAGACCGATCTCGTA	1182	8:T>G	T>G	8	G>A	A>G	T>C	C>T	0	0	0	0	0	Transversion	0.857143	0.142857	0.000000	0	0	0	0	0	0	1	-	-	-	-
100220922|F|0--15:A>G	100220922	TGCAGCTGTGTGCACACGTGCATGAGATCGGAAGAGCGGTTCAGCAGGAATGCCGAGACCGATCTCGTA	1183			15	G>A	A>G	T>C	C>T	0	0	0	0	0	Transversion	0.714286	0.285714	0.000000	1	1	1	1	0	0	1	-	-	-	-
100220922|F|0-15:A>G-15:A>G	100220922	TGCAGCTGTGTACACGTGTGCATGAGATCGGAAGAGCGGTTCAGCAGGAATGCCGAGACCGATCTCGTA	1184	15:A>G	A>G	15	G>A	A>G	T>C	C>T	0	1	0	0	1	Transition	0.714286	0.285714	0.000000	0	0	0	0	1	1	0	-	-	-	-
100220929|F|0--5:T>C	100220929	TGCAGTTTCATTCTGTGTGCATGAGATCGGAAGAGCGGTTCAGCAGGAATGCCGAGACCGATCTCGTAT	1185			5	G>A	A>G	T>C	C>T	0	0	0	0	0	Transversion	0.250000	0.750000	0.000000	0	0	0	0	0	0	-	-	-	-	-
100220929|F|0-5:T>C-5:T>C	100220929	TGCAGCTTCATTTTTTATGCATGAGATCGGAAGAGCGGTTCAGCAGGAATGCCGAGACCGATCTCGTAT	1186	5:T>C	T>C	5	G>A	A>G	T>C	C>T	0	0	1	0	1	Transition	0.250000	0.750000	0.000000	1	1	1	1	1	1	-	-	-	-	-
100220930|F|0--12:C>T	100220930	TGCAGCTTCATCCTTTGTGCATGAGATCGGAAGAGCGGTTCAGCAGGAATGCCGAGACCGATCTCGTAT	1187			12	G>A	A>G	T>C	C>T	0	0	0	0	0	Transversion	0.500000	0.500000	0.000000	0	0	0	0	1	1	-	-	-	-	-
100220930|F|0-12:C>T-12:C>T	100220930	TGCAGCTTCATTTTTTATGCATGAGATCGGAAGAGCGGTTCAGCAGGAATGCCGAGACCGATCTCGTAT	1188	12:C>T	C>T	12	G>A	A>G	T>C	C>T	0	0	0	1	1	Transition	0.500000	0.500000	0.000000	1	1	1	1	0	0	-	-	-	-	-
100220931|F|0--13:T>A	100220931	TGCAGCTTCATTTTTTATGCATGAGATCGGAAGAGCGGTTCAGCAGGAATGCCGAGACCGATCTCGTAT	1189			13	G>A	A>G	T>C	C>T	0	0	0	0	0	Transversion	0.750000	0.250000	0.000000	1	1	1	1	0	0	-	-	-	-	-
100220931|F|0-13:T>A-13:T>A	100220931	TGCAGCTTCATGAATTATGCATGAGATCGGAAGAGCGGTTCAGCAGGAATGCCGAGACCGATCTCGTAT	1190	13:T>A	T>A	13	G>A	A>G	T>C	C>T	0	0	0	0	0	Transversion	0.750000	0.250000	0.000000	0	0	0	0	1	1	-	-	-	-	-
100220993|F|0--7:G>T	100220993	TGCAGGAGAAGAAGATCTTCCAAATCCCCTGGATGCATGAGATCGGAAGAGCGGTTCAGCAGGAATGCC	1191			7	G>A	A>G	T>C	C>T	0	0	0	0	0	Transversion	0.857143	0.142857	0.000000	1	1	1	1	1	1	0	-	-	-	-
100220993|F|0-7:G>T-7:G>T	100220993	TGCAGGATAAGAAGATCTTCCAAATCCCATGGATGCATGAGATCGGAAGAGCGGTTCAGCAGGAATGCC	1192	7:G>T	G>T	7	G>A	A>G	T>C	C>T	0	0	0	0	0	Transversion	0.857143	0.142857	0.000000	0	0	0	0	0	0	1	-	-	-	-
100220993|F|0--13:G>A	100220993	TGCAGGAGAAGAAGATCTTCCAAATCCCCTGGATGCATGAGATCGGAAGAGCGGTTCAGCAGGAATGCC	1193			13	G>A	A>G	T>C	C>T	0	0	0	0	0	Transversion	0.714286	0.285714	0.000000	1	1	1	1	0	0	1	-	-	-	-
100220993|F|0-13:G>A-13:G>A	100220993	TGCAGGAGAAGAAAATCTTCCAAATCCCCTGGATGCATGAGATCGGAAGAGCGGTTCAGCAGGAATGCC	1194	13:G>A	G>A	13	G>A	A>G	T>C	C>T	1	0	0	0	1	Transition	0.714286	0.285714	0.000000	0	0	0	0	1	1	0	-	-	-	-
100221057|F|0--5:G>T	100221057	TGCAGGCTTTGGGGAGTTGGCATGAGATCGGAAGAGCGGTTCAGCAGGAATGCCGAGACCGATCTCGTA	1195			5	G>A	A>G	T>C	C>T	0	0	0	0	0	Transversion	0.750000	0.250000	0.000000	1	1	1	1	0	0	-	-	-	-	-
100221057|F|0-5:G>T-5:G>T	100221057	TGCAGTCTTTGAGGACTTGGCATGAGATCGGAAGAGCGGTTCAGCAGGAATGCCGAGACCGATCTCGTA	1196	5:G>T	G>T	5	G>A	A>G	T>C	C>T	0	0	0	0	0	Transversion	0.750000	0.250000	0.000000	0	0	0	0	1	1	-	-	-	-	-
100221057|F|0--15:G>A	100221057	TGCAGGCTTTGGGGAGTTGGCATGAGATCGGAAGAGCGGTTCAGCAGGAATGCCGAGACCGATCTCGTA	1197			15	G>A	A>G	T>C	C>T	0	0	0	0	0	Transversion	0.750000	0.250000	0.000000	1	1	1	1	1	1	-	-	-	-	-
100221057|F|0-15:G>A-15:G>A	100221057	TGCAGGTTTTGGGGAATTAGCATGAGATCGGAAGAGCGGTTCAGCAGGAATGCCGAGACCGATCTCGTA	1198	15:G>A	G>A	15	G>A	A>G	T>C	C>T	1	0	0	0	1	Transition	0.750000	0.250000	0.000000	0	0	0	0	0	0	-	-	-	-	-
100221064|F|0--15:T>C	100221064	TGCAGGGAAGCAGTATCTAGAGCATGAGATCGGAAGAGCGGTTCAGCAGGAATGCCGAGACCGATCTCG	1199			15	G>A	A>G	T>C	C>T	0	0	0	0	0	Transversion	0.250000	0.750000	0.000000	0	0	0	0	0	0	-	-	-	1	1
100221064|F|0-15:T>C-15:T>C	100221064	TGCAGGGAAGCAGTACCTGGAGCATGAGATCGGAAGAGCGGTTCAGCAGGAATGCCGAGACCGATCTCG	1200	15:T>C	T>C	15	G>A	A>G	T>C	C>T	0	0	1	0	1	Transition	0.250000	0.750000	0.000000	1	1	1	1	1	1	-	-	-	0	0
100221090|F|0--10:G>C	100221090	TGCAGGGGGCGCCGTGTGGCATGAGATCGGAAGAGCGGTTCAGCAGGAATGCCGAGACCGATCTCGTAT	1201			10	G>A	A>G	T>C	C>T	0	0	0	0	0	Transversion	0.800000	0.200000	0.000000	1	1	1	1	1	1	-	-	-	1	1
100221090|F|0-10:G>C-10:G>C	100221090	TGCAGGGGGCCCGGCGCTGCATGAGATCGGAAGAGCGGTTCAGCAGGAATGCCGAGACCGATCTCGTAT	1202	10:G>C	G>C	10	G>A	A>G	T>C	C>T	0	0	0	0	0	Transversion	0.800000	0.200000	0.000000	0	0	0	0	0	0	-	-	-	0	0
100221091|F|0--14:A>T	100221091	TGCAGGGGGCGCTGAGCAGCATGAGATCGGAAGAGCGGTTCAGCAGGAATGCCGAGACCGATCTCGTAT	1203			14	G>A	A>G	T>C	C>T	0	0	0	0	0	Transversion	0.200000	0.800000	0.000000	0	0	0	0	0	0	-	-	-	0	0
100221091|F|0-14:A>T-14:A>T	100221091	TGCAGGGGGCGCCGTGTGGCATGAGATCGGAAGAGCGGTTCAGCAGGAATGCCGAGACCGATCTCGTAT	1204	14:A>T	A>T	14	G>A	A>G	T>C	C>T	0	0	0	0	0	Transversion	0.200000	0.800000	0.000000	1	1	1	1	1	1	-	-	-	1	1
100221108|F|0--9:A>G	100221108	TGCAGGTACATACCTACAGATGCCCACTTCCCAGCATGAGATCGGAAGAGCGGTTCAGCAGGAATGCCG	1205			9	G>A	A>G	T>C	C>T	0	0	0	0	0	Transversion	0.285714	0.714286	0.000000	1	1	0	0	0	0	-	-	-	0	-
100221108|F|0-9:A>G-9:A>G	100221108	TGCAGGTACGTACCTACAGATGCCCACTTCCCAGCATGAGATCGGAAGAGCGGTTCAGCAGGAATGCCG	1206	9:A>G	A>G	9	G>A	A>G	T>C	C>T	0	1	0	0	1	Transition	0.285714	0.714286	0.000000	0	0	1	1	1	1	-	-	-	1	-
100221109|F|0--12:C>G	100221109	TGCAGGTACGTACCTACAGATGCCCACTTCCCAGCATGAGATCGGAAGAGCGGTTCAGCAGGAATGCCG	1207			12	G>A	A>G	T>C	C>T	0	0	0	0	0	Transversion	0.714286	0.285714	0.000000	1	1	1	1	0	0	-	-	-	1	-
100221109|F|0-12:C>G-12:C>G	100221109	TGCAGGTACGTAGCTACAGATGCCCACTTCCCAGCATGAGATCGGAAGAGCGGTTCAGCAGGAATGCCG	1208	12:C>G	C>G	12	G>A	A>G	T>C	C>T	0	0	0	0	0	Transversion	0.714286	0.285714	0.000000	0	0	0	0	1	1	-	-	-	0	-
100221122|F|0--5:A>G	100221122	TGCAGATCCACGTGAAAAGGGGAGACCACCTGAAGGGGGCGCGCATGAGATCGGAAGAGCGGTTCAGCA	1209			5	G>A	A>G	T>C	C>T	0	0	0	0	0	Transversion	0.250000	0.750000	0.000000	0	0	0	0	0	0	-	-	-	1	1
100221122|F|0-5:A>G-5:A>G	100221122	TGCAGGTCCATGTTAAAAGGGGAGACCACCTGAAGGGGGCACGCATGAGATCGGAAGAGCGGTTCAGCA	1210	5:A>G	A>G	5	G>A	A>G	T>C	C>T	0	1	0	0	1	Transition	0.250000	0.750000	0.000000	1	1	1	1	1	1	-	-	-	0	0
100221208|F|0--6:C>A	100221208	TGCAGTCGTGACTAAAAGTGCATGAGATCGGAAGAGCGGTTCAGCAGGAATGCCGAGACCGATCTCGTA	1211			6	G>A	A>G	T>C	C>T	0	0	0	0	0	Transversion	0.142857	0.857143	0.000000	0	0	0	0	0	0	-	-	-	-	-
100221208|F|0-6:C>A-6:C>A	100221208	TGCAGTAGTGCCTATGAGTGCATGAGATCGGAAGAGCGGTTCAGCAGGAATGCCGAGACCGATCTCGTA	1212	6:C>A	C>A	6	G>A	A>G	T>C	C>T	0	0	0	0	0	Transversion	0.142857	0.857143	0.000000	1	1	1	1	1	1	-	-	-	-	-
100221209|F|0--9:G>A	100221209	TGCAGTAGTGCCTATGAGTGCATGAGATCGGAAGAGCGGTTCAGCAGGAATGCCGAGACCGATCTCGTA	1213			9	G>A	A>G	T>C	C>T	0	0	0	0	0	Transversion	0.714286	0.285714	0.000000	1	1	1	1	0	0	-	-	-	-	-
100221209|F|0-9:G>A-9:G>A	100221209	TGCAGTAGTACCTATGAGTGCATGAGATCGGAAGAGCGGTTCAGCAGGAATGCCGAGACCGATCTCGTA	1214	9:G>A	G>A	9	G>A	A>G	T>C	C>T	1	0	0	0	1	Transition	0.714286	0.285714	0.000000	0	0	0	0	1	1	-	-	-	-	-
100221246|F|0--7:C>T	100221246	TGCAGTCCGGACCCAGAAGCCTGCGTGAGCATGAGATCGGAAGAGCGGTTCAGCAGGAATGCCGAGACC	1215			7	G>A	A>G	T>C	C>T	0	0	0	0	0	Transversion	0.857143	0.142857	0.000000	1	1	1	1	1	1	0	-	-	-	-
100221246|F|0-7:C>T-7:C>T	100221246	TGCAGTCTGGGCCCAGAAGCCTGCGTGAGCATGAGATCGGAAGAGCGGTTCAGCAGGAATGCCGAGACC	1216	7:C>T	C>T	7	G>A	A>G	T>C	C>T	0	0	0	1	1	Transition	0.857143	0.142857	0.000000	0	0	0	0	0	0	1	-	-	-	-
100221247|F|0--15:A>G	100221247	TGCAGTCCGGACCCAAAAGCCTGCGTGAGCATGAGATCGGAAGAGCGGTTCAGCAGGAATGCCGAGACC	1217			15	G>A	A>G	T>C	C>T	0	0	0	0	0	Transversion	0.285714	0.714286	0.000000	1	1	0	0	0	0	0	-	-	-	-
100221247|F|0-15:A>G-15:A>G	100221247	TGCAGTCCGGACCCAGAAGCCTGCGTGAGCATGAGATCGGAAGAGCGGTTCAGCAGGAATGCCGAGACC	1218	15:A>G	A>G	15	G>A	A>G	T>C	C>T	0	1	0	0	1	Transition	0.285714	0.714286	0.000000	0	0	1	1	1	1	1	-	-	-	-
100221307|F|0--6:G>A	100221307	TGCAGTGGAGTCTCGACTGCGCATGAGATCGGAAGAGCGGTTCAGCAGGAATGCCGAGACCGATCTCGT	1219			6	G>A	A>G	T>C	C>T	0	0	0	0	0	Transversion	0.750000	0.250000	0.000000	1	1	1	1	0	0	-	-	-	1	1
100221307|F|0-6:G>A-6:G>A	100221307	TGCAGTAGAATCTCGACTGCGCATGAGATCGGAAGAGCGGTTCAGCAGGAATGCCGAGACCGATCTCGT	1220	6:G>A	G>A	6	G>A	A>G	T>C	C>T	1	0	0	0	1	Transition	0.750000	0.250000	0.000000	0	0	0	0	1	1	-	-	-	0	0
100221308|F|0--8:G>A	100221308	TGCAGTGGGGCCTCCACTGCGCATGAGATCGGAAGAGCGGTTCAGCAGGAATGCCGAGACCGATCTCGT	1221			8	G>A	A>G	T>C	C>T	0	0	0	0	0	Transversion	0.250000	0.750000	0.000000	0	0	0	0	0	0	-	-	-	1	1
100221308|F|0-8:G>A-8:G>A	100221308	TGCAGTGGAGTCTCGACTGCGCATGAGATCGGAAGAGCGGTTCAGCAGGAATGCCGAGACCGATCTCGT	1222	8:G>A	G>A	8	G>A	A>G	T>C	C>T	1	0	0	0	1	Transition	0.250000	0.750000	0.000000	1	1	1	1	1	1	-	-	-	0	0
100221310|F|0--6:G>T	100221310	TGCAGTGGCTCCTGCCCTGCATGAGATCGGAAGAGCGGTTCAGCAGGAATGCCGAGACCGATCTCGTAT	1223			6	G>A	A>G	T>C	C>T	0	0	0	0	0	Transversion	0.888889	0.111111	0.000000	1	1	1	1	1	1	0	-	-	-	-
100221310|F|0-6:G>T-6:G>T	100221310	TGCAGTTTGTCCTGCCCTGCATGAGATCGGAAGAGCGGTTCAGCAGGAATGCCGAGACCGATCTCGTAT	1224	6:G>T	G>T	6	G>A	A>G	T>C	C>T	0	0	0	0	0	Transversion	0.888889	0.111111	0.000000	0	0	0	0	0	0	1	-	-	-	-
100221311|F|0--10:T>C	100221311	TGCAGTGGCTTGTGCCCAGCATGAGATCGGAAGAGCGGTTCAGCAGGAATGCCGAGACCGATCTCGTAT	1225			10	G>A	A>G	T>C	C>T	0	0	0	0	0	Transversion	0.222222	0.777778	0.000000	0	0	0	0	0	0	0	-	-	-	-
100221311|F|0-10:T>C-10:T>C	100221311	TGCAGTGGCTCCTGCCCTGCATGAGATCGGAAGAGCGGTTCAGCAGGAATGCCGAGACCGATCTCGTAT	1226	10:T>C	T>C	10	G>A	A>G	T>C	C>T	0	0	1	0	1	Transition	0.222222	0.777778	0.000000	1	1	1	1	1	1	1	-	-	-	-
100221348|F|0--6:G>T	100221348	TGCAGTGTAAGCAGAAGAGCATGAGATCGGAAGAGCGGTTCAGCAGGAATGCCGAGACCGATCTCGTAT	1227			6	G>A	A>G	T>C	C>T	0	0	0	0	0	Transversion	0.250000	0.750000	0.000000	0	0	0	0	0	0	-	-	-	1	1
100221348|F|0-6:G>T-6:G>T	100221348	TGCAGTTCAAGCACAAGGGCATGAGATCGGAAGAGCGGTTCAGCAGGAATGCCGAGACCGATCTCGTAT	1228	6:G>T	G>T	6	G>A	A>G	T>C	C>T	0	0	0	0	0	Transversion	0.250000	0.750000	0.000000	1	1	1	1	1	1	-	-	-	0	0
100221774|F|0--7:T>A	100221774	TGCAGAATGACAGGAACGCATGAGATCGGAAGAGCGGTTCAGCAGGAATGCCGAGACCGATCTCGTATG	1229			7	G>A	A>G	T>C	C>T	0	0	0	0	0	Transversion	0.750000	0.250000	0.000000	1	1	1	1	1	1	-	0	0	-	-
100221774|F|0-7:T>A-7:T>A	100221774	TGCAGAAAGAAAGGGATGCATGAGATCGGAAGAGCGGTTCAGCAGGAATGCCGAGACCGATCTCGTATG	1230	7:T>A	T>A	7	G>A	A>G	T>C	C>T	0	0	0	0	0	Transversion	0.750000	0.250000	0.000000	0	0	0	0	0	0	-	1	1	-	-
100221775|F|0--10:A>C	100221775	TGCAGAATGAAAGGAACGCATGAGATCGGAAGAGCGGTTCAGCAGGAATGCCGAGACCGATCTCGTATG	1231			10	G>A	A>G	T>C	C>T	0	0	0	0	0	Transversion	0.750000	0.250000	0.000000	1	1	1	1	0	0	-	1	1	-	-
100221775|F|0-10:A>C-10:A>C	100221775	TGCAGAATGACAGGAACGCATGAGATCGGAAGAGCGGTTCAGCAGGAATGCCGAGACCGATCTCGTATG	1232	10:A>C	A>C	10	G>A	A>G	T>C	C>T	0	0	0	0	0	Transversion	0.750000	0.250000	0.000000	0	0	0	0	1	1	-	0	0	-	-
100221775|F|0--14:A>G	100221775	TGCAGAATGAAAGGAACGCATGAGATCGGAAGAGCGGTTCAGCAGGAATGCCGAGACCGATCTCGTATG	1233			14	G>A	A>G	T>C	C>T	0	0	0	0	0	Transversion	0.500000	0.500000	0.000000	1	1	0	0	1	1	-	0	0	-	-
100221775|F|0-14:A>G-14:A>G	100221775	TGCAGAATGAAAGGGACGCATGAGATCGGAAGAGCGGTTCAGCAGGAATGCCGAGACCGATCTCGTATG	1234	14:A>G	A>G	14	G>A	A>G	T>C	C>T	0	1	0	0	1	Transition	0.500000	0.500000	0.000000	0	0	1	1	0	0	-	1	1	-	-
100221789|F|0--7:A>G	100221789	TGCAGCAACACGTTGAAGCATGAGATCGGAAGAGCGGTTCAGCAGGAATGCCGAGACCGATCTCGTATG	1235			7	G>A	A>G	T>C	C>T	0	0	0	0	0	Transversion	0.666667	0.333333	0.000000	1	1	1	1	1	1	0	0	0	-	-
100221789|F|0-7:A>G-7:A>G	100221789	TGCAGCAGCACTTTAAAGCATGAGATCGGAAGAGCGGTTCAGCAGGAATGCCGAGACCGATCTCGTATG	1236	7:A>G	A>G	7	G>A	A>G	T>C	C>T	0	1	0	0	1	Transition	0.666667	0.333333	0.000000	0	0	0	0	0	0	1	1	1	-	-
100221794|F|0--5:A>C	100221794	TGCAGAGTCTACCTGCTGCATGAGATCGGAAGAGCGGTTCAGCAGGAATGCCGAGACCGATCTCGTATG	1237			5	G>A	A>G	T>C	C>T	0	0	0	0	0	Transversion	0.250000	0.750000	0.000000	0	0	0	0	-	-	-	0	0	-	-
100221794|F|0-5:A>C-5:A>C	100221794	TGCAGCCTCTGCCTGCTGCATGAGATCGGAAGAGCGGTTCAGCAGGAATGCCGAGACCGATCTCGTATG	1238	5:A>C	A>C	5	G>A	A>G	T>C	C>T	0	0	0	0	0	Transversion	0.250000	0.750000	0.000000	1	1	1	1	-	-	-	1	1	-	-
100221795|F|0--14:G>A	100221795	TGCAGCCTCTGCCTGCTGCATGAGATCGGAAGAGCGGTTCAGCAGGAATGCCGAGACCGATCTCGTATG	1239			14	G>A	A>G	T>C	C>T	0	0	0	0	0	Transversion	0.750000	0.250000	0.000000	1	1	1	1	-	-	-	0	0	-	-
100221795|F|0-14:G>A-14:G>A	100221795	TGCAGCCTCTGCCTACAGCATGAGATCGGAAGAGCGGTTCAGCAGGAATGCCGAGACCGATCTCGTATG	1240	14:G>A	G>A	14	G>A	A>G	T>C	C>T	1	0	0	0	1	Transition	0.750000	0.250000	0.000000	0	0	0	0	-	-	-	1	1	-	-
100221800|F|0--8:T>G	100221800	TGCAGCTGTCTGCGTTGCATGAGATCGGAAGAGCGGTTCAGCAGGAATGCCGAGACCGATCTCGTATGC	1241			8	G>A	A>G	T>C	C>T	0	0	0	0	0	Transversion	0.571429	0.428571	0.000000	-	-	-	-	1	1	0	0	0	-	-
100221800|F|0-8:T>G-8:T>G	100221800	TGCAGCAGGCTGGCTCGCATGAGATCGGAAGAGCGGTTCAGCAGGAATGCCGAGACCGATCTCGTATGC	1242	8:T>G	T>G	8	G>A	A>G	T>C	C>T	0	0	0	0	0	Transversion	0.571429	0.428571	0.000000	-	-	-	-	0	0	1	1	1	-	-
100221800|F|0--12:C>G	100221800	TGCAGCTGTCTGCGTTGCATGAGATCGGAAGAGCGGTTCAGCAGGAATGCCGAGACCGATCTCGTATGC	1243			12	G>A	A>G	T>C	C>T	0	0	0	0	0	Transversion	0.285714	0.714286	0.000000	-	-	-	-	1	1	0	0	0	-	-
100221800|F|0-12:C>G-12:C>G	100221800	TGCAGCTGTCTGGGTGGCATGAGATCGGAAGAGCGGTTCAGCAGGAATGCCGAGACCGATCTCGTATGC	1244	12:C>G	C>G	12	G>A	A>G	T>C	C>T	0	0	0	0	0	Transversion	0.285714	0.714286	0.000000	-	-	-	-	0	0	1	1	1	-	-
100221809|F|0--9:C>G	100221809	TGCAGCCCACCTGGGGCATGAGATCGGAAGAGCGGTTCAGCAGGAATGCCGAGACCGATCTCGTATGCC	1245			9	G>A	A>G	T>C	C>T	0	0	0	0	0	Transversion	0.500000	0.500000	0.000000	-	-	0	0	1	1	-	0	0	1	1
100221809|F|0-9:C>G-9:C>G	100221809	TGCAGGACAGGTGGGGCATGAGATCGGAAGAGCGGTTCAGCAGGAATGCCGAGACCGATCTCGTATGCC	1246	9:C>G	C>G	9	G>A	A>G	T>C	C>T	0	0	0	0	0	Transversion	0.500000	0.500000	0.000000	-	-	1	1	0	0	-	1	1	0	0
100221816|F|0--7:G>A	100221816	TGCAGTCGATCCATCGGCATGAGATCGGAAGAGCGGTTCAGCAGGAATGCCGAGACCGATCTCGTATGC	1247			7	G>A	A>G	T>C	C>T	0	0	0	0	0	Transversion	0.777778	0.222222	0.000000	1	1	1	1	1	1	1	0	0	-	-
100221816|F|0-7:G>A-7:G>A	100221816	TGCAGTCAATCCAGCGGCATGAGATCGGAAGAGCGGTTCAGCAGGAATGCCGAGACCGATCTCGTATGC	1248	7:G>A	G>A	7	G>A	A>G	T>C	C>T	1	0	0	0	1	Transition	0.777778	0.222222	0.000000	0	0	0	0	0	0	0	1	1	-	-
100221816|F|0--13:T>G	100221816	TGCAGTCGATCCATCGGCATGAGATCGGAAGAGCGGTTCAGCAGGAATGCCGAGACCGATCTCGTATGC	1249			13	G>A	A>G	T>C	C>T	0	0	0	0	0	Transversion	0.666667	0.333333	0.000000	1	1	1	1	1	1	0	0	0	-	-
100221816|F|0-13:T>G-13:T>G	100221816	TGCAGTCGATCCAGCGGCATGAGATCGGAAGAGCGGTTCAGCAGGAATGCCGAGACCGATCTCGTATGC	1250	13:T>G	T>G	13	G>A	A>G	T>C	C>T	0	0	0	0	0	Transversion	0.666667	0.333333	0.000000	0	0	0	0	0	0	1	1	1	-	-
100221834|F|0--5:T>C	100221834	TGCAGTGCATGCGCGTGCATGAGATCGGAAGAGCGGTTCAGCAGGAATGCCGAGACCGATCTCGTATGC	1251			5	G>A	A>G	T>C	C>T	0	0	0	0	0	Transversion	0.714286	0.285714	0.000000	1	1	1	-	1	1	-	-	-	-	-
100221834|F|0-5:T>C-5:T>C	100221834	TGCAGCGCATGCACTTGCATGAGATCGGAAGAGCGGTTCAGCAGGAATGCCGAGACCGATCTCGTATGC	1252	5:T>C	T>C	5	G>A	A>G	T>C	C>T	0	0	1	0	1	Transition	0.714286	0.285714	0.000000	0	0	0	-	0	0	-	-	-	-	-
100221843|F|0--5:G>A	100221843	TGCAGGCATCAGTTTGCATGAGATCGGAAGAGCGGTTCAGCAGGAATGCCGAGACCGATCTCGTATGCC	1253			5	G>A	A>G	T>C	C>T	0	0	0	0	0	Transversion	0.750000	0.250000	0.000000	-	-	-	-	1	1	-	-	-	0	0
100221843|F|0-5:G>A-5:G>A	100221843	TGCAGACATCAGGTTGCATGAGATCGGAAGAGCGGTTCAGCAGGAATGCCGAGACCGATCTCGTATGCC	1254	5:G>A	G>A	5	G>A	A>G	T>C	C>T	1	0	0	0	1	Transition	0.750000	0.250000	0.000000	-	-	-	-	0	0	-	-	-	1	1
100221844|F|0--10:T>A	100221844	TGCAGGCCTCTGTTAGCATGAGATCGGAAGAGCGGTTCAGCAGGAATGCCGAGACCGATCTCGTATGCC	1255			10	G>A	A>G	T>C	C>T	0	0	0	0	0	Transversion	0.250000	0.750000	0.000000	-	-	-	-	0	0	-	-	-	0	0
100221844|F|0-10:T>A-10:T>A	100221844	TGCAGGCCTCAGTTAGCATGAGATCGGAAGAGCGGTTCAGCAGGAATGCCGAGACCGATCTCGTATGCC	1256	10:T>A	T>A	10	G>A	A>G	T>C	C>T	0	0	0	0	0	Transversion	0.250000	0.750000	0.000000	-	-	-	-	1	1	-	-	-	1	1
100221851|F|0--6:A>C	100221851	TGCAGAACAGACTTCAGCATGAGATCGGAAGAGCGGTTCAGCAGGAATGCCGAGACCGATCTCGTATGC	1257			6	G>A	A>G	T>C	C>T	0	0	0	0	0	Transversion	0.857143	0.142857	0.000000	1	1	1	1	0	-	-	-	-	1	1
100221851|F|0-6:A>C-6:A>C	100221851	TGCAGACCAGACCTCAGCATGAGATCGGAAGAGCGGTTCAGCAGGAATGCCGAGACCGATCTCGTATGC	1258	6:A>C	A>C	6	G>A	A>G	T>C	C>T	0	0	0	0	0	Transversion	0.857143	0.142857	0.000000	0	0	0	0	1	-	-	-	-	0	0
100221852|F|0--11:T>C	100221852	TGCAGAACAGATCTCTGCATGAGATCGGAAGAGCGGTTCAGCAGGAATGCCGAGACCGATCTCGTATGC	1259			11	G>A	A>G	T>C	C>T	0	0	0	0	0	Transversion	0.250000	0.750000	0.000000	0	0	0	0	0	0	-	-	-	1	1
100221852|F|0-11:T>C-11:T>C	100221852	TGCAGAACAGACTTCAGCATGAGATCGGAAGAGCGGTTCAGCAGGAATGCCGAGACCGATCTCGTATGC	1260	11:T>C	T>C	11	G>A	A>G	T>C	C>T	0	0	1	0	1	Transition	0.250000	0.750000	0.000000	1	1	1	1	1	1	-	-	-	0	0
100221853|F|0--12:C>T	100221853	TGCAGAACAGACCTCAGCATGAGATCGGAAGAGCGGTTCAGCAGGAATGCCGAGACCGATCTCGTATGC	1261			12	G>A	A>G	T>C	C>T	0	0	0	0	0	Transversion	0.500000	0.500000	0.000000	0	0	0	0	1	1	-	-	-	1	1
100221853|F|0-12:C>T-12:C>T	100221853	TGCAGAACAGACTTCAGCATGAGATCGGAAGAGCGGTTCAGCAGGAATGCCGAGACCGATCTCGTATGC	1262	12:C>T	C>T	12	G>A	A>G	T>C	C>T	0	0	0	1	1	Transition	0.500000	0.500000	0.000000	1	1	1	1	0	0	-	-	-	0	0
100221857|F|0--5:C>A	100221857	TGCAGCACGTACCTGGCATGAGATCGGAAGAGCGGTTCAGCAGGAATGCCGAGACCGATCTCGTATGCC	1263			5	G>A	A>G	T>C	C>T	0	0	0	0	0	Transversion	0.222222	0.777778	0.000000	0	0	0	0	0	0	0	-	-	1	1
100221857|F|0-5:C>A-5:C>A	100221857	TGCAGAACGTACCTGGCATGAGATCGGAAGAGCGGTTCAGCAGGAATGCCGAGACCGATCTCGTATGCC	1264	5:C>A	C>A	5	G>A	A>G	T>C	C>T	0	0	0	0	0	Transversion	0.222222	0.777778	0.000000	1	1	1	1	1	1	1	-	-	0	0
100221857|F|0--6:A>C	100221857	TGCAGCACGTACCTGGCATGAGATCGGAAGAGCGGTTCAGCAGGAATGCCGAGACCGATCTCGTATGCC	1265			6	G>A	A>G	T>C	C>T	0	0	0	0	0	Transversion	0.428571	0.571429	0.000000	0	0	0	0	-	-	1	-	-	1	1
100221857|F|0-6:A>C-6:A>C	100221857	TGCAGCCAGTACCTGGCATGAGATCGGAAGAGCGGTTCAGCAGGAATGCCGAGACCGATCTCGTATGCC	1266	6:A>C	A>C	6	G>A	A>G	T>C	C>T	0	0	0	0	0	Transversion	0.428571	0.571429	0.000000	1	1	1	1	-	-	0	-	-	0	0
100221867|F|0--5:T>C	100221867	TGCAGTAAGTGCGCCAGCATGAGATCGGAAGAGCGGTTCAGCAGGAATGCCGAGACCGATCTCGTATGC	1267			5	G>A	A>G	T>C	C>T	0	0	0	0	0	Transversion	0.250000	0.750000	0.000000	0	0	0	0	0	0	-	-	-	1	1
100221867|F|0-5:T>C-5:T>C	100221867	TGCAGCAAATGCGCTAGCATGAGATCGGAAGAGCGGTTCAGCAGGAATGCCGAGACCGATCTCGTATGC	1268	5:T>C	T>C	5	G>A	A>G	T>C	C>T	0	0	1	0	1	Transition	0.250000	0.750000	0.000000	1	1	1	1	1	1	-	-	-	0	0
100221868|F|0--14:C>T	100221868	TGCAGCAAATGCGCCAGCATGAGATCGGAAGAGCGGTTCAGCAGGAATGCCGAGACCGATCTCGTATGC	1269			14	G>A	A>G	T>C	C>T	0	0	0	0	0	Transversion	0.500000	0.500000	0.000000	0	0	0	0	1	1	-	-	-	1	1
100221868|F|0-14:C>T-14:C>T	100221868	TGCAGCAAATGCGCTAGCATGAGATCGGAAGAGCGGTTCAGCAGGAATGCCGAGACCGATCTCGTATGC	1270	14:C>T	C>T	14	G>A	A>G	T>C	C>T	0	0	0	1	1	Transition	0.500000	0.500000	0.000000	1	1	1	1	0	0	-	-	-	0	0
100221870|F|0--5:C>T	100221870	TGCAGCACCCCTACAGCATGAGATCGGAAGAGCGGTTCAGCAGGAATGCCGAGACCGATCTCGTATGCC	1271			5	G>A	A>G	T>C	C>T	0	0	0	0	0	Transversion	0.750000	0.250000	0.000000	0	0	1	1	1	1	-	-	-	1	1
100221870|F|0-5:C>T-5:C>T	100221870	TGCAGTACCCCTACAGCATGAGATCGGAAGAGCGGTTCAGCAGGAATGCCGAGACCGATCTCGTATGCC	1272	5:C>T	C>T	5	G>A	A>G	T>C	C>T	0	0	0	1	1	Transition	0.750000	0.250000	0.000000	1	1	0	0	0	0	-	-	-	0	0
100221871|F|0--7:A>C	100221871	TGCAGCAACGCTACAGCATGAGATCGGAAGAGCGGTTCAGCAGGAATGCCGAGACCGATCTCGTATGCC	1273			7	G>A	A>G	T>C	C>T	0	0	0	0	0	Transversion	0.250000	0.750000	0.000000	0	0	0	0	0	0	-	-	-	1	1
100221871|F|0-7:A>C-7:A>C	100221871	TGCAGCACCCCTACAGCATGAGATCGGAAGAGCGGTTCAGCAGGAATGCCGAGACCGATCTCGTATGCC	1274	7:A>C	A>C	7	G>A	A>G	T>C	C>T	0	0	0	0	0	Transversion	0.250000	0.750000	0.000000	1	1	1	1	1	1	-	-	-	0	0
100221872|F|0--9:A>C	100221872	TGCAGCCACACATCCAGAGCATGAGATCGGAAGAGCGGTTCAGCAGGAATGCCGAGACCGATCTCGTAT	1275			9	G>A	A>G	T>C	C>T	0	0	0	0	0	Transversion	0.142857	0.857143	0.000000	0	0	0	0	0	0	1	-	-	-	-
100221872|F|0-9:A>C-9:A>C	100221872	TGCAGCCACCCACGCAGAGCATGAGATCGGAAGAGCGGTTCAGCAGGAATGCCGAGACCGATCTCGTAT	1276	9:A>C	A>C	9	G>A	A>G	T>C	C>T	0	0	0	0	0	Transversion	0.142857	0.857143	0.000000	1	1	1	1	1	1	0	-	-	-	-
100221875|F|0--9:A>G	100221875	TGCAGCCTTAAAAGCAGCATGAGATCGGAAGAGCGGTTCAGCAGGAATGCCGAGACCGATCTCGTATGC	1277			9	G>A	A>G	T>C	C>T	0	0	0	0	0	Transversion	0.857143	0.142857	0.000000	1	1	1	1	1	1	0	-	-	-	-
100221875|F|0-9:A>G-9:A>G	100221875	TGCAGCCTTGAAAGGAGCATGAGATCGGAAGAGCGGTTCAGCAGGAATGCCGAGACCGATCTCGTATGC	1278	9:A>G	A>G	9	G>A	A>G	T>C	C>T	0	1	0	0	1	Transition	0.857143	0.142857	0.000000	0	0	0	0	0	0	1	-	-	-	-
100221875|F|0--11:A>G	100221875	TGCAGCCTTAAAAGCAGCATGAGATCGGAAGAGCGGTTCAGCAGGAATGCCGAGACCGATCTCGTATGC	1279			11	G>A	A>G	T>C	C>T	0	0	0	0	0	Transversion	0.571429	0.285714	0.142857	1	1	1	1	0	0	1	-	-	-	-
100221875|F|0-11:A>G-11:A>G	100221875	TGCAGCCTTAAGAGCAGCATGAGATCGGAAGAGCGGTTCAGCAGGAATGCCGAGACCGATCTCGTATGC	1280	11:A>G	A>G	11	G>A	A>G	T>C	C>T	0	1	0	0	1	Transition	0.571429	0.285714	0.142857	0	0	0	0	1	1	1	-	-	-	-
100221881|F|0--5:A>C	100221881	TGCAGATGTGGGCAGAAGCATGAGATCGGAAGAGCGGTTCAGCAGGAATGCCGAGACCGATCTCGTATG	1281			5	G>A	A>G	T>C	C>T	0	0	0	0	0	Transversion	0.250000	0.750000	0.000000	0	0	0	0	0	0	-	-	-	-	-
100221881|F|0-5:A>C-5:A>C	100221881	TGCAGCTGTGGCCTGGAGCATGAGATCGGAAGAGCGGTTCAGCAGGAATGCCGAGACCGATCTCGTATG	1282	5:A>C	A>C	5	G>A	A>G	T>C	C>T	0	0	0	0	0	Transversion	0.250000	0.750000	0.000000	1	1	1	1	1	1	-	-	-	-	-
100221891|F|0--16:C>T	100221891	TGCAGTGATGCCCACACGCATGAGATCGGAAGAGCGGTTCAGCAGGAATGCCGAGACCGATCTCGTATG	1283			16	G>A	A>G	T>C	C>T	0	0	0	0	0	Transversion	0.500000	0.500000	0.000000	1	1	1	1	0	0	-	0	0	-	-
100221891|F|0-16:C>T-16:C>T	100221891	TGCAGTGATGCCCACATGCATGAGATCGGAAGAGCGGTTCAGCAGGAATGCCGAGACCGATCTCGTATG	1284	16:C>T	C>T	16	G>A	A>G	T>C	C>T	0	0	0	1	1	Transition	0.500000	0.500000	0.000000	0	0	0	0	1	1	-	1	1	-	-
100221940|F|0--7:A>G	100221940	TGCAGAAAACATTGAGCATGAGATCGGAAGAGCGGTTCAGCAGGAATGCCGAGACCGATCTCGTATGCC	1285			7	G>A	A>G	T>C	C>T	0	0	0	0	0	Transversion	0.666667	0.333333	0.000000	1	1	1	1	1	1	0	0	0	-	-
100221940|F|0-7:A>G-7:A>G	100221940	TGCAGAAGACACTGTGCATGAGATCGGAAGAGCGGTTCAGCAGGAATGCCGAGACCGATCTCGTATGCC	1286	7:A>G	A>G	7	G>A	A>G	T>C	C>T	0	1	0	0	1	Transition	0.666667	0.333333	0.000000	0	0	0	0	0	0	1	1	1	-	-
100221941|F|0--14:A>T	100221941	TGCAGAAGACACTGAGCATGAGATCGGAAGAGCGGTTCAGCAGGAATGCCGAGACCGATCTCGTATGCC	1287			14	G>A	A>G	T>C	C>T	0	0	0	0	0	Transversion	0.888889	0.111111	0.000000	1	1	1	1	1	1	0	1	1	-	-
100221941|F|0-14:A>T-14:A>T	100221941	TGCAGAAGACACTGTGCATGAGATCGGAAGAGCGGTTCAGCAGGAATGCCGAGACCGATCTCGTATGCC	1288	14:A>T	A>T	14	G>A	A>G	T>C	C>T	0	0	0	0	0	Transversion	0.888889	0.111111	0.000000	0	0	0	0	0	0	1	0	0	-	-
100221945|F|0--7:T>C	100221945	TGCAGCTTTATGCCAGCATGAGATCGGAAGAGCGGTTCAGCAGGAATGCCGAGACCGATCTCGTATGCC	1289			7	G>A	A>G	T>C	C>T	0	0	0	0	0	Transversion	0.500000	0.500000	0.000000	-	-	-	-	-	-	0	0	-	1	1
100221945|F|0-7:T>C-7:T>C	100221945	TGCAGCTCTATGCCAGCATGAGATCGGAAGAGCGGTTCAGCAGGAATGCCGAGACCGATCTCGTATGCC	1290	7:T>C	T>C	7	G>A	A>G	T>C	C>T	0	0	1	0	1	Transition	0.500000	0.500000	0.000000	-	-	-	-	-	-	1	1	-	0	0
100221963|F|0--5:G>T	100221963	TGCAGGTGTGTCTCTGCATGAGATCGGAAGAGCGGTTCAGCAGGAATGCCGAGACCGATCTCGTATGCC	1291			5	G>A	A>G	T>C	C>T	0	0	0	0	0	Transversion	0.800000	0.200000	0.000000	1	1	1	1	1	1	-	-	-	1	1
100221963|F|0-5:G>T-5:G>T	100221963	TGCAGTTGTGTCTCTGCATGAGATCGGAAGAGCGGTTCAGCAGGAATGCCGAGACCGATCTCGTATGCC	1292	5:G>T	G>T	5	G>A	A>G	T>C	C>T	0	0	0	0	0	Transversion	0.800000	0.200000	0.000000	0	0	0	0	0	0	-	-	-	0	0
100221963|F|0--11:C>T	100221963	TGCAGGTGTGTCTCTGCATGAGATCGGAAGAGCGGTTCAGCAGGAATGCCGAGACCGATCTCGTATGCC	1293			11	G>A	A>G	T>C	C>T	0	0	0	0	0	Transversion	0.700000	0.200000	0.100000	1	1	1	1	1	1	-	-	-	0	0
100221963|F|0-11:C>T-11:C>T	100221963	TGCAGGTGTGTTTCTGCATGAGATCGGAAGAGCGGTTCAGCAGGAATGCCGAGACCGATCTCGTATGCC	1294	11:C>T	C>T	11	G>A	A>G	T>C	C>T	0	0	0	1	1	Transition	0.700000	0.200000	0.100000	0	0	1	0	0	0	-	-	-	1	1
100221966|F|0--10:C>A	100221966	TGCAGTTCACCCACAGCATGAGATCGGAAGAGCGGTTCAGCAGGAATGCCGAGACCGATCTCGTATGCC	1295			10	G>A	A>G	T>C	C>T	0	0	0	0	0	Transversion	0.571429	0.428571	0.000000	1	1	1	1	0	0	0	-	-	-	-
100221966|F|0-10:C>A-10:C>A	100221966	TGCAGTTCACACACAGCATGAGATCGGAAGAGCGGTTCAGCAGGAATGCCGAGACCGATCTCGTATGCC	1296	10:C>A	C>A	10	G>A	A>G	T>C	C>T	0	0	0	0	0	Transversion	0.571429	0.428571	0.000000	0	0	0	0	1	1	1	-	-	-	-
100221967|F|0--11:C>A	100221967	TGCAGTTCACACACGGCATGAGATCGGAAGAGCGGTTCAGCAGGAATGCCGAGACCGATCTCGTATGCC	1297			11	G>A	A>G	T>C	C>T	0	0	0	0	0	Transversion	0.857143	0.142857	0.000000	1	1	1	1	1	1	0	-	-	-	-
100221967|F|0-11:C>A-11:C>A	100221967	TGCAGTTCACAAACAGCATGAGATCGGAAGAGCGGTTCAGCAGGAATGCCGAGACCGATCTCGTATGCC	1298	11:C>A	C>A	11	G>A	A>G	T>C	C>T	0	0	0	0	0	Transversion	0.857143	0.142857	0.000000	0	0	0	0	0	0	1	-	-	-	-
100221967|F|0--14:G>A	100221967	TGCAGTTCACACACGGCATGAGATCGGAAGAGCGGTTCAGCAGGAATGCCGAGACCGATCTCGTATGCC	1299			14	G>A	A>G	T>C	C>T	0	0	0	0	0	Transversion	0.571429	0.428571	0.000000	1	1	1	1	0	0	0	-	-	-	-
100221967|F|0-14:G>A-14:G>A	100221967	TGCAGTTCACACACAGCATGAGATCGGAAGAGCGGTTCAGCAGGAATGCCGAGACCGATCTCGTATGCC	1300	14:G>A	G>A	14	G>A	A>G	T>C	C>T	1	0	0	0	1	Transition	0.571429	0.428571	0.000000	0	0	0	0	1	1	1	-	-	-	-
100222026|F|0--9:C>T	100222026	TGCAGACATCCGCCTCTGTTCCATCAAGTCCACCACCCTGAGGATAGACCAGTCCATCCTGACAGGTGG	1301			9	G>A	A>G	T>C	C>T	0	0	0	0	0	Transversion	0.888889	0.111111	0.000000	1	1	1	1	1	1	0	1	1	-	-
100222026|F|0-9:C>T-9:C>T	100222026	TGCAGACATTCGCCTCTGCTCCATCAAGTCCACCACCCTGAGGATAGACCAGTCCATACTGACAGGTGG	1302	9:C>T	C>T	9	G>A	A>G	T>C	C>T	0	0	0	1	1	Transition	0.888889	0.111111	0.000000	0	0	0	0	0	0	1	0	0	-	-
100222026|F|0--40:A>C	100222026	TGCAGACATCCGCCTCTGTTCCATCAAGTCCACCACCCTGAGGATAGACCAGTCCATCCTGACAGGTGG	1303			40	G>A	A>G	T>C	C>T	0	0	0	0	0	Transversion	0.777778	0.222222	0.000000	1	1	1	1	0	0	1	1	1	-	-
100222026|F|0-40:A>C-40:A>C	100222026	TGCAGACATCCGCCTCTGTTCCATCAAGTCCACCACCCTGCGGATAGACCAGTCCATCCTGACAGGTGT	1304	40:A>C	A>C	40	G>A	A>G	T>C	C>T	0	0	0	0	0	Transversion	0.777778	0.222222	0.000000	0	0	0	0	1	1	0	0	0	-	-
100222031|F|0--34:T>C	100222031	TGCAGATCTTCAACCTAATGAAGTTTGACAGCTATACCCGCTTCCTCAAGTCCTTCCTCTACCAGGAAT	1305			34	G>A	A>G	T>C	C>T	0	0	0	0	0	Transversion	0.777778	0.222222	0.000000	1	1	1	1	1	1	1	0	0	-	-
100222031|F|0-34:T>C-34:T>C	100222031	TGCAGATCTTCAACCTAATGAAGTTTGACAGCTACACCCGCTTCCTCAAATCCTTCCTCTACCAGGAAT	1306	34:T>C	T>C	34	G>A	A>G	T>C	C>T	0	0	1	0	1	Transition	0.777778	0.222222	0.000000	0	0	0	0	0	0	0	1	1	-	-
100222032|F|0--40:T>C	100222032	TGCAGATCTTCAACCTAATGAAGTTTGACAGCTATACCCGTTTCCTGAAGTCCTTCCTTTACCAGGAAT	1307			40	G>A	A>G	T>C	C>T	0	0	0	0	0	Transversion	0.222222	0.777778	0.000000	0	0	1	1	0	0	0	0	0	-	-
100222032|F|0-40:T>C-40:T>C	100222032	TGCAGATCTTCAACCTAATGAAGTTTGACAGCTATACCCGCTTCCTGAAGTCCTTCCTTTACCAGGAAT	1308	40:T>C	T>C	40	G>A	A>G	T>C	C>T	0	0	1	0	1	Transition	0.222222	0.777778	0.000000	1	1	0	0	1	1	1	1	1	-	-
100222038|F|0--5:T>C	100222038	TGCAGTTCTGAAATCCATTTTAGGAGGCCATTGTCATGGAACCTGCGACCAATGACATCGCTAGATGCA	1309			5	G>A	A>G	T>C	C>T	0	0	0	0	0	Transversion	0.444444	0.555556	0.000000	1	1	1	1	-	-	0	0	0	0	0
100222038|F|0-5:T>C-5:T>C	100222038	TGCAGCCCTGGAATCCATTTTAGGAGGCCATTGTCATGGAACCTGCGACCAATGACATCGCTAGATGCA	1310	5:T>C	T>C	5	G>A	A>G	T>C	C>T	0	0	1	0	1	Transition	0.444444	0.555556	0.000000	0	0	0	0	-	-	1	1	1	1	1
100222048|F|0--32:T>C	100222048	TGCAGCTCTGTTTGCTGTCCCGCTCAGCGGGGTCTTATCTCCCATCACTGTCACTCAGCCCAGATCCGC	1311			32	G>A	A>G	T>C	C>T	0	0	0	0	0	Transversion	0.250000	0.750000	0.000000	0	0	0	0	0	0	-	1	1	-	-
100222048|F|0-32:T>C-32:T>C	100222048	TGCAGCTCTGTTTGCTGTCCCGCACAGCGGGGCCTTATCTCCCATCACTGTCACTCAGCCCAGCTCCGC	1312	32:T>C	T>C	32	G>A	A>G	T>C	C>T	0	0	1	0	1	Transition	0.250000	0.750000	0.000000	1	1	1	1	1	1	-	0	0	-	-
100222052|F|0--21:T>G	100222052	TGCAGGAGAAGGAGGACCTGATCAATCTGAACGACCGCCTGGCGGTCTACATCGACAAGGTGCGCTCGC	1313			21	G>A	A>G	T>C	C>T	0	0	0	0	0	Transversion	0.111111	0.888889	0.000000	0	0	0	0	0	0	1	0	0	-	-
100222052|F|0-21:T>G-21:T>G	100222052	TGCAGGAGAAGGAGGACCTGAGCAACCTGAATGACCGGCTGGCGGTCTACATCGACAAGGTGCGCTCGC	1314	21:T>G	T>G	21	G>A	A>G	T>C	C>T	0	0	0	0	0	Transversion	0.111111	0.888889	0.000000	1	1	1	1	1	1	0	1	1	-	-
100222053|F|0--31:T>C	100222053	TGCAGGAGAAGGAGGACCTGAGCAACCTGAATGACCGGCTGGCGGTCTACATCGACAAGGTGCGCTCGC	1315			31	G>A	A>G	T>C	C>T	0	0	0	0	0	Transversion	0.666667	0.333333	0.000000	1	1	1	1	0	0	0	1	1	-	-
100222053|F|0-31:T>C-31:T>C	100222053	TGCAGGAGAAGGAGGACCTGAGCAACCTGAACGACCGGCTGGCGGTCTACATCGACAAGGTGCGCTCGC	1316	31:T>C	T>C	31	G>A	A>G	T>C	C>T	0	0	1	0	1	Transition	0.666667	0.333333	0.000000	0	0	0	0	1	1	1	0	0	-	-
100222054|F|0--43:G>A	100222054	TGCAGGAGAAGGAGGACCTGAGCAACCTGAACGACCGGCTGGCGGTCTACATCGACAAGGTGCGCTCGC	1317			43	G>A	A>G	T>C	C>T	0	0	0	0	0	Transversion	0.888889	0.111111	0.000000	1	1	1	1	1	1	0	1	1	-	-
100222054|F|0-43:G>A-43:G>A	100222054	TGCAGGAGAAGGAGGACCTGAGCAACCTGAACGACCGCCTGGCAGTCTACATCGACAAGGTGCGCTCGC	1318	43:G>A	G>A	43	G>A	A>G	T>C	C>T	1	0	0	0	1	Transition	0.888889	0.111111	0.000000	0	0	0	0	0	0	1	0	0	-	-
100222053|F|0--46:C>G	100222053	TGCAGGAGAAGGAGGACCTGAGCAACCTGAATGACCGGCTGGCGGTCTACATCGACAAGGTGCGCTCGC	1319			46	G>A	A>G	T>C	C>T	0	0	0	0	0	Transversion	0.777778	0.222222	0.000000	1	1	1	1	1	1	1	0	0	-	-
100222053|F|0-46:C>G-46:C>G	100222053	TGCAGGAGAAGGAGGACCTGAGCAACCTGAATGACCGCCTGGCGGTGTACATCGACAAGGTGCGCTCGC	1320	46:C>G	C>G	46	G>A	A>G	T>C	C>T	0	0	0	0	0	Transversion	0.777778	0.222222	0.000000	0	0	0	0	0	0	0	1	1	-	-
100222062|F|0--9:G>A	100222062	TGCAGGTGAGGTCTGCCACAAGTCCTACACACAGTTCTCCAACCTGTGCCGCCACAAGCGCATGAGATC	1321			9	G>A	A>G	T>C	C>T	0	0	0	0	0	Transversion	0.909091	0.090909	0.000000	1	1	1	1	1	1	0	1	1	-	-
100222062|F|0-9:G>A-9:G>A	100222062	TGCAGGTGAAGTCTGCCACAAGTCCTACACGCAGTTCTCCAACCTGTGCCGCCACAAGCGCATGAGATC	1322	9:G>A	G>A	9	G>A	A>G	T>C	C>T	1	0	0	0	1	Transition	0.909091	0.090909	0.000000	0	0	0	0	0	0	1	0	0	-	-
100222063|F|0--12:G>C	100222063	TGCAGGTGAGGTGTGTCACAAGTCCTACACACAGTTCTCCAACCTGTGCCGCCACAAGCGCATGAGATC	1323			12	G>A	A>G	T>C	C>T	0	0	0	0	0	Transversion	0.363636	0.636364	0.000000	0	0	0	0	0	0	0	1	1	-	-
100222063|F|0-12:G>C-12:G>C	100222063	TGCAGGTGAGGTCTGCCACAAGTCCTACACACAGTTCTCCAACCTGTGCCGCCACAAGCGCATGAGATC	1324	12:G>C	G>C	12	G>A	A>G	T>C	C>T	0	0	0	0	0	Transversion	0.363636	0.636364	0.000000	1	1	1	1	1	1	1	0	0	-	-
100222066|F|0--16:G>A	100222066	TGCAGTCCAGACCAGTGAAGTAAGAAGAGGAGCCGGCATAGCTCTGGGTGTAGGCCGGGGCCTGGGTGT	1325			16	G>A	A>G	T>C	C>T	0	0	0	0	0	Transversion	0.857143	0.142857	0.000000	1	1	1	1	1	1	0	-	-	-	-
100222066|F|0-16:G>A-16:G>A	100222066	TGCAGTCCAGACCAGTAAAGTAAGAGGAGGAGCCAGCATAGCTCTGGGTGTAGGCTGGTGCCTGGGTGT	1326	16:G>A	G>A	16	G>A	A>G	T>C	C>T	1	0	0	0	1	Transition	0.857143	0.142857	0.000000	0	0	0	0	0	0	1	-	-	-	-
100222067|F|0--25:G>A	100222067	TGCAGTCCAGACCAGTGAAGTAAGAGGAGGAGCCGGCATAGCTCTGGGTATAGGCTGGGGCCTGGGTGT	1327			25	G>A	A>G	T>C	C>T	0	0	0	0	0	Transversion	0.777778	0.222222	0.000000	1	1	1	1	0	0	1	1	1	-	-
100222067|F|0-25:G>A-25:G>A	100222067	TGCAGTCCAGACCAGTGAAGTAAGAAGAGGAGCCGGCATAGCTCTGGGTGTAGGCCGGGGCCTGGGTGT	1328	25:G>A	G>A	25	G>A	A>G	T>C	C>T	1	0	0	0	1	Transition	0.777778	0.222222	0.000000	0	0	0	0	1	1	0	0	0	-	-
100222068|F|0--34:G>A	100222068	TGCAGTCCAGACCAGTGAAGTAAGAGGAGGAGCCGGCATAACTCTGGGTGTAGGCTGGGGCCTGGGTGT	1329			34	G>A	A>G	T>C	C>T	0	0	0	0	0	Transversion	0.666667	0.333333	0.000000	1	1	1	1	1	1	0	0	0	-	-
100222068|F|0-34:G>A-34:G>A	100222068	TGCAGTCCAGACCAGTGAAGTAAGAGGAGGAGCCAGCATAGCTCTGGGTGTAGGCTGGGGCCTGGGTGT	1330	34:G>A	G>A	34	G>A	A>G	T>C	C>T	1	0	0	0	1	Transition	0.666667	0.333333	0.000000	0	0	0	0	0	0	1	1	1	-	-
100222067|F|0--49:A>G	100222067	TGCAGTCCAGACCAGTGAAGTAAGAGGAGGAGCCGGCATAGCTCTGGGTATAGGCTGGGGCCTGGGTGT	1331			49	G>A	A>G	T>C	C>T	0	0	0	0	0	Transversion	0.222222	0.777778	0.000000	1	1	0	0	0	0	0	0	0	-	-
100222067|F|0-49:A>G-49:A>G	100222067	TGCAGTCCAGACCAGTGAAGTAAGAGGAGGAGCCGGCATAACTCTGGGTGTAGGCTGGGGCCTGGGTGT	1332	49:A>G	A>G	49	G>A	A>G	T>C	C>T	0	1	0	0	1	Transition	0.222222	0.777778	0.000000	0	0	1	1	1	1	1	1	1	-	-
100222362|F|0--20:G>C	100222362	TGCAGAGCCTGCCGGCCGAGGTGGGCTGCCTGTCGGGCCTGGTGACGCTGGCGCTCAGCGAGAACTCTC	1333			20	G>A	A>G	T>C	C>T	0	0	0	0	0	Transversion	0.666667	0.333333	0.000000	1	1	1	1	1	1	0	0	0	-	-
100222362|F|0-20:G>C-20:G>C	100222362	TGCAGAGCCTGCCGCCCGAGCTGGGCTGCCTGTCGGGGCTGGTGACGCTGGCGCTCAGCGAGAACTCGC	1334	20:G>C	G>C	20	G>A	A>G	T>C	C>T	0	0	0	0	0	Transversion	0.666667	0.333333	0.000000	0	0	0	0	0	0	1	1	1	-	-
100222385|F|0--9:A>G	100222385	TGCAGTGAGAAAGACTCACCTTGAGTTTGGTGAGCGTGTGCATGTCGGCGATGAAATCGAGCAGCTCGC	1335			9	G>A	A>G	T>C	C>T	0	0	0	0	0	Transversion	0.444444	0.555556	0.000000	1	1	1	1	0	0	0	0	0	-	-
100222385|F|0-9:A>G-9:A>G	100222385	TGCAGTGAGGAAGACCTACCTTGAGCTTGGTGAGCGTGTGCATGTCGGCGATGAAGTCAAGCAGCTCGC	1336	9:A>G	A>G	9	G>A	A>G	T>C	C>T	0	1	0	0	1	Transition	0.444444	0.555556	0.000000	0	0	0	0	1	1	1	1	1	-	-
100222385|F|0--55:A>G	100222385	TGCAGTGAGAAAGACTCACCTTGAGTTTGGTGAGCGTGTGCATGTCGGCGATGAAATCGAGCAGCTCGC	1337			55	G>A	A>G	T>C	C>T	0	0	0	0	0	Transversion	0.222222	0.777778	0.000000	1	1	0	0	0	0	0	0	0	-	-
100222385|F|0-55:A>G-55:A>G	100222385	TGCAGTGAGAAAGACTCACCTTGAGTTTGGTGAGCGTGTGCATGTCGGCGATGAAGTCGAGCAGCTCGC	1338	55:A>G	A>G	55	G>A	A>G	T>C	C>T	0	1	0	0	1	Transition	0.222222	0.777778	0.000000	0	0	1	1	1	1	1	1	1	-	-
100222502|F|0--8:G>A	100222502	TGCAGCCAGCGGTATGGCAAGCTGAAGCCGCAGGTGATGCGGGACATGGACCTCTCCAGCCAGGACAAC	1339			8	G>A	A>G	T>C	C>T	0	0	0	0	0	Transversion	0.800000	0.200000	0.000000	1	1	1	1	1	1	-	0	0	1	1
100222502|F|0-8:G>A-8:G>A	100222502	TGCAGCCAACGGTACGGCAAGCTGAAGCCACAGGTGATGCGGGAGATGGACCTCTCCAGCCAGGACAAC	1340	8:G>A	G>A	8	G>A	A>G	T>C	C>T	1	0	0	0	1	Transition	0.800000	0.200000	0.000000	0	0	0	0	0	0	-	1	1	0	0
100222502|F|0--14:T>C	100222502	TGCAGCCAGCGGTATGGCAAGCTGAAGCCGCAGGTGATGCGGGACATGGACCTCTCCAGCCAGGACAAC	1341			14	G>A	A>G	T>C	C>T	0	0	0	0	0	Transversion	0.545455	0.454545	0.000000	1	1	1	1	0	0	0	0	0	1	1
100222502|F|0-14:T>C-14:T>C	100222502	TGCAGCCAGCGGTACGGCAAGCTGAAGCCGCAGGTGATGCGAGACATGGACCTCTCCAGCCAGGACAAC	1342	14:T>C	T>C	14	G>A	A>G	T>C	C>T	0	0	1	0	1	Transition	0.545455	0.454545	0.000000	0	0	0	0	1	1	1	1	1	0	0
100222503|F|0--44:G>C	100222503	TGCAGCCAGCGGTATGGCAAGCTGAAGCCCCAGGTGATGCGGGAGATGGACCTGTCCAGCCAGGACAAC	1343			44	G>A	A>G	T>C	C>T	0	0	0	0	0	Transversion	0.454545	0.545455	0.000000	0	0	0	0	0	0	1	1	1	1	1
100222503|F|0-44:G>C-44:G>C	100222503	TGCAGCCAGCGGTATGGCAAGCTGAAGCCGCAGGTGATGCGGGACATGGACCTCTCCAGCCAGGACAAC	1344	44:G>C	G>C	44	G>A	A>G	T>C	C>T	0	0	0	0	0	Transversion	0.454545	0.545455	0.000000	1	1	1	1	1	1	0	0	0	0	0
100222583|F|0--7:C>G	100222583	TGCAGACCGGTTCCGTAAAATCCCAGATCATAGCCCACGGCATGAGATCGGAAGAGCGGTTCAGCAGGA	1345			7	G>A	A>G	T>C	C>T	0	0	0	0	0	Transversion	0.181818	0.818182	0.000000	0	0	0	0	0	0	0	0	0	1	1
100222583|F|0-7:C>G-7:C>G	100222583	TGCAGACGGGCTCGGTAAAATCCCAGATCATAGCCCACGGCATGAGATCGGAAGAGCGGTTCAGCAGGA	1346	7:C>G	C>G	7	G>A	A>G	T>C	C>T	0	0	0	0	0	Transversion	0.181818	0.818182	0.000000	1	1	1	1	1	1	1	1	1	0	0
100222584|F|0--37:G>C	100222584	TGCAGACGGGCTCGGTAAAATCCCAGATCATAGCCCAGGGCATGAGATCGGAAGAGCGGTTCAGCAGGA	1347			37	G>A	A>G	T>C	C>T	0	0	0	0	0	Transversion	0.250000	0.750000	0.000000	0	0	0	0	0	0	0	0	0	1	1
100222584|F|0-37:G>C-37:G>C	100222584	TGCAGACGGGCTCGGTAAAATCCCAGATCATAGCCCACGGCATGAGATCGGAAGAGCGGTTCAGCAGGA	1348	37:G>C	G>C	37	G>A	A>G	T>C	C>T	0	0	0	0	0	Transversion	0.250000	0.750000	0.000000	1	1	1	1	1	1	1	1	1	0	0
100222586|F|0--8:G>A	100222586	TGCAGATCGTCAATGCACAGGCATGAGATCGGAAGAGCGGTTCAGCAGGAATGCCGAGACCGATCTCGT	1349			8	G>A	A>G	T>C	C>T	0	0	0	0	0	Transversion	0.600000	0.200000	0.200000	1	1	1	1	1	1	0	1	1	-	-
100222586|F|0-8:G>A-8:G>A	100222586	TGCAGATCACCTGTGCACAGGCATGAGATCGGAAGAGCGGTTCAGCAGGAATGCCGAGACCGATCTCGT	1350	8:G>A	G>A	8	G>A	A>G	T>C	C>T	1	0	0	0	1	Transition	0.600000	0.200000	0.200000	0	0	0	0	1	1	1	0	0	-	-
100222586|F|0--10:C>T	100222586	TGCAGATCGTCAATGCACAGGCATGAGATCGGAAGAGCGGTTCAGCAGGAATGCCGAGACCGATCTCGT	1351			10	G>A	A>G	T>C	C>T	0	0	0	0	0	Transversion	0.800000	0.200000	0.000000	1	1	1	1	1	1	1	0	0	-	-
100222586|F|0-10:C>T-10:C>T	100222586	TGCAGATCGTTAGTGCACAGGCATGAGATCGGAAGAGCGGTTCAGCAGGAATGCCGAGACCGATCTCGT	1352	10:C>T	C>T	10	G>A	A>G	T>C	C>T	0	0	0	1	1	Transition	0.800000	0.200000	0.000000	0	0	0	0	0	0	0	1	1	-	-
100222608|F|0--6:G>A	100222608	TGCAGAGAAATCCATCCTGCATGAGATCGGAAGAGCGGTTCAGCAGGAATGCCGAGACCGATCTCGTAT	1353			6	G>A	A>G	T>C	C>T	0	0	0	0	0	Transversion	0.750000	0.250000	0.000000	1	1	1	1	1	1	-	0	0	-	-
100222608|F|0-6:G>A-6:G>A	100222608	TGCAGAACAATCCAACCAGCATGAGATCGGAAGAGCGGTTCAGCAGGAATGCCGAGACCGATCTCGTAT	1354	6:G>A	G>A	6	G>A	A>G	T>C	C>T	1	0	0	0	1	Transition	0.750000	0.250000	0.000000	0	0	0	0	0	0	-	1	1	-	-
100222609|F|0--7:C>A	100222609	TGCAGATCCATCCAACCAGCATGAGATCGGAAGAGCGGTTCAGCAGGAATGCCGAGACCGATCTCGTAT	1355			7	G>A	A>G	T>C	C>T	0	0	0	0	0	Transversion	0.250000	0.750000	0.000000	0	0	0	0	0	0	-	1	1	-	-
100222609|F|0-7:C>A-7:C>A	100222609	TGCAGAGAAATCCATCCTGCATGAGATCGGAAGAGCGGTTCAGCAGGAATGCCGAGACCGATCTCGTAT	1356	7:C>A	C>A	7	G>A	A>G	T>C	C>T	0	0	0	0	0	Transversion	0.250000	0.750000	0.000000	1	1	1	1	1	1	-	0	0	-	-
100222613|F|0--5:C>A	100222613	TGCAGCAGGTCCTTGGTGACGTAGGGCGTGTTAATGAGCATGAGATCGGAAGAGCGGTTCAGCAGGAAT	1357			5	G>A	A>G	T>C	C>T	0	0	0	0	0	Transversion	0.800000	0.200000	0.000000	1	1	1	1	1	1	-	0	0	1	1
100222613|F|0-5:C>A-5:C>A	100222613	TGCAGAAGGTCCTTGGTGACGTACGGCGTGTTTATGAGCATGAGATCGGAAGAGCGGTTCAGCAGGAAT	1358	5:C>A	C>A	5	G>A	A>G	T>C	C>T	0	0	0	0	0	Transversion	0.800000	0.200000	0.000000	0	0	0	0	0	0	-	1	1	0	0
100222614|F|0--32:G>A	100222614	TGCAGCAGGTCCTTGGTGACGTAGGGCGTGTTGATGAGCATGAGATCGGAAGAGCGGTTCAGCAGGAAT	1359			32	G>A	A>G	T>C	C>T	0	0	0	0	0	Transversion	0.400000	0.600000	0.000000	0	0	0	0	0	0	-	1	1	1	1
100222614|F|0-32:G>A-32:G>A	100222614	TGCAGCAGGTCCTTGGTGACGTAGGGCGTGTTAATGAGCATGAGATCGGAAGAGCGGTTCAGCAGGAAT	1360	32:G>A	G>A	32	G>A	A>G	T>C	C>T	1	0	0	0	1	Transition	0.400000	0.600000	0.000000	1	1	1	1	1	1	-	0	0	0	0
100222618|F|0--5:A>C	100222618	TGCAGAAATGCCAGCGCATTGGCATGAGATCGGAAGAGCGGTTCAGCAGGAATGCCGAGACCGATCTCG	1361			5	G>A	A>G	T>C	C>T	0	0	0	0	0	Transversion	0.900000	0.100000	0.000000	1	1	1	1	1	1	1	1	1	-	-
100222618|F|0-5:A>C-5:A>C	100222618	TGCAGCAGTGCCAGAGCATCGGCATGAGATCGGAAGAGCGGTTCAGCAGGAATGCCGAGACCGATCTCG	1362	5:A>C	A>C	5	G>A	A>G	T>C	C>T	0	0	0	0	0	Transversion	0.900000	0.100000	0.000000	0	0	0	0	0	0	0	0	0	-	-
100222618|F|0--6:A>C	100222618	TGCAGAAATGCCAGCGCATTGGCATGAGATCGGAAGAGCGGTTCAGCAGGAATGCCGAGACCGATCTCG	1363			6	G>A	A>G	T>C	C>T	0	0	0	0	0	Transversion	0.900000	0.100000	0.000000	1	1	1	1	1	1	1	1	1	-	-
100222618|F|0-6:A>C-6:A>C	100222618	TGCAGACGTGCCAGAGCATCGGCATGAGATCGGAAGAGCGGTTCAGCAGGAATGCCGAGACCGATCTCG	1364	6:A>C	A>C	6	G>A	A>G	T>C	C>T	0	0	0	0	0	Transversion	0.900000	0.100000	0.000000	0	0	0	0	0	0	0	0	0	-	-
100222619|F|0--7:G>A	100222619	TGCAGAAGTGCCAAAGCATTGGCATGAGATCGGAAGAGCGGTTCAGCAGGAATGCCGAGACCGATCTCG	1365			7	G>A	A>G	T>C	C>T	0	0	0	0	0	Transversion	0.454545	0.545455	0.000000	0	0	0	0	0	0	1	1	1	-	-
100222619|F|0-7:G>A-7:G>A	100222619	TGCAGAAATGCCAGCGCATTGGCATGAGATCGGAAGAGCGGTTCAGCAGGAATGCCGAGACCGATCTCG	1366	7:G>A	G>A	7	G>A	A>G	T>C	C>T	1	0	0	0	1	Transition	0.454545	0.545455	0.000000	1	1	1	1	1	1	0	0	0	-	-
100222621|F|0--13:C>T	100222621	TGCAGACAATGGCCATGCTGCTTAGCATGAGATCGGAAGAGCGGTTCAGCAGGAATGCCGAGACCGATC	1367			13	G>A	A>G	T>C	C>T	0	0	0	0	0	Transversion	0.750000	0.250000	0.000000	1	1	1	1	0	0	-	1	1	-	-
100222621|F|0-13:C>T-13:C>T	100222621	TGCAGACAATGGCTATGCTGCTTAGCATGAGATCGGAAGAGCGGTTCAGCAGGAATGCCGAGACCGATC	1368	13:C>T	C>T	13	G>A	A>G	T>C	C>T	0	0	0	1	1	Transition	0.750000	0.250000	0.000000	0	0	0	0	1	1	-	0	0	-	-
100222621|F|0--14:A>G	100222621	TGCAGACAATGGCCATGCTGCTTAGCATGAGATCGGAAGAGCGGTTCAGCAGGAATGCCGAGACCGATC	1369			14	G>A	A>G	T>C	C>T	0	0	0	0	0	Transversion	0.750000	0.250000	0.000000	1	1	1	1	1	1	-	0	0	-	-
100222621|F|0-14:A>G-14:A>G	100222621	TGCAGACAATGGCCGTGCTGCTTAGCATGAGATCGGAAGAGCGGTTCAGCAGGAATGCCGAGACCGATC	1370	14:A>G	A>G	14	G>A	A>G	T>C	C>T	0	1	0	0	1	Transition	0.750000	0.250000	0.000000	0	0	0	0	0	0	-	1	1	-	-
100222622|F|0--24:G>T	100222622	TGCAGACAATGGCCATGCTTCTTAGCATGAGATCGGAAGAGCGGTTCAGCAGGAATGCCGAGACCGATC	1371			24	G>A	A>G	T>C	C>T	0	0	0	0	0	Transversion	0.857143	0.142857	0.000000	1	1	-	0	1	1	-	1	1	-	-
100222622|F|0-24:G>T-24:G>T	100222622	TGCAGACAATGGCCATGCTGCTTATCATGAGATCGGAAGAGCGGTTCAGCAGGAATGCCGAGACCGATC	1372	24:G>T	G>T	24	G>A	A>G	T>C	C>T	0	0	0	0	0	Transversion	0.857143	0.142857	0.000000	0	0	-	1	0	0	-	0	0	-	-
100222623|F|0--7:G>A	100222623	TGCAGACGTGCGCGGCGCTGCTGATGTCGCCCTACTGCGGCATGAGATCGGAAGAGCGGTTCAGCAGGA	1373			7	G>A	A>G	T>C	C>T	0	0	0	0	0	Transversion	0.428571	0.571429	0.000000	-	-	-	-	-	-	1	0	0	1	1
100222623|F|0-7:G>A-7:G>A	100222623	TGCAGACATGTGCGGCCCTGCTCATGTCGCCCTACTGTGGCATGAGATCGGAAGAGCGGTTCAGCAGGA	1374	7:G>A	G>A	7	G>A	A>G	T>C	C>T	1	0	0	0	1	Transition	0.428571	0.571429	0.000000	-	-	-	-	-	-	0	1	1	0	0
100222635|F|0--16:G>A	100222635	TGCAGAGAATGGGACCGTGCTCCAGTGCCGCCAGCATGAGATCGGAAGAGCGGTTCAGCAGGAATGCCG	1375			16	G>A	A>G	T>C	C>T	0	0	0	0	0	Transversion	0.666667	0.333333	0.000000	1	1	1	1	1	1	0	0	0	-	-
100222635|F|0-16:G>A-16:G>A	100222635	TGCAGAGAATGGGACCATGCTCCAAAGCCGCCAGCATGAGATCGGAAGAGCGGTTCAGCAGGAATGCCG	1376	16:G>A	G>A	16	G>A	A>G	T>C	C>T	1	0	0	0	1	Transition	0.666667	0.333333	0.000000	0	0	0	0	0	0	1	1	1	-	-
100222638|F|0--13:T>C	100222638	TGCAGAGTCTTGGTAAAGTGGTCCCCACCCGGCGCATGAGATCGGAAGAGCGGTTCAGCAGGAATGCCG	1377			13	G>A	A>G	T>C	C>T	0	0	0	0	0	Transversion	0.153846	0.846154	0.000000	0	0	-	-	0	0	0	0	0	0	0
100222638|F|0-13:T>C-13:T>C	100222638	TGCAGAGTCTTGGCAAAGTGGTCCCCACTCGGCGCATGAGATCGGAAGAGCGGTTCAGCAGGAATGCCG	1378	13:T>C	T>C	13	G>A	A>G	T>C	C>T	0	0	1	0	1	Transition	0.153846	0.846154	0.000000	1	1	-	-	1	1	1	1	1	1	1
100222639|F|0--23:C>T	100222639	TGCAGAGTCTTGGCAAAGTGGTCCCCGCCCGGCGCATGAGATCGGAAGAGCGGTTCAGCAGGAATGCCG	1379			23	G>A	A>G	T>C	C>T	0	0	0	0	0	Transversion	0.692308	0.307692	0.000000	0	0	-	-	0	0	1	1	1	1	1
100222639|F|0-23:C>T-23:C>T	100222639	TGCAGAGTCTTGGCAAAGTGGTCTCCGCCCGGCGCATGAGATCGGAAGAGCGGTTCAGCAGGAATGCCG	1380	23:C>T	C>T	23	G>A	A>G	T>C	C>T	0	0	0	1	1	Transition	0.692308	0.307692	0.000000	1	1	-	-	1	1	0	0	0	0	0
100222648|F|0--9:C>T	100222648	TGCAGATGACGAAATACTGCATGAGATCGGAAGAGCGGTTCAGCAGGAATGCCGAGACCGATCTCGTAT	1381			9	G>A	A>G	T>C	C>T	0	0	0	0	0	Transversion	0.250000	0.750000	0.000000	1	1	0	0	0	0	-	0	0	-	-
100222648|F|0-9:C>T-9:C>T	100222648	TGCAGATGATGAAATACTGCATGAGATCGGAAGAGCGGTTCAGCAGGAATGCCGAGACCGATCTCGTAT	1382	9:C>T	C>T	9	G>A	A>G	T>C	C>T	0	0	0	1	1	Transition	0.250000	0.750000	0.000000	0	0	1	1	1	1	-	1	1	-	-
100222649|F|0--13:A>G	100222649	TGCAGATGATGAAATACTGCATGAGATCGGAAGAGCGGTTCAGCAGGAATGCCGAGACCGATCTCGTAT	1383			13	G>A	A>G	T>C	C>T	0	0	0	0	0	Transversion	0.750000	0.250000	0.000000	1	1	1	1	1	1	-	0	0	-	-
100222649|F|0-13:A>G-13:A>G	100222649	TGCAGATGATGAAGGCCTGCATGAGATCGGAAGAGCGGTTCAGCAGGAATGCCGAGACCGATCTCGTAT	1384	13:A>G	A>G	13	G>A	A>G	T>C	C>T	0	1	0	0	1	Transition	0.750000	0.250000	0.000000	0	0	0	0	0	0	-	1	1	-	-
100222656|F|0--5:G>C	100222656	TGCAGGACCAGCTGGGGGGCACTCTTCAGGAAGCTCTCCAGCAGGCGTAGCATGAGATCGGAAGAGCGG	1385			5	G>A	A>G	T>C	C>T	0	0	0	0	0	Transversion	0.222222	0.777778	0.000000	0	0	0	0	0	0	0	-	-	1	1
100222656|F|0-5:G>C-5:G>C	100222656	TGCAGCACCAGCTGGGGGGCGCTCTTCAGAAAGCTCTCCAGCAGGCGAAGCATGAGATCGGAAGAGCGG	1386	5:G>C	G>C	5	G>A	A>G	T>C	C>T	0	0	0	0	0	Transversion	0.222222	0.777778	0.000000	1	1	1	1	1	1	1	-	-	0	0
100222657|F|0--17:C>G	100222657	TGCAGCACCAGCTGGGGCGCGCTCTTCAGGAAGGTCTCCAGGAGACGCAGCATGAGATCGGAAGAGCGG	1387			17	G>A	A>G	T>C	C>T	0	0	0	0	0	Transversion	0.090909	0.909091	0.000000	0	0	0	0	0	0	1	0	0	0	0
100222657|F|0-17:C>G-17:C>G	100222657	TGCAGCACCAGCTGGGGGGCGCTCTTCAGAAAGCTCTCCAGCAGGCGAAGCATGAGATCGGAAGAGCGG	1388	17:C>G	C>G	17	G>A	A>G	T>C	C>T	0	0	0	0	0	Transversion	0.090909	0.909091	0.000000	1	1	1	1	1	1	0	1	1	1	1
100222658|F|0--47:A>C	100222658	TGCAGCACCAGCTGGGGGGCGCTCTTCAGAAAGCTCTCCAGCAGGCGAAGCATGAGATCGGAAGAGCGG	1389			47	G>A	A>G	T>C	C>T	0	0	0	0	0	Transversion	0.666667	0.333333	0.000000	1	1	1	1	1	1	0	0	0	-	-
100222658|F|0-47:A>C-47:A>C	100222658	TGCAGCACCAGCTGGGGGGCACTCTTCAGGAAGCTCTCCAGCAGGCGCAGCATGAGATCGGAAGAGCGG	1390	47:A>C	A>C	47	G>A	A>G	T>C	C>T	0	0	0	0	0	Transversion	0.666667	0.333333	0.000000	0	0	0	0	0	0	1	1	1	-	-
100222661|F|0--8:G>A	100222661	TGCAGCACGATCTCGGGGCTCAGGGAGAAGTCCTCCATAAGCATGAGATCGGAAGAGCGGTTCAGCAGG	1391			8	G>A	A>G	T>C	C>T	0	0	0	0	0	Transversion	0.777778	0.222222	0.000000	1	1	1	1	0	0	1	1	1	-	-
100222661|F|0-8:G>A-8:G>A	100222661	TGCAGCACAATCTCGGGGCTCAGGGAGAAGTCCTCCATAAGCATGAGATCGGAAGAGCGGTTCAGCAGG	1392	8:G>A	G>A	8	G>A	A>G	T>C	C>T	1	0	0	0	1	Transition	0.777778	0.222222	0.000000	0	0	0	0	1	1	0	0	0	-	-
100222661|F|0--38:A>C	100222661	TGCAGCACGATCTCGGGGCTCAGGGAGAAGTCCTCCATAAGCATGAGATCGGAAGAGCGGTTCAGCAGG	1393			38	G>A	A>G	T>C	C>T	0	0	0	0	0	Transversion	0.666667	0.333333	0.000000	1	1	1	1	1	1	0	0	0	-	-
100222661|F|0-38:A>C-38:A>C	100222661	TGCAGCACGATCTCGGGGCTCAGGGAGAAGTCCTCCATCAGCATGAGATCGGAAGAGCGGTTCAGCAGG	1394	38:A>C	A>C	38	G>A	A>G	T>C	C>T	0	0	0	0	0	Transversion	0.666667	0.333333	0.000000	0	0	0	0	0	0	1	1	1	-	-
100222662|F|0--6:A>C	100222662	TGCAGCAGCCGCTCCCGCTCCTTCTCCAGCATGAGATCGGAAGAGCGGTTCAGCAGGAATGCCGAGACC	1395			6	G>A	A>G	T>C	C>T	0	0	0	0	0	Transversion	0.714286	0.000000	0.285714	-	-	1	1	1	1	1	1	1	-	-
100222662|F|0-6:A>C-6:A>C	100222662	TGCAGCCGCCGCTCTCGCTCCTTCTCCAGCATGAGATCGGAAGAGCGGTTCAGCAGGAATGCCGAGACC	1396	6:A>C	A>C	6	G>A	A>G	T>C	C>T	0	0	0	0	0	Transversion	0.714286	0.000000	0.285714	-	-	1	1	0	0	0	0	0	-	-
100222663|F|0--14:T>C	100222663	TGCAGCAGCCGCTCTCGCTCCTTCTCCAGCATGAGATCGGAAGAGCGGTTCAGCAGGAATGCCGAGACC	1397			14	G>A	A>G	T>C	C>T	0	0	0	0	0	Transversion	0.444444	0.555556	0.000000	1	1	1	1	0	0	0	0	0	-	-
100222663|F|0-14:T>C-14:T>C	100222663	TGCAGCAGCCGCTCCCGTTCCTTCTCCAGCATGAGATCGGAAGAGCGGTTCAGCAGGAATGCCGAGACC	1398	14:T>C	T>C	14	G>A	A>G	T>C	C>T	0	0	1	0	1	Transition	0.444444	0.555556	0.000000	0	0	0	0	1	1	1	1	1	-	-
100222665|F|0--6:T>A	100222665	TGCAGCTGGGCTAGGAGTGATGGGCAAGTGTACAGCATGAGATCGGAAGAGCGGTTCAGCAGGAATGCC	1399			6	G>A	A>G	T>C	C>T	0	0	0	0	0	Transversion	0.777778	0.222222	0.000000	1	1	1	1	1	1	-	0	0	1	-
100222665|F|0-6:T>A-6:T>A	100222665	TGCAGCAGGGCTGGGAGTGATGGGCGAGTGTGCAGCATGAGATCGGAAGAGCGGTTCAGCAGGAATGCC	1400	6:T>A	T>A	6	G>A	A>G	T>C	C>T	0	0	0	0	0	Transversion	0.777778	0.222222	0.000000	0	0	0	0	0	0	-	1	1	0	-
100222665|F|0--8:G>A	100222665	TGCAGCTGGGCTAGGAGTGATGGGCAAGTGTACAGCATGAGATCGGAAGAGCGGTTCAGCAGGAATGCC	1401			8	G>A	A>G	T>C	C>T	0	0	0	0	0	Transversion	0.875000	0.125000	0.000000	1	1	1	1	1	1	0	-	-	1	-
100222665|F|0-8:G>A-8:G>A	100222665	TGCAGCTGAGCTGGGAGTGATGGGCGAGCGTGCAGCATGAGATCGGAAGAGCGGTTCAGCAGGAATGCC	1402	8:G>A	G>A	8	G>A	A>G	T>C	C>T	1	0	0	0	1	Transition	0.875000	0.125000	0.000000	0	0	0	0	0	0	1	-	-	0	-
100222687|F|0--9:G>A	100222687	TGCAGCCTGGTGCAGAGCCGCTCGCGGGAGAGCTTCCACAGCATGAGATCGGAAGAGCGGTTCAGCAGG	1403			9	G>A	A>G	T>C	C>T	0	0	0	0	0	Transversion	0.363636	0.636364	0.000000	0	0	0	0	0	0	0	1	1	1	1
100222687|F|0-9:G>A-9:G>A	100222687	TGCAGCCTGACGCAGAGCCGCTCGCGGGAGAGCTTCCACAGCATGAGATCGGAAGAGCGGTTCAGCAGG	1404	9:G>A	G>A	9	G>A	A>G	T>C	C>T	1	0	0	0	1	Transition	0.363636	0.636364	0.000000	1	1	1	1	1	1	1	0	0	0	0
100222688|F|0--14:G>A	100222688	TGCAGCCTGACGCAGAGCCGCTCGCGGGAGAGCTTCCACAGCATGAGATCGGAAGAGCGGTTCAGCAGG	1405			14	G>A	A>G	T>C	C>T	0	0	0	0	0	Transversion	0.818182	0.181818	0.000000	1	1	1	1	0	0	1	1	1	1	1
100222688|F|0-14:G>A-14:G>A	100222688	TGCAGCCTGACGCAAAGCCGCTCGCGGGAGAGCTTCCACAGCATGAGATCGGAAGAGCGGTTCAGCAGG	1406	14:G>A	G>A	14	G>A	A>G	T>C	C>T	1	0	0	0	1	Transition	0.818182	0.181818	0.000000	0	0	0	0	1	1	0	0	0	0	0
100222691|F|0--15:C>G	100222691	TGCAGCGAGAACTTCCTGGTTCGATGGGACAGCACAGGCATGAGATCGGAAGAGCGGTTCAGCAGGAAT	1407			15	G>A	A>G	T>C	C>T	0	0	0	0	0	Transversion	0.888889	0.111111	0.000000	1	1	1	1	1	1	0	1	1	-	-
100222691|F|0-15:C>G-15:C>G	100222691	TGCAGCGAGAACTTCGTGGTGCGGTGGGACAGCACGGGCATGAGATCGGAAGAGCGGTTCAGCAGGAAT	1408	15:C>G	C>G	15	G>A	A>G	T>C	C>T	0	0	0	0	0	Transversion	0.888889	0.111111	0.000000	0	0	0	0	0	0	1	0	0	-	-
100222692|F|0--23:G>A	100222692	TGCAGCGAGAACTTCCTGGTTCGGTGGGACAGCACAGGCATGAGATCGGAAGAGCGGTTCAGCAGGAAT	1409			23	G>A	A>G	T>C	C>T	0	0	0	0	0	Transversion	0.777778	0.222222	0.000000	1	1	1	1	0	0	1	1	1	-	-
100222692|F|0-23:G>A-23:G>A	100222692	TGCAGCGAGAACTTCCTGGTTCGATGGGACAGCACAGGCATGAGATCGGAAGAGCGGTTCAGCAGGAAT	1410	23:G>A	G>A	23	G>A	A>G	T>C	C>T	1	0	0	0	1	Transition	0.777778	0.222222	0.000000	0	0	0	0	1	1	0	0	0	-	-
100222696|F|0--5:T>C	100222696	TGCAGTGTCTGCGCCTGCCAGTTCTGCTGGCTCTGCATGAGATCGGAAGAGCGGTTCAGCAGGAATGCC	1411			5	G>A	A>G	T>C	C>T	0	0	0	0	0	Transversion	0.400000	0.533333	0.066667	0	0	0	0	0	1	0	0	0	1	1
100222696|F|0-5:T>C-5:T>C	100222696	TGCAGCGTGTGCGCCTGTCAGTTCTGCTGGCTCTGCATGAGATCGGAAGAGCGGTTCAGCAGGAATGCC	1412	5:T>C	T>C	5	G>A	A>G	T>C	C>T	0	0	1	0	1	Transition	0.400000	0.533333	0.066667	1	1	1	1	1	1	1	1	1	0	0
100222701|F|0--9:C>T	100222701	TGCAGTGTGCGTGCGTGCGTGTGTGCGCATGAGATCGGAAGAGCGGTTCAGCAGGAATGCCGAGACCGA	1413			9	G>A	A>G	T>C	C>T	0	0	0	0	0	Transversion	0.500000	0.500000	0.000000	1	1	1	1	-	-	0	-	0	-	-
100222701|F|0-9:C>T-9:C>T	100222701	TGCAGTGTGTTTGTGTGTGTGTGTGTGCATGAGATCGGAAGAGCGGTTCAGCAGGAATGCCGAGACCGA	1414	9:C>T	C>T	9	G>A	A>G	T>C	C>T	0	0	0	1	1	Transition	0.500000	0.500000	0.000000	0	0	0	0	-	-	1	-	1	-	-
100222701|F|0--17:C>T	100222701	TGCAGTGTGCGTGCGTGCGTGTGTGCGCATGAGATCGGAAGAGCGGTTCAGCAGGAATGCCGAGACCGA	1415			17	G>A	A>G	T>C	C>T	0	0	0	0	0	Transversion	0.250000	0.750000	0.000000	1	1	0	0	-	-	0	-	0	-	-
100222701|F|0-17:C>T-17:C>T	100222701	TGCAGTGTGCGTGCGTGTGTGTGTGCGCATGAGATCGGAAGAGCGGTTCAGCAGGAATGCCGAGACCGA	1416	17:C>T	C>T	17	G>A	A>G	T>C	C>T	0	0	0	1	1	Transition	0.250000	0.750000	0.000000	0	0	1	1	-	-	1	-	1	-	-
100222712|F|0--8:A>C	100222712	TGCAGCTCACTGGGAAACCTCAAGAGGCACCAGCGCATGAGATCGGAAGAGCGGTTCAGCAGGAATGCC	1417			8	G>A	A>G	T>C	C>T	0	0	0	0	0	Transversion	0.285714	0.714286	0.000000	-	-	-	-	0	0	0	0	0	-	-
100222712|F|0-8:A>C-8:A>C	100222712	TGCAGCTCCCTGGGGAACTTGAAGAGGCACCAGCGCATGAGATCGGAAGAGCGGTTCAGCAGGAATGCC	1418	8:A>C	A>C	8	G>A	A>G	T>C	C>T	0	0	0	0	0	Transversion	0.285714	0.714286	0.000000	-	-	-	-	1	1	1	1	1	-	-
100222713|F|0--18:C>T	100222713	TGCAGCTCCCTGGGGAACCTCAAGAGGCACCAGCGCATGAGATCGGAAGAGCGGTTCAGCAGGAATGCC	1419			18	G>A	A>G	T>C	C>T	0	0	0	0	0	Transversion	0.714286	0.285714	0.000000	-	-	-	-	0	0	1	1	1	-	-
100222713|F|0-18:C>T-18:C>T	100222713	TGCAGCTCCCTGGGGAACTTGAAGAGGCACCAGCGCATGAGATCGGAAGAGCGGTTCAGCAGGAATGCC	1420	18:C>T	C>T	18	G>A	A>G	T>C	C>T	0	0	0	1	1	Transition	0.714286	0.285714	0.000000	-	-	-	-	1	1	0	0	0	-	-
100222721|F|0--5:T>C	100222721	TGCAGTTGGGAAACAGTAAGCGGTGCATGAGATCGGAAGAGCGGTTCAGCAGGAATGCCGAGACCGATC	1421			5	G>A	A>G	T>C	C>T	0	0	0	0	0	Transversion	0.857143	0.142857	0.000000	1	1	1	1	1	1	0	-	-	-	-
100222721|F|0-5:T>C-5:T>C	100222721	TGCAGCTGGGAAACAGTAAGATGGGCATGAGATCGGAAGAGCGGTTCAGCAGGAATGCCGAGACCGATC	1422	5:T>C	T>C	5	G>A	A>G	T>C	C>T	0	0	1	0	1	Transition	0.857143	0.142857	0.000000	0	0	0	0	0	0	1	-	-	-	-
100222722|F|0--19:C>G	100222722	TGCAGGTGGGAAACAGTAACCGGTGCATGAGATCGGAAGAGCGGTTCAGCAGGAATGCCGAGACCGATC	1423			19	G>A	A>G	T>C	C>T	0	0	0	0	0	Transversion	0.181818	0.818182	0.000000	0	0	0	0	0	0	0	0	0	1	1
100222722|F|0-19:C>G-19:C>G	100222722	TGCAGTTGGGAAACAGTAAGCGGTGCATGAGATCGGAAGAGCGGTTCAGCAGGAATGCCGAGACCGATC	1424	19:C>G	C>G	19	G>A	A>G	T>C	C>T	0	0	0	0	0	Transversion	0.181818	0.818182	0.000000	1	1	1	1	1	1	1	1	1	0	0
100222724|F|0--5:C>T	100222724	TGCAGCTTTACAAGCTGCGCATGAGATCGGAAGAGCGGTTCAGCAGGAATGCCGAGACCGATCTCGTAT	1425			5	G>A	A>G	T>C	C>T	0	0	0	0	0	Transversion	0.888889	0.111111	0.000000	-	-	-	-	-	-	0	1	1	1	1
100222724|F|0-5:C>T-5:C>T	100222724	TGCAGTTCTACATGATGCGCATGAGATCGGAAGAGCGGTTCAGCAGGAATGCCGAGACCGATCTCGTAT	1426	5:C>T	C>T	5	G>A	A>G	T>C	C>T	0	0	0	1	1	Transition	0.888889	0.111111	0.000000	-	-	-	-	-	-	1	0	0	0	0
100222724|F|0--7:T>G	100222724	TGCAGCTTTACAAGCTGCGCATGAGATCGGAAGAGCGGTTCAGCAGGAATGCCGAGACCGATCTCGTAT	1427			7	G>A	A>G	T>C	C>T	0	0	0	0	0	Transversion	0.285714	0.714286	0.000000	-	-	-	-	-	-	0	0	0	1	1
100222724|F|0-7:T>G-7:T>G	100222724	TGCAGCTGTACAAGCTGCGCATGAGATCGGAAGAGCGGTTCAGCAGGAATGCCGAGACCGATCTCGTAT	1428	7:T>G	T>G	7	G>A	A>G	T>C	C>T	0	0	0	0	0	Transversion	0.285714	0.714286	0.000000	-	-	-	-	-	-	1	1	1	0	0
100222733|F|0--14:G>A	100222733	TGCAGCTTCACCACGTCCATGGACTGCCCGATGTGCACGGTGCTGGGCATGAGATCGGAAGAGCGGTTC	1429			14	G>A	A>G	T>C	C>T	0	0	0	0	0	Transversion	0.571429	0.428571	0.000000	1	1	1	1	-	-	0	0	0	-	-
100222733|F|0-14:G>A-14:G>A	100222733	TGCAGCTTCACCACATCCATGGACTGGCCCATGTGCACCGTGCTGGGCATGAGATCGGAAGAGCGGTTC	1430	14:G>A	G>A	14	G>A	A>G	T>C	C>T	1	0	0	0	1	Transition	0.571429	0.428571	0.000000	0	0	0	0	-	-	1	1	1	-	-
100222734|F|0--38:T>G	100222734	TGCAGCTTCACCACATCCATGGACTGGCCCATGTGCACTGTGCTCGGCATGAGATCGGAAGAGCGGTTC	1431			38	G>A	A>G	T>C	C>T	0	0	0	0	0	Transversion	0.750000	0.250000	0.000000	1	1	1	1	1	1	-	0	0	-	-
100222734|F|0-38:T>G-38:T>G	100222734	TGCAGCTTCACCACGTCCATGGACTGGCCAATGTGCACGGTGCTGGGCATGAGATCGGAAGAGCGGTTC	1432	38:T>G	T>G	38	G>A	A>G	T>C	C>T	0	0	0	0	0	Transversion	0.750000	0.250000	0.000000	0	0	0	0	0	0	-	1	1	-	-
100222739|F|0--15:A>T	100222739	TGCAGGAAACACTTAACAGGTAAGTACGCATGAGATCGGAAGAGCGGTTCAGCAGGAATGCCGAGACCG	1433			15	G>A	A>G	T>C	C>T	0	0	0	0	0	Transversion	0.666667	0.333333	0.000000	1	1	1	1	1	1	0	0	0	-	-
100222739|F|0-15:A>T-15:A>T	100222739	TGCAGGAAACACTTATCGGGTAACTACGCATGAGATCGGAAGAGCGGTTCAGCAGGAATGCCGAGACCG	1434	15:A>T	A>T	15	G>A	A>G	T>C	C>T	0	0	0	0	0	Transversion	0.666667	0.333333	0.000000	0	0	0	0	0	0	1	1	1	-	-
100222742|F|0--5:C>G	100222742	TGCAGCAAACGTCGACATCAACCCAGATTTGACGAGCATGAGATCGGAAGAGCGGTTCAGCAGGAATGC	1435			5	G>A	A>G	T>C	C>T	0	0	0	0	0	Transversion	0.500000	0.500000	0.000000	1	1	1	1	0	0	-	0	0	-	-
100222742|F|0-5:C>G-5:C>G	100222742	TGCAGGAAATGTCGACATCAACCCAGATTTGACGAGCATGAGATCGGAAGAGCGGTTCAGCAGGAATGC	1436	5:C>G	C>G	5	G>A	A>G	T>C	C>T	0	0	0	0	0	Transversion	0.500000	0.500000	0.000000	0	0	0	0	1	1	-	1	1	-	-
100222745|F|0--20:T>C	100222745	TGCAGGAACTGGTGGGCCAGTTTCATAATTTCCTGCATGAGATCGGAAGAGCGGTTCAGCAGGAATGCC	1437			20	G>A	A>G	T>C	C>T	0	0	0	0	0	Transversion	0.571429	0.428571	0.000000	-	-	-	-	-	-	0	0	0	-	-
100222745|F|0-20:T>C-20:T>C	100222745	TGCAGGAACTGGTGGGCTAGCTTCATGATCTCCTGCATGAGATCGGAAGAGCGGTTCAGCAGGAATGCC	1438	20:T>C	T>C	20	G>A	A>G	T>C	C>T	0	0	1	0	1	Transition	0.571429	0.428571	0.000000	-	-	-	-	-	-	1	1	1	-	-
100222745|F|0--29:T>C	100222745	TGCAGGAACTGGTGGGCCAGTTTCATAATTTCCTGCATGAGATCGGAAGAGCGGTTCAGCAGGAATGCC	1439			29	G>A	A>G	T>C	C>T	0	0	0	0	0	Transversion	0.285714	0.714286	0.000000	-	-	-	-	-	-	0	0	0	-	-
100222745|F|0-29:T>C-29:T>C	100222745	TGCAGGAACTGGTGGGCCAGTTTCATAATCTCCTGCATGAGATCGGAAGAGCGGTTCAGCAGGAATGCC	1440	29:T>C	T>C	29	G>A	A>G	T>C	C>T	0	0	1	0	1	Transition	0.285714	0.714286	0.000000	-	-	-	-	-	-	1	1	1	-	-
100222753|F|0--5:G>C	100222753	TGCAGGATATGCACATACAGCGAGATGCAAGCATGAGATCGGAAGAGCGGTTCAGCAGGAATGCCGAGA	1441			5	G>A	A>G	T>C	C>T	0	0	0	0	0	Transversion	0.250000	0.750000	0.000000	0	0	0	0	0	0	-	1	1	-	-
100222753|F|0-5:G>C-5:G>C	100222753	TGCAGCATATATACATACAGTAAGATGCAAGCATGAGATCGGAAGAGCGGTTCAGCAGGAATGCCGAGA	1442	5:G>C	G>C	5	G>A	A>G	T>C	C>T	0	0	0	0	0	Transversion	0.250000	0.750000	0.000000	1	1	1	1	1	1	-	0	0	-	-
100222754|F|0--10:G>A	100222754	TGCAGCATATGCACATACAGTAAGATGCAAGCATGAGATCGGAAGAGCGGTTCAGCAGGAATGCCGAGA	1443			10	G>A	A>G	T>C	C>T	0	0	0	0	0	Transversion	0.500000	0.500000	0.000000	0	0	0	0	1	1	-	1	1	-	-
100222754|F|0-10:G>A-10:G>A	100222754	TGCAGCATATATACATACAGTAAGATGCAAGCATGAGATCGGAAGAGCGGTTCAGCAGGAATGCCGAGA	1444	10:G>A	G>A	10	G>A	A>G	T>C	C>T	1	0	0	0	1	Transition	0.500000	0.500000	0.000000	1	1	1	1	0	0	-	0	0	-	-
100222759|F|0--8:A>G	100222759	TGCAGGCCAATCACCAGGCTCCGGAAATCCTCTCCCGGGGTCATGCTGTAGGCATGAGATCGGAAGAGC	1445			8	G>A	A>G	T>C	C>T	0	0	0	0	0	Transversion	0.500000	0.500000	0.000000	0	0	1	1	0	0	-	1	1	-	-
100222759|F|0-8:A>G-8:A>G	100222759	TGCAGGCCGATCACCAGGCTCCGGAAATCCTCACCCGGGGTCATGCTGTAGGCATGAGATCGGAAGAGC	1446	8:A>G	A>G	8	G>A	A>G	T>C	C>T	0	1	0	0	1	Transition	0.500000	0.500000	0.000000	1	1	0	0	1	1	-	0	0	-	-
100222760|F|0--23:A>G	100222760	TGCAGGCCAATCACCAGGCTCCGAAAATCGTCTCCAGGGGTCATGCTGTAGGCATGAGATCGGAAGAGC	1447			23	G>A	A>G	T>C	C>T	0	0	0	0	0	Transversion	0.625000	0.250000	0.125000	1	1	1	1	1	1	-	0	0	-	-
100222760|F|0-23:A>G-23:A>G	100222760	TGCAGGCCAATCACCAGGCTCCGGAAATCCTCACCCGGGGTCATGCTGTAGGCATGAGATCGGAAGAGC	1448	23:A>G	A>G	23	G>A	A>G	T>C	C>T	0	1	0	0	1	Transition	0.625000	0.250000	0.125000	0	1	0	0	0	0	-	1	1	-	-
100222762|F|0--15:G>A	100222762	TGCAGGCCTCTGTACGTCACCGTTGTGTATCAGGGGAAGTGCTCCCACTGCATGAGATCGGAAGAGCGG	1449			15	G>A	A>G	T>C	C>T	0	0	0	0	0	Transversion	0.666667	0.333333	0.000000	1	1	1	1	1	1	0	0	0	-	-
100222762|F|0-15:G>A-15:G>A	100222762	TGCAGGCCTCTGTACATCACCGTGGTATACCAGGGGAAGTGCTCCCACTGCATGAGATCGGAAGAGCGG	1450	15:G>A	G>A	15	G>A	A>G	T>C	C>T	1	0	0	0	1	Transition	0.666667	0.333333	0.000000	0	0	0	0	0	0	1	1	1	-	-
100222762|F|0--20:C>T	100222762	TGCAGGCCTCTGTACGTCACCGTTGTGTATCAGGGGAAGTGCTCCCACTGCATGAGATCGGAAGAGCGG	1451			20	G>A	A>G	T>C	C>T	0	0	0	0	0	Transversion	0.777778	0.222222	0.000000	1	1	1	1	0	0	1	1	1	-	-
100222762|F|0-20:C>T-20:C>T	100222762	TGCAGGCCTCTGTACGTCACTGTTGTGTATCAGGGGAAGTGCTCCCACTGCATGAGATCGGAAGAGCGG	1452	20:C>T	C>T	20	G>A	A>G	T>C	C>T	0	0	0	1	1	Transition	0.777778	0.222222	0.000000	0	0	0	0	1	1	0	0	0	-	-
100222772|F|0--17:C>G	100222772	TGCAGGCTCCCAGAGGACAGCCGCATGAGATCGGAAGAGCGGTTCAGCAGGAATGCCGAGACCGATCTC	1453			17	G>A	A>G	T>C	C>T	0	0	0	0	0	Transversion	0.714286	0.285714	0.000000	-	-	-	-	-	-	1	0	0	-	-
100222772|F|0-17:C>G-17:C>G	100222772	TGCAGGCTGCCAGAGGAGAGCCGCATGAGATCGGAAGAGCGGTTCAGCAGGAATGCCGAGACCGATCTC	1454	17:C>G	C>G	17	G>A	A>G	T>C	C>T	0	0	0	0	0	Transversion	0.714286	0.285714	0.000000	-	-	-	-	-	-	0	1	1	-	-
100222778|F|0--20:A>G	100222778	TGCAGGTAGCGGAACTGGGCAAAGGAGTAGTCACTGGAGAGAACTGCCTGCATGAGATCGGAAGAGCGG	1455			20	G>A	A>G	T>C	C>T	0	0	0	0	0	Transversion	0.818182	0.181818	0.000000	1	1	1	1	1	1	1	0	0	-	-
100222778|F|0-20:A>G-20:A>G	100222778	TGCAGGTAGCGGAACTGGGCGAAGGAGTAGTCACTGGAGAGGACAGCCTGCATGAGATCGGAAGAGCGG	1456	20:A>G	A>G	20	G>A	A>G	T>C	C>T	0	1	0	0	1	Transition	0.818182	0.181818	0.000000	0	0	0	0	0	0	0	1	1	-	-
100222779|F|0--32:G>A	100222779	TGCAGGTAGCGGAACTGGGCAAAGGAGTAGTCGCTGGACAGAACGGCTTGCATGAGATCGGAAGAGCGG	1457			32	G>A	A>G	T>C	C>T	0	0	0	0	0	Transversion	0.272727	0.727273	0.000000	0	0	0	0	0	0	1	0	0	-	-
100222779|F|0-32:G>A-32:G>A	100222779	TGCAGGTAGCGGAACTGGGCAAAGGAGTAGTCACTGGAGAGAACTGCCTGCATGAGATCGGAAGAGCGG	1458	32:G>A	G>A	32	G>A	A>G	T>C	C>T	1	0	0	0	1	Transition	0.272727	0.727273	0.000000	1	1	1	1	1	1	0	1	1	-	-
100222778|F|0--41:A>G	100222778	TGCAGGTAGCGGAACTGGGCAAAGGAGTAGTCACTGGAGAGAACTGCCTGCATGAGATCGGAAGAGCGG	1459			41	G>A	A>G	T>C	C>T	0	0	0	0	0	Transversion	0.545455	0.454545	0.000000	1	1	1	1	0	0	0	0	0	-	-
100222778|F|0-41:A>G-41:A>G	100222778	TGCAGGTAGCGGAACTGGGCAAAGGAGTAGTCACTGGAGAGGACTGCCTGCATGAGATCGGAAGAGCGG	1460	41:A>G	A>G	41	G>A	A>G	T>C	C>T	0	1	0	0	1	Transition	0.545455	0.454545	0.000000	0	0	0	0	1	1	1	1	1	-	-
100222782|F|0--8:A>G	100222782	TGCAGGTCAGCAGCCGTGCGGCCCTGCATGAGATCGGAAGAGCGGTTCAGCAGGAATGCCGAGACCGAT	1461			8	G>A	A>G	T>C	C>T	0	0	0	0	0	Transversion	0.153846	0.846154	0.000000	1	1	0	0	0	0	0	0	0	0	0
100222782|F|0-8:A>G-8:A>G	100222782	TGCAGGTCGGCGGCCGTGCGGCCCTGCATGAGATCGGAAGAGCGGTTCAGCAGGAATGCCGAGACCGAT	1462	8:A>G	A>G	8	G>A	A>G	T>C	C>T	0	1	0	0	1	Transition	0.153846	0.846154	0.000000	0	0	1	1	1	1	1	1	1	1	1
100222783|F|0--14:A>C	100222783	TGCAGGTCGGCAGCAGTGCGGCCCTGCATGAGATCGGAAGAGCGGTTCAGCAGGAATGCCGAGACCGAT	1463			14	G>A	A>G	T>C	C>T	0	0	0	0	0	Transversion	0.153846	0.846154	0.000000	0	0	0	0	0	0	0	0	0	1	1
100222783|F|0-14:A>C-14:A>C	100222783	TGCAGGTCGGCGGCCGTGCGGCCCTGCATGAGATCGGAAGAGCGGTTCAGCAGGAATGCCGAGACCGAT	1464	14:A>C	A>C	14	G>A	A>G	T>C	C>T	0	0	0	0	0	Transversion	0.153846	0.846154	0.000000	1	1	1	1	1	1	1	1	1	0	0
100222784|F|0--17:A>G	100222784	TGCAGGTCGGCAGCCGTACGGCCCTGCATGAGATCGGAAGAGCGGTTCAGCAGGAATGCCGAGACCGAT	1465			17	G>A	A>G	T>C	C>T	0	0	0	0	0	Transversion	0.153846	0.846154	0.000000	0	0	1	1	0	0	0	0	0	0	0
100222784|F|0-17:A>G-17:A>G	100222784	TGCAGGTCGGCGGCCGTGCGGCCCTGCATGAGATCGGAAGAGCGGTTCAGCAGGAATGCCGAGACCGAT	1466	17:A>G	A>G	17	G>A	A>G	T>C	C>T	0	1	0	0	1	Transition	0.153846	0.846154	0.000000	1	1	0	0	1	1	1	1	1	1	1
100222789|F|0--8:C>T	100222789	TGCAGGTGCCGTAATCGGAGCAGCGGCTGAGTGGCATGAGATCGGAAGAGCGGTTCAGCAGGAATGCCG	1467			8	G>A	A>G	T>C	C>T	0	0	0	0	0	Transversion	0.888889	0.111111	0.000000	1	1	1	1	1	1	0	1	1	-	-
100222789|F|0-8:C>T-8:C>T	100222789	TGCAGGTGTCGTGATCGGAGCAGCGGCTGAGGGGCATGAGATCGGAAGAGCGGTTCAGCAGGAATGCCG	1468	8:C>T	C>T	8	G>A	A>G	T>C	C>T	0	0	0	1	1	Transition	0.888889	0.111111	0.000000	0	0	0	0	0	0	1	0	0	-	-
100222790|F|0--10:A>G	100222790	TGCAGGTGCCATAATCGGAGCAGCGACTGAGCGGCATGAGATCGGAAGAGCGGTTCAGCAGGAATGCCG	1469			10	G>A	A>G	T>C	C>T	0	0	0	0	0	Transversion	0.444444	0.555556	0.000000	1	1	1	1	0	0	0	0	0	-	-
100222790|F|0-10:A>G-10:A>G	100222790	TGCAGGTGCCGTAATCGGAGCAGCGACTGAGCGGCATGAGATCGGAAGAGCGGTTCAGCAGGAATGCCG	1470	10:A>G	A>G	10	G>A	A>G	T>C	C>T	0	1	0	0	1	Transition	0.444444	0.555556	0.000000	0	0	0	0	1	1	1	1	1	-	-
100222791|F|0--16:A>G	100222791	TGCAGGTGCCATAATCAGAGCAGCGACTGAGCGGCATGAGATCGGAAGAGCGGTTCAGCAGGAATGCCG	1471			16	G>A	A>G	T>C	C>T	0	0	0	0	0	Transversion	0.222222	0.777778	0.000000	0	0	1	1	0	0	0	0	0	-	-
100222791|F|0-16:A>G-16:A>G	100222791	TGCAGGTGCCATAATCGGAGCAGCGACTGAGCGGCATGAGATCGGAAGAGCGGTTCAGCAGGAATGCCG	1472	16:A>G	A>G	16	G>A	A>G	T>C	C>T	0	1	0	0	1	Transition	0.222222	0.777778	0.000000	1	1	0	0	1	1	1	1	1	-	-
100222792|F|0--25:A>G	100222792	TGCAGGTGCCGTAATCGGAGCAGCGACTGAGCGGCATGAGATCGGAAGAGCGGTTCAGCAGGAATGCCG	1473			25	G>A	A>G	T>C	C>T	0	0	0	0	0	Transversion	0.666667	0.333333	0.000000	1	1	1	1	1	1	0	0	0	-	-
100222792|F|0-25:A>G-25:A>G	100222792	TGCAGGTGCCGTAATCGGAGCAGCGGCTGAGTGGCATGAGATCGGAAGAGCGGTTCAGCAGGAATGCCG	1474	25:A>G	A>G	25	G>A	A>G	T>C	C>T	0	1	0	0	1	Transition	0.666667	0.333333	0.000000	0	0	0	0	0	0	1	1	1	-	-
100222796|F|0--11:A>G	100222796	TGCAGTAACCAAGCTGTGCGCATGAGATCGGAAGAGCGGTTCAGCAGGAATGCCGAGACCGATCTCGTA	1475			11	G>A	A>G	T>C	C>T	0	0	0	0	0	Transversion	0.500000	0.500000	0.000000	-	-	-	-	-	-	-	0	0	0	0
100222796|F|0-11:A>G-11:A>G	100222796	TGCAGTAACCAGGCCGTCCGCATGAGATCGGAAGAGCGGTTCAGCAGGAATGCCGAGACCGATCTCGTA	1476	11:A>G	A>G	11	G>A	A>G	T>C	C>T	0	1	0	0	1	Transition	0.500000	0.500000	0.000000	-	-	-	-	-	-	-	1	1	1	1
100222807|F|0--5:G>T	100222807	TGCAGGCCGGCCACCGTGCTGCTGTACTTCTCCCAGTTGGAGATGACCTCCTCTAGCATGAGATCGGAA	1477			5	G>A	A>G	T>C	C>T	0	0	0	0	0	Transversion	0.769231	0.230769	0.000000	1	1	-	-	1	1	0	0	0	1	1
100222807|F|0-5:G>T-5:G>T	100222807	TGCAGTCCAGCCACCATGCTGCTGTACTTCTCCCAGTTGGAGATGACCTCCTCCAGCATGAGATCGGAA	1478	5:G>T	G>T	5	G>A	A>G	T>C	C>T	0	0	0	0	0	Transversion	0.769231	0.230769	0.000000	0	0	-	-	0	0	1	1	1	0	0
100222808|F|0--7:T>C	100222808	TGCAGGCTGGCCACCATGCTGCTGTACTTCTCCCAGTTGGAGATGACCTCCTCCAGCATGAGATCGGAA	1479			7	G>A	A>G	T>C	C>T	0	0	0	0	0	Transversion	0.545455	0.454545	0.000000	0	0	-	-	0	0	0	-	-	1	1
100222808|F|0-7:T>C-7:T>C	100222808	TGCAGGCCGGCCACCGTGCTGCTGTACTTCTCCCAGTTGGAGATGACCTCCTCTAGCATGAGATCGGAA	1480	7:T>C	T>C	7	G>A	A>G	T>C	C>T	0	0	1	0	1	Transition	0.545455	0.454545	0.000000	1	1	-	-	1	1	1	-	-	0	0
100222809|F|0--14:G>C	100222809	TGCAGGCTGGCCACGGTGCTGCTGTACTTGTCCCAGTTGGAGATGACCTCCTCCAGCATGAGATCGGAA	1481			14	G>A	A>G	T>C	C>T	0	0	0	0	0	Transversion	0.153846	0.846154	0.000000	0	0	-	-	0	0	0	0	0	1	1
100222809|F|0-14:G>C-14:G>C	100222809	TGCAGGCTGGCCACCATGCTGCTGTACTTCTCCCAGTTGGAGATGACCTCCTCCAGCATGAGATCGGAA	1482	14:G>C	G>C	14	G>A	A>G	T>C	C>T	0	0	0	0	0	Transversion	0.153846	0.846154	0.000000	1	1	-	-	1	1	1	1	1	0	0
100222812|F|0--7:A>G	100222812	TGCAGTCAGTGCCATGCGAGGGCATGAGATCGGAAGAGCGGTTCAGCAGGAATGCCGAGACCGATCTCG	1483			7	G>A	A>G	T>C	C>T	0	0	0	0	0	Transversion	0.300000	0.700000	0.000000	0	0	0	0	0	0	0	1	-	1	1
100222812|F|0-7:A>G-7:A>G	100222812	TGCAGTCGGTGCCATGTGAGGGCATGAGATCGGAAGAGCGGTTCAGCAGGAATGCCGAGACCGATCTCG	1484	7:A>G	A>G	7	G>A	A>G	T>C	C>T	0	1	0	0	1	Transition	0.300000	0.700000	0.000000	1	1	1	1	1	1	1	0	-	0	0
100222813|F|0--10:G>C	100222813	TGCAGTCGGTGCCATGTGAGGGCATGAGATCGGAAGAGCGGTTCAGCAGGAATGCCGAGACCGATCTCG	1485			10	G>A	A>G	T>C	C>T	0	0	0	0	0	Transversion	0.909091	0.090909	0.000000	1	1	1	1	1	1	0	1	1	1	1
100222813|F|0-10:G>C-10:G>C	100222813	TGCAGTCGGTCCCATGCGAGGGCATGAGATCGGAAGAGCGGTTCAGCAGGAATGCCGAGACCGATCTCG	1486	10:G>C	G>C	10	G>A	A>G	T>C	C>T	0	0	0	0	0	Transversion	0.909091	0.090909	0.000000	0	0	0	0	0	0	1	0	0	0	0
100222819|F|0--5:T>C	100222819	TGCAGTGACTACTTCCGGGGCATGTTCACCACCGGCATGAGATCGGAAGAGCGGTTCAGCAGGAATGCC	1487			5	G>A	A>G	T>C	C>T	0	0	0	0	0	Transversion	0.888889	0.111111	0.000000	1	1	1	1	1	1	0	1	1	-	-
100222819|F|0-5:T>C-5:T>C	100222819	TGCAGCGACTACTTCCGGGGCATGTTCACGAGCGGCATGAGATCGGAAGAGCGGTTCAGCAGGAATGCC	1488	5:T>C	T>C	5	G>A	A>G	T>C	C>T	0	0	1	0	1	Transition	0.888889	0.111111	0.000000	0	0	0	0	0	0	1	0	0	-	-
100222820|F|0--16:A>G	100222820	TGCAGTGACTACTTCCAGGGGATGTTCACCAGCGGCATGAGATCGGAAGAGCGGTTCAGCAGGAATGCC	1489			16	G>A	A>G	T>C	C>T	0	0	0	0	0	Transversion	0.222222	0.777778	0.000000	0	0	1	1	0	0	0	0	0	-	-
100222820|F|0-16:A>G-16:A>G	100222820	TGCAGTGACTACTTCCGGGGCATGTTCACCAGCGGCATGAGATCGGAAGAGCGGTTCAGCAGGAATGCC	1490	16:A>G	A>G	16	G>A	A>G	T>C	C>T	0	1	0	0	1	Transition	0.222222	0.777778	0.000000	1	1	0	0	1	1	1	1	1	-	-
100222821|F|0--31:G>C	100222821	TGCAGTGACTACTTCCGGGGCATGTTCACCAGCGGCATGAGATCGGAAGAGCGGTTCAGCAGGAATGCC	1491			31	G>A	A>G	T>C	C>T	0	0	0	0	0	Transversion	0.777778	0.222222	0.000000	1	1	1	1	1	1	1	0	0	-	-
100222821|F|0-31:G>C-31:G>C	100222821	TGCAGTGACTACTTCCGGGGCATGTTCACCACCGGCATGAGATCGGAAGAGCGGTTCAGCAGGAATGCC	1492	31:G>C	G>C	31	G>A	A>G	T>C	C>T	0	0	0	0	0	Transversion	0.777778	0.222222	0.000000	0	0	0	0	0	0	0	1	1	-	-
100222823|F|0--6:G>A	100222823	TGCAGTGGCGCTTCCACAGCATGAGATCGGAAGAGCGGTTCAGCAGGAATGCCGAGACCGATCTCGTAT	1493			6	G>A	A>G	T>C	C>T	0	0	0	0	0	Transversion	0.714286	0.285714	0.000000	-	-	-	-	0	0	1	1	1	1	1
100222823|F|0-6:G>A-6:G>A	100222823	TGCAGTAGCTATTTCGGAGCATGAGATCGGAAGAGCGGTTCAGCAGGAATGCCGAGACCGATCTCGTAT	1494	6:G>A	G>A	6	G>A	A>G	T>C	C>T	1	0	0	0	1	Transition	0.714286	0.285714	0.000000	-	-	-	-	1	1	0	0	0	0	0
100222824|F|0--8:A>C	100222824	TGCAGTGGAAGTTCCACAGCATGAGATCGGAAGAGCGGTTCAGCAGGAATGCCGAGACCGATCTCGTAT	1495			8	G>A	A>G	T>C	C>T	0	0	0	0	0	Transversion	0.285714	0.714286	0.000000	-	-	0	0	0	0	0	-	-	1	1
100222824|F|0-8:A>C-8:A>C	100222824	TGCAGTGGCTATTTCAGAGCATGAGATCGGAAGAGCGGTTCAGCAGGAATGCCGAGACCGATCTCGTAT	1496	8:A>C	A>C	8	G>A	A>G	T>C	C>T	0	0	0	0	0	Transversion	0.285714	0.714286	0.000000	-	-	1	1	1	1	1	-	-	0	0
100222823|F|0--13:C>T	100222823	TGCAGTGGCGCTTCCACAGCATGAGATCGGAAGAGCGGTTCAGCAGGAATGCCGAGACCGATCTCGTAT	1497			13	G>A	A>G	T>C	C>T	0	0	0	0	0	Transversion	0.500000	0.500000	0.000000	-	-	0	0	0	0	-	1	1	1	1
100222823|F|0-13:C>T-13:C>T	100222823	TGCAGTGGCTATTTCAGAGCATGAGATCGGAAGAGCGGTTCAGCAGGAATGCCGAGACCGATCTCGTAT	1498	13:C>T	C>T	13	G>A	A>G	T>C	C>T	0	0	0	1	1	Transition	0.500000	0.500000	0.000000	-	-	1	1	1	1	-	0	0	0	0
100222836|F|0--10:T>C	100222836	TGCAGAACCATGACAGAGTGCATGAGATCGGAAGAGCGGTTCAGCAGGAATGCCGAGACCGATCTCGTA	1499			10	G>A	A>G	T>C	C>T	0	0	0	0	0	Transversion	0.500000	0.500000	0.000000	0	0	1	1	0	0	-	-	-	-	-
100222836|F|0-10:T>C-10:T>C	100222836	TGCAGAACCACGACAGAGTGCATGAGATCGGAAGAGCGGTTCAGCAGGAATGCCGAGACCGATCTCGTA	1500	10:T>C	T>C	10	G>A	A>G	T>C	C>T	0	0	1	0	1	Transition	0.500000	0.500000	0.000000	1	1	0	0	1	1	-	-	-	-	-
100222836|F|0--16:A>G	100222836	TGCAGAACCATGACAGAGTGCATGAGATCGGAAGAGCGGTTCAGCAGGAATGCCGAGACCGATCTCGTA	1501			16	G>A	A>G	T>C	C>T	0	0	0	0	0	Transversion	0.750000	0.250000	0.000000	1	1	1	1	1	1	-	-	-	-	-
100222836|F|0-16:A>G-16:A>G	100222836	TGCAGAACCATGACAGGACGCATGAGATCGGAAGAGCGGTTCAGCAGGAATGCCGAGACCGATCTCGTA	1502	16:A>G	A>G	16	G>A	A>G	T>C	C>T	0	1	0	0	1	Transition	0.750000	0.250000	0.000000	0	0	0	0	0	0	-	-	-	-	-
100222859|F|0--6:C>T	100222859	TGCAGACAATCTAACCTTGCATGAGATCGGAAGAGCGGTTCAGCAGGAATGCCGAGACCGATCTCGTAT	1503			6	G>A	A>G	T>C	C>T	0	0	0	0	0	Transversion	0.500000	0.500000	0.000000	0	0	0	0	-	-	-	-	-	1	1
100222859|F|0-6:C>T-6:C>T	100222859	TGCAGATGACCTAGCCCTGCATGAGATCGGAAGAGCGGTTCAGCAGGAATGCCGAGACCGATCTCGTAT	1504	6:C>T	C>T	6	G>A	A>G	T>C	C>T	0	0	0	1	1	Transition	0.500000	0.500000	0.000000	1	1	1	1	-	-	-	-	-	0	0
100222867|F|0--5:A>C	100222867	TGCAGAGAAACAGATGCATGCATGAGATCGGAAGAGCGGTTCAGCAGGAATGCCGAGACCGATCTCGTA	1505			5	G>A	A>G	T>C	C>T	0	0	0	0	0	Transversion	0.857143	0.142857	0.000000	1	1	-	-	1	1	-	-	-	-	-
100222867|F|0-5:A>C-5:A>C	100222867	TGCAGCGAAAGAATGACGTGCATGAGATCGGAAGAGCGGTTCAGCAGGAATGCCGAGACCGATCTCGTA	1506	5:A>C	A>C	5	G>A	A>G	T>C	C>T	0	0	0	0	0	Transversion	0.857143	0.142857	0.000000	0	0	-	-	0	0	-	-	-	-	-
100222868|F|0--7:G>A	100222868	TGCAGAGGAACACATACATGCATGAGATCGGAAGAGCGGTTCAGCAGGAATGCCGAGACCGATCTCGTA	1507			7	G>A	A>G	T>C	C>T	0	0	0	0	0	Transversion	0.125000	0.750000	0.125000	0	0	-	-	0	0	-	-	-	-	-
100222868|F|0-7:G>A-7:G>A	100222868	TGCAGAGAAACAGTGACATGCATGAGATCGGAAGAGCGGTTCAGCAGGAATGCCGAGACCGATCTCGTA	1508	7:G>A	G>A	7	G>A	A>G	T>C	C>T	1	0	0	0	1	Transition	0.125000	0.750000	0.125000	1	1	-	-	1	1	-	-	-	-	-
100222869|F|0--10:G>C	100222869	TGCAGAGAAAGAATGACGTGCATGAGATCGGAAGAGCGGTTCAGCAGGAATGCCGAGACCGATCTCGTA	1509			10	G>A	A>G	T>C	C>T	0	0	0	0	0	Transversion	0.250000	0.750000	0.000000	0	0	-	-	0	0	-	-	-	-	-
100222869|F|0-10:G>C-10:G>C	100222869	TGCAGAGAAACAGTGACATGCATGAGATCGGAAGAGCGGTTCAGCAGGAATGCCGAGACCGATCTCGTA	1510	10:G>C	G>C	10	G>A	A>G	T>C	C>T	0	0	0	0	0	Transversion	0.250000	0.750000	0.000000	1	1	-	-	1	1	-	-	-	-	-
100222875|F|0--5:A>C	100222875	TGCAGAGGATGCAGGAATGCATGAGATCGGAAGAGCGGTTCAGCAGGAATGCCGAGACCGATCTCGTAT	1511			5	G>A	A>G	T>C	C>T	0	0	0	0	0	Transversion	0.875000	0.125000	0.000000	1	1	1	1	1	1	1	-	-	-	-
100222875|F|0-5:A>C-5:A>C	100222875	TGCAGCGGATGCTGAGATGCATGAGATCGGAAGAGCGGTTCAGCAGGAATGCCGAGACCGATCTCGTAT	1512	5:A>C	A>C	5	G>A	A>G	T>C	C>T	0	0	0	0	0	Transversion	0.875000	0.125000	0.000000	0	0	0	0	0	0	0	-	-	-	-
100222875|F|0--6:G>A	100222875	TGCAGAGGATGCAGGAATGCATGAGATCGGAAGAGCGGTTCAGCAGGAATGCCGAGACCGATCTCGTAT	1513			6	G>A	A>G	T>C	C>T	0	0	0	0	0	Transversion	0.888889	0.111111	0.000000	1	1	1	1	1	1	0	-	-	-	-
100222875|F|0-6:G>A-6:G>A	100222875	TGCAGAAAGTGCAGGAATGCATGAGATCGGAAGAGCGGTTCAGCAGGAATGCCGAGACCGATCTCGTAT	1514	6:G>A	G>A	6	G>A	A>G	T>C	C>T	1	0	0	0	1	Transition	0.888889	0.111111	0.000000	0	0	0	0	0	0	1	-	-	-	-
100222876|F|0--12:T>A	100222876	TGCAGAGGATGCTGAGATGCATGAGATCGGAAGAGCGGTTCAGCAGGAATGCCGAGACCGATCTCGTAT	1515			12	G>A	A>G	T>C	C>T	0	0	0	0	0	Transversion	0.222222	0.777778	0.000000	0	0	0	0	0	0	0	-	-	-	-
100222876|F|0-12:T>A-12:T>A	100222876	TGCAGAGGATGCAGGAATGCATGAGATCGGAAGAGCGGTTCAGCAGGAATGCCGAGACCGATCTCGTAT	1516	12:T>A	T>A	12	G>A	A>G	T>C	C>T	0	0	0	0	0	Transversion	0.222222	0.777778	0.000000	1	1	1	1	1	1	1	-	-	-	-
100222903|F|0--5:C>G	100222903	TGCAGCGCACACACACACACACACGCATGAGATCGGAAGAGCGGTTCAGCAGGAATGCCGAGACCGATC	1517			5	G>A	A>G	T>C	C>T	0	0	0	0	0	Transversion	0.444444	0.555556	0.000000	1	1	-	-	0	0	0	-	-	0	0
100222903|F|0-5:C>G-5:C>G	100222903	TGCAGGGAACACACACACACACACGCATGAGATCGGAAGAGCGGTTCAGCAGGAATGCCGAGACCGATC	1518	5:C>G	C>G	5	G>A	A>G	T>C	C>T	0	0	0	0	0	Transversion	0.444444	0.555556	0.000000	0	0	-	-	1	1	1	-	-	1	1
100222904|F|0--9:C>G	100222904	TGCAGGACACACACACACGCACACGCATGAGATCGGAAGAGCGGTTCAGCAGGAATGCCGAGACCGATC	1519			9	G>A	A>G	T>C	C>T	0	0	0	0	0	Transversion	0.888889	0.111111	0.000000	1	1	-	-	1	1	0	-	-	1	1
100222904|F|0-9:C>G-9:C>G	100222904	TGCAGGGCAGACACACACACGCACGCATGAGATCGGAAGAGCGGTTCAGCAGGAATGCCGAGACCGATC	1520	9:C>G	C>G	9	G>A	A>G	T>C	C>T	0	0	0	0	0	Transversion	0.888889	0.111111	0.000000	0	0	-	-	0	0	1	-	-	0	0
100222913|F|0--6:C>T	100222913	TGCAGCCCTGTTTCATTTGCATGAGATCGGAAGAGCGGTTCAGCAGGAATGCCGAGACCGATCTCGTAT	1521			6	G>A	A>G	T>C	C>T	0	0	0	0	0	Transversion	0.666667	0.333333	0.000000	1	1	1	1	1	1	-	-	-	0	-
100222913|F|0-6:C>T-6:C>T	100222913	TGCAGCTTTGTTTAATTTGCATGAGATCGGAAGAGCGGTTCAGCAGGAATGCCGAGACCGATCTCGTAT	1522	6:C>T	C>T	6	G>A	A>G	T>C	C>T	0	0	0	1	1	Transition	0.666667	0.333333	0.000000	0	0	0	0	0	0	-	-	-	1	-
100222913|F|0--15:T>C	100222913	TGCAGCCCTGTTTCATTTGCATGAGATCGGAAGAGCGGTTCAGCAGGAATGCCGAGACCGATCTCGTAT	1523			15	G>A	A>G	T>C	C>T	0	0	0	0	0	Transversion	0.777778	0.222222	0.000000	1	1	1	1	0	0	-	-	-	1	-
100222913|F|0-15:T>C-15:T>C	100222913	TGCAGCCCTGTTTCACTTGCATGAGATCGGAAGAGCGGTTCAGCAGGAATGCCGAGACCGATCTCGTAT	1524	15:T>C	T>C	15	G>A	A>G	T>C	C>T	0	0	1	0	1	Transition	0.777778	0.222222	0.000000	0	0	0	0	1	1	-	-	-	0	-
100222916|F|0--7:T>C	100222916	TGCAGGATTTTAACGTCAGGCATGAGATCGGAAGAGCGGTTCAGCAGGAATGCCGAGACCGATCTCGTA	1525			7	G>A	A>G	T>C	C>T	0	0	0	0	0	Transversion	0.500000	0.500000	0.000000	1	1	1	1	0	0	-	-	-	-	-
100222916|F|0-7:T>C-7:T>C	100222916	TGCAGCACCTGCACGTAAGGCATGAGATCGGAAGAGCGGTTCAGCAGGAATGCCGAGACCGATCTCGTA	1526	7:T>C	T>C	7	G>A	A>G	T>C	C>T	0	0	1	0	1	Transition	0.500000	0.500000	0.000000	0	0	0	0	1	1	-	-	-	-	-
100222927|F|0--7:C>A	100222927	TGCAGGTCAAACAACCTGGCATGAGATCGGAAGAGCGGTTCAGCAGGAATGCCGAGACCGATCTCGTAT	1527			7	G>A	A>G	T>C	C>T	0	0	0	0	0	Transversion	0.571429	0.428571	0.000000	1	1	1	1	-	-	-	-	-	0	-
100222927|F|0-7:C>A-7:C>A	100222927	TGCAGGTACAACAGGCTCGCATGAGATCGGAAGAGCGGTTCAGCAGGAATGCCGAGACCGATCTCGTAT	1528	7:C>A	C>A	7	G>A	A>G	T>C	C>T	0	0	0	0	0	Transversion	0.571429	0.428571	0.000000	0	0	0	0	-	-	-	-	-	1	-
100222931|F|0--8:G>A	100222931	TGCAGGTTGCCCTGGCACGCATGAGATCGGAAGAGCGGTTCAGCAGGAATGCCGAGACCGATCTCGTAT	1529			8	G>A	A>G	T>C	C>T	0	0	0	0	0	Transversion	0.714286	0.285714	0.000000	-	-	-	-	-	1	-	-	-	0	0
100222931|F|0-8:G>A-8:G>A	100222931	TGCAGGTCACTGTGGCACGCATGAGATCGGAAGAGCGGTTCAGCAGGAATGCCGAGACCGATCTCGTAT	1530	8:G>A	G>A	8	G>A	A>G	T>C	C>T	1	0	0	0	1	Transition	0.714286	0.285714	0.000000	-	-	-	-	-	0	-	-	-	1	1
100222939|F|0--12:A>T	100222939	TGCAGTGAGGTCAGTGAACCACCCTATCCCACCACTTTGCATGAGATCGGAAGAGCGGTTCAGCAGGAA	1531			12	G>A	A>G	T>C	C>T	0	0	0	0	0	Transversion	0.300000	0.600000	0.100000	0	0	0	0	0	0	-	-	-	-	-
100222939|F|0-12:A>T-12:A>T	100222939	TGCAGTGAGGTCTGTGAACCACCATAGTCCACCGCTTTGCATGAGATCGGAAGAGCGGTTCAGCAGGAA	1532	12:A>T	A>T	12	G>A	A>G	T>C	C>T	0	0	0	0	0	Transversion	0.300000	0.600000	0.100000	1	1	1	1	1	1	-	-	-	-	-
100222946|F|0--11:G>T	100222946	TGCAGTGCCCCGGGGTCAGCAAAGGCCCTTTGGCAGTGCATGAGATCGGAAGAGCGGTTCAGCAGGAAT	1533			11	G>A	A>G	T>C	C>T	0	0	0	0	0	Transversion	0.250000	0.750000	0.000000	0	0	0	0	0	0	-	-	-	-	-
100222946|F|0-11:G>T-11:G>T	100222946	TGCAGCGCCCCTGGGTCAGCGAAGGCCCTCTGGCAGTGCATGAGATCGGAAGAGCGGTTCAGCAGGAAT	1534	11:G>T	G>T	11	G>A	A>G	T>C	C>T	0	0	0	0	0	Transversion	0.250000	0.750000	0.000000	1	1	1	1	1	1	-	-	-	-	-
100222947|F|0--20:A>G	100222947	TGCAGTGCCCCAGGGTCAGCAAAGGCTCTCTGGCAGTGCATGAGATCGGAAGAGCGGTTCAGCAGGAAT	1535			20	G>A	A>G	T>C	C>T	0	0	0	0	0	Transversion	0.400000	0.600000	0.000000	0	0	0	0	0	0	-	-	-	-	-
100222947|F|0-20:A>G-20:A>G	100222947	TGCAGCGCCCCTGGGTCAGCGAAGGCCCTCTGGCAGTGCATGAGATCGGAAGAGCGGTTCAGCAGGAAT	1536	20:A>G	A>G	20	G>A	A>G	T>C	C>T	0	1	0	0	1	Transition	0.400000	0.600000	0.000000	1	1	1	1	1	1	-	-	-	-	-
100222950|F|0--6:G>A	100222950	TGCAGTGTGGCCAAGTCCAGCATGAGATCGGAAGAGCGGTTCAGCAGGAATGCCGAGACCGATCTCGTA	1537			6	G>A	A>G	T>C	C>T	0	0	0	0	0	Transversion	0.400000	0.600000	0.000000	0	0	0	0	0	0	-	-	-	-	-
100222950|F|0-6:G>A-6:G>A	100222950	TGCAGTAGGGCCAAGCCCAGCATGAGATCGGAAGAGCGGTTCAGCAGGAATGCCGAGACCGATCTCGTA	1538	6:G>A	G>A	6	G>A	A>G	T>C	C>T	1	0	0	0	1	Transition	0.400000	0.600000	0.000000	1	1	1	1	1	1	-	-	-	-	-
100222951|F|0--14:G>A	100222951	TGCAGTAGGGCCAAGCCCAGCATGAGATCGGAAGAGCGGTTCAGCAGGAATGCCGAGACCGATCTCGTA	1539			14	G>A	A>G	T>C	C>T	0	0	0	0	0	Transversion	0.800000	0.200000	0.000000	1	1	1	1	0	0	-	-	-	-	-
100222951|F|0-14:G>A-14:G>A	100222951	TGCAGTAGGGCCAAACCCAGCATGAGATCGGAAGAGCGGTTCAGCAGGAATGCCGAGACCGATCTCGTA	1540	14:G>A	G>A	14	G>A	A>G	T>C	C>T	1	0	0	0	1	Transition	0.800000	0.200000	0.000000	0	0	0	0	1	1	-	-	-	-	-
100222961|F|0--8:C>T	100222961	TGCAGAAACGTACACACAGATACATGCATGAGATCGGAAGAGCGGTTCAGCAGGAATGCCGAGACCGAT	1541			8	G>A	A>G	T>C	C>T	0	0	0	0	0	Transversion	0.750000	0.250000	0.000000	1	1	1	1	1	1	-	-	-	-	-
100222961|F|0-8:C>T-8:C>T	100222961	TGCAGAAATACACACACACACACACGCATGAGATCGGAAGAGCGGTTCAGCAGGAATGCCGAGACCGAT	1542	8:C>T	C>T	8	G>A	A>G	T>C	C>T	0	0	0	1	1	Transition	0.750000	0.250000	0.000000	0	0	0	0	0	0	-	-	-	-	-
100222961|F|0--9:G>A	100222961	TGCAGAAACGTACACACAGATACATGCATGAGATCGGAAGAGCGGTTCAGCAGGAATGCCGAGACCGAT	1543			9	G>A	A>G	T>C	C>T	0	0	0	0	0	Transversion	0.500000	0.500000	0.000000	1	1	1	1	0	0	-	-	-	-	-
100222961|F|0-9:G>A-9:G>A	100222961	TGCAGAAACATACACACAGATACATGCATGAGATCGGAAGAGCGGTTCAGCAGGAATGCCGAGACCGAT	1544	9:G>A	G>A	9	G>A	A>G	T>C	C>T	1	0	0	0	1	Transition	0.500000	0.500000	0.000000	0	0	0	0	1	1	-	-	-	-	-
100223015|F|0--5:A>C	100223015	TGCAGACAGAGCAGACAGGCATGAGATCGGAAGAGCGGTTCAGCAGGAATGCCGAGACCGATCTCGTAT	1545			5	G>A	A>G	T>C	C>T	0	0	0	0	0	Transversion	0.777778	0.111111	0.111111	1	1	1	1	1	1	0	-	-	1	1
100223015|F|0-5:A>C-5:A>C	100223015	TGCAGCGATAGCAGACAGGCATGAGATCGGAAGAGCGGTTCAGCAGGAATGCCGAGACCGATCTCGTAT	1546	5:A>C	A>C	5	G>A	A>G	T>C	C>T	0	0	0	0	0	Transversion	0.777778	0.111111	0.111111	0	0	0	0	0	0	1	-	-	0	1
100223016|F|0--6:G>C	100223016	TGCAGAGAGAGCTGACATGCATGAGATCGGAAGAGCGGTTCAGCAGGAATGCCGAGACCGATCTCGTAT	1547			6	G>A	A>G	T>C	C>T	0	0	0	0	0	Transversion	0.250000	0.750000	0.000000	0	0	0	0	0	0	-	-	-	1	1
100223016|F|0-6:G>C-6:G>C	100223016	TGCAGACAGAGCAGACAGGCATGAGATCGGAAGAGCGGTTCAGCAGGAATGCCGAGACCGATCTCGTAT	1548	6:G>C	G>C	6	G>A	A>G	T>C	C>T	0	0	0	0	0	Transversion	0.250000	0.750000	0.000000	1	1	1	1	1	1	-	-	-	0	0
100223051|F|0--7:C>G	100223051	TGCAGATCTGTACACATTAGAAGTCATTTTAAATTCAGTGCCATCACAAAGCATGAGATCGGAAGAGCG	1549			7	G>A	A>G	T>C	C>T	0	0	0	0	0	Transversion	0.285714	0.714286	0.000000	0	0	1	1	0	0	0	-	-	-	-
100223051|F|0-7:C>G-7:C>G	100223051	TGCAGATGTGTACACATTAGAAGTCATTTTAAATTCAGTGCCATCACAAAGCATGAGATCGGAAGAGCG	1550	7:C>G	C>G	7	G>A	A>G	T>C	C>T	0	0	0	0	0	Transversion	0.285714	0.714286	0.000000	1	1	0	0	1	1	1	-	-	-	-
100223052|F|0--11:A>G	100223052	TGCAGATGTGTACACATTATAAGTCATTTTAAATTCAGTGCCATCACAAAGCATGAGATCGGAAGAGCG	1551			11	G>A	A>G	T>C	C>T	0	0	0	0	0	Transversion	0.857143	0.142857	0.000000	1	1	1	1	1	1	0	-	-	-	-
100223052|F|0-11:A>G-11:A>G	100223052	TGCAGATGTGTGCACATTAGTAGTCATTTTAAATTCAGTGCCATCACAAAGCATGAGATCGGAAGAGCG	1552	11:A>G	A>G	11	G>A	A>G	T>C	C>T	0	1	0	0	1	Transition	0.857143	0.142857	0.000000	0	0	0	0	0	0	1	-	-	-	-
100223132|F|0--7:T>G	100223132	TGCAGCCTGGACCAGATGCTCTGGATCCTCCCAGCATGAGATCGGAAGAGCGGTTCAGCAGGAATGCCG	1553			7	G>A	A>G	T>C	C>T	0	0	0	0	0	Transversion	0.200000	0.800000	0.000000	0	0	0	0	0	0	-	-	-	0	0
100223132|F|0-7:T>G-7:T>G	100223132	TGCAGCCGGGACCAGATGCTCTGGATTCTCCCAGCATGAGATCGGAAGAGCGGTTCAGCAGGAATGCCG	1554	7:T>G	T>G	7	G>A	A>G	T>C	C>T	0	0	0	0	0	Transversion	0.200000	0.800000	0.000000	1	1	1	1	1	1	-	-	-	1	1
100223133|F|0--8:C>G	100223133	TGCAGCCGCGAGAAGATGCTCTGGATCCTCCCAGCATGAGATCGGAAGAGCGGTTCAGCAGGAATGCCG	1555			8	G>A	A>G	T>C	C>T	0	0	0	0	0	Transversion	0.200000	0.800000	0.000000	0	0	0	0	0	0	-	-	-	1	1
100223133|F|0-8:C>G-8:C>G	100223133	TGCAGCCGGGACCAGATGCTCTGGATTCTCCCAGCATGAGATCGGAAGAGCGGTTCAGCAGGAATGCCG	1556	8:C>G	C>G	8	G>A	A>G	T>C	C>T	0	0	0	0	0	Transversion	0.200000	0.800000	0.000000	1	1	1	1	1	1	-	-	-	0	0
100223136|F|0--11:C>G	100223136	TGCAGCCTGGTCTTACAGGCATGAGATCGGAAGAGCGGTTCAGCAGGAATGCCGAGACCGATCTCGTAT	1557			11	G>A	A>G	T>C	C>T	0	0	0	0	0	Transversion	0.571429	0.428571	0.000000	1	1	1	1	0	0	0	-	-	-	-
100223136|F|0-11:C>G-11:C>G	100223136	TGCAGGCTGGTGTTGCAGGCATGAGATCGGAAGAGCGGTTCAGCAGGAATGCCGAGACCGATCTCGTAT	1558	11:C>G	C>G	11	G>A	A>G	T>C	C>T	0	0	0	0	0	Transversion	0.571429	0.428571	0.000000	0	0	0	0	1	1	1	-	-	-	-
100223136|F|0--17:G>C	100223136	TGCAGCCTGGTCTTACAGGCATGAGATCGGAAGAGCGGTTCAGCAGGAATGCCGAGACCGATCTCGTAT	1559			17	G>A	A>G	T>C	C>T	0	0	0	0	0	Transversion	0.714286	0.285714	0.000000	1	1	0	0	1	1	1	-	-	-	-
100223136|F|0-17:G>C-17:G>C	100223136	TGCAGCCTGGTCTTACACGCATGAGATCGGAAGAGCGGTTCAGCAGGAATGCCGAGACCGATCTCGTAT	1560	17:G>C	G>C	17	G>A	A>G	T>C	C>T	0	0	0	0	0	Transversion	0.714286	0.285714	0.000000	0	0	1	1	0	0	0	-	-	-	-
100223143|F|0--6:A>G	100223143	TGCAGCAGCTACCCAGACTGCTCTGCATGAGATCGGAAGAGCGGTTCAGCAGGAATGCCGAGACCGATC	1561			6	G>A	A>G	T>C	C>T	0	0	0	0	0	Transversion	0.200000	0.800000	0.000000	0	0	0	0	0	0	-	-	-	-	-
100223143|F|0-6:A>G-6:A>G	100223143	TGCAGCGGCTGCCCAGGCTGCTGTGCATGAGATCGGAAGAGCGGTTCAGCAGGAATGCCGAGACCGATC	1562	6:A>G	A>G	6	G>A	A>G	T>C	C>T	0	1	0	0	1	Transition	0.200000	0.800000	0.000000	1	1	1	1	1	1	-	-	-	-	-
100223144|F|0--13:C>T	100223144	TGCAGCGGCTGCCCAGGCTGCTGTGCATGAGATCGGAAGAGCGGTTCAGCAGGAATGCCGAGACCGATC	1563			13	G>A	A>G	T>C	C>T	0	0	0	0	0	Transversion	0.800000	0.200000	0.000000	1	1	1	1	1	1	-	-	-	-	-
100223144|F|0-13:C>T-13:C>T	100223144	TGCAGCGGCTGCCTCGGCTCCTCTGCATGAGATCGGAAGAGCGGTTCAGCAGGAATGCCGAGACCGATC	1564	13:C>T	C>T	13	G>A	A>G	T>C	C>T	0	0	0	1	1	Transition	0.800000	0.200000	0.000000	0	0	0	0	0	0	-	-	-	-	-
100223145|F|0--15:A>G	100223145	TGCAGCGGCTGCCCAAACTGCTCTGCATGAGATCGGAAGAGCGGTTCAGCAGGAATGCCGAGACCGATC	1565			15	G>A	A>G	T>C	C>T	0	0	0	0	0	Transversion	0.250000	0.750000	0.000000	0	0	0	0	0	0	-	-	-	-	-
100223145|F|0-15:A>G-15:A>G	100223145	TGCAGCGGCTGCCCAGGCTGCTGTGCATGAGATCGGAAGAGCGGTTCAGCAGGAATGCCGAGACCGATC	1566	15:A>G	A>G	15	G>A	A>G	T>C	C>T	0	1	0	0	1	Transition	0.250000	0.750000	0.000000	1	1	1	1	1	1	-	-	-	-	-
100223161|F|0--11:T>C	100223161	TGCAGCTCTTTTTGCCTCACTTAAGCATGAGATCGGAAGAGCGGTTCAGCAGGAATGCCGAGACCGATC	1567			11	G>A	A>G	T>C	C>T	0	0	0	0	0	Transversion	0.285714	0.714286	0.000000	0	0	1	1	0	0	0	-	-	-	-
100223161|F|0-11:T>C-11:T>C	100223161	TGCAGCTCTTTCTGCCTCACTTAAGCATGAGATCGGAAGAGCGGTTCAGCAGGAATGCCGAGACCGATC	1568	11:T>C	T>C	11	G>A	A>G	T>C	C>T	0	0	1	0	1	Transition	0.285714	0.714286	0.000000	1	1	0	0	1	1	1	-	-	-	-
100223162|F|0--16:T>C	100223162	TGCAGCTCTTTCTGCCTCACTGAAGCATGAGATCGGAAGAGCGGTTCAGCAGGAATGCCGAGACCGATC	1569			16	G>A	A>G	T>C	C>T	0	0	0	0	0	Transversion	0.857143	0.142857	0.000000	1	1	1	1	1	1	0	-	-	-	-
100223162|F|0-16:T>C-16:T>C	100223162	TGCAGCTCTTTCTGCCCGACTTCAGCATGAGATCGGAAGAGCGGTTCAGCAGGAATGCCGAGACCGATC	1570	16:T>C	T>C	16	G>A	A>G	T>C	C>T	0	0	1	0	1	Transition	0.857143	0.142857	0.000000	0	0	0	0	0	0	1	-	-	-	-
100223168|F|0--10:C>A	100223168	TGCAGCTGTGCTGAGCTGAAGCATGAGATCGGAAGAGCGGTTCAGCAGGAATGCCGAGACCGATCTCGT	1571			10	G>A	A>G	T>C	C>T	0	0	0	0	0	Transversion	0.250000	0.750000	0.000000	0	0	0	0	0	0	-	-	-	-	-
100223168|F|0-10:C>A-10:C>A	100223168	TGCAGCTGTGATGAGATGTGGCATGAGATCGGAAGAGCGGTTCAGCAGGAATGCCGAGACCGATCTCGT	1572	10:C>A	C>A	10	G>A	A>G	T>C	C>T	0	0	0	0	0	Transversion	0.250000	0.750000	0.000000	1	1	1	1	1	1	-	-	-	-	-
100223169|F|0--19:A>G	100223169	TGCAGCTGTGATGAGATGCAGCATGAGATCGGAAGAGCGGTTCAGCAGGAATGCCGAGACCGATCTCGT	1573			19	G>A	A>G	T>C	C>T	0	0	0	0	0	Transversion	0.500000	0.500000	0.000000	1	1	0	0	0	0	-	-	-	-	-
100223169|F|0-19:A>G-19:A>G	100223169	TGCAGCTGTGATGAGATGCGGCATGAGATCGGAAGAGCGGTTCAGCAGGAATGCCGAGACCGATCTCGT	1574	19:A>G	A>G	19	G>A	A>G	T>C	C>T	0	1	0	0	1	Transition	0.500000	0.500000	0.000000	0	0	1	1	1	1	-	-	-	-	-
100223199|F|0--6:C>A	100223199	TGCAGGCACAGACACAATGGCATGAGATCGGAAGAGCGGTTCAGCAGGAATGCCGAGACCGATCTCGTA	1575			6	G>A	A>G	T>C	C>T	0	0	0	0	0	Transversion	0.250000	0.750000	0.000000	0	0	0	0	0	0	-	-	-	-	-
100223199|F|0-6:C>A-6:C>A	100223199	TGCAGGACCCGACACAATGGCATGAGATCGGAAGAGCGGTTCAGCAGGAATGCCGAGACCGATCTCGTA	1576	6:C>A	C>A	6	G>A	A>G	T>C	C>T	0	0	0	0	0	Transversion	0.250000	0.750000	0.000000	1	1	1	1	1	1	-	-	-	-	-
100223200|F|0--17:T>C	100223200	TGCAGGACCCGACACAATGGCATGAGATCGGAAGAGCGGTTCAGCAGGAATGCCGAGACCGATCTCGTA	1577			17	G>A	A>G	T>C	C>T	0	0	0	0	0	Transversion	0.571429	0.428571	0.000000	0	0	1	1	-	0	-	-	-	-	-
100223200|F|0-17:T>C-17:T>C	100223200	TGCAGGACCCGACACAACGGCATGAGATCGGAAGAGCGGTTCAGCAGGAATGCCGAGACCGATCTCGTA	1578	17:T>C	T>C	17	G>A	A>G	T>C	C>T	0	0	1	0	1	Transition	0.571429	0.428571	0.000000	1	1	0	0	-	1	-	-	-	-	-
100223205|F|0--5:G>A	100223205	TGCAGGATGAAGACCAATGCATGAGATCGGAAGAGCGGTTCAGCAGGAATGCCGAGACCGATCTCGTAT	1579			5	G>A	A>G	T>C	C>T	0	0	0	0	0	Transversion	0.666667	0.222222	0.111111	1	1	1	1	1	1	1	-	-	0	0
100223205|F|0-5:G>A-5:G>A	100223205	TGCAGATTTTAAACCAATGCATGAGATCGGAAGAGCGGTTCAGCAGGAATGCCGAGACCGATCTCGTAT	1580	5:G>A	G>A	5	G>A	A>G	T>C	C>T	1	0	0	0	1	Transition	0.666667	0.222222	0.111111	0	0	0	0	0	0	1	-	-	1	1
100223205|F|0--7:T>A	100223205	TGCAGGATGAAGACCAATGCATGAGATCGGAAGAGCGGTTCAGCAGGAATGCCGAGACCGATCTCGTAT	1581			7	G>A	A>G	T>C	C>T	0	0	0	0	0	Transversion	0.666667	0.222222	0.111111	1	1	1	1	1	1	1	-	-	0	0
100223205|F|0-7:T>A-7:T>A	100223205	TGCAGGAAACAGCACAGTGCATGAGATCGGAAGAGCGGTTCAGCAGGAATGCCGAGACCGATCTCGTAT	1582	7:T>A	T>A	7	G>A	A>G	T>C	C>T	0	0	0	0	0	Transversion	0.666667	0.222222	0.111111	0	0	0	0	0	0	1	-	-	1	1
100223229|F|0--11:T>A	100223229	TGCAGGTCACTTTGCACCAATCACGTCTCAGCTGGGAGCATGAGATCGGAAGAGCGGTTCAGCAGGAAT	1583			11	G>A	A>G	T>C	C>T	0	0	0	0	0	Transversion	0.857143	0.142857	0.000000	1	1	1	1	1	1	0	-	-	-	-
100223229|F|0-11:T>A-11:T>A	100223229	TGCAGGTCACTATGCACCAATCACATCTCAGCTGGGAGCATGAGATCGGAAGAGCGGTTCAGCAGGAAT	1584	11:T>A	T>A	11	G>A	A>G	T>C	C>T	0	0	0	0	0	Transversion	0.857143	0.142857	0.000000	0	0	0	0	0	0	1	-	-	-	-
100223230|F|0--31:A>C	100223230	TGCAGGTCACTTTGCACCAATCACGTCTCAGATGGGAGCATGAGATCGGAAGAGCGGTTCAGCAGGAAT	1585			31	G>A	A>G	T>C	C>T	0	0	0	0	0	Transversion	0.142857	0.714286	0.142857	0	0	1	1	0	0	0	-	-	-	-
100223230|F|0-31:A>C-31:A>C	100223230	TGCAGGTCACTTTGCACCAATCACGTCTCAGCTGGGAGCATGAGATCGGAAGAGCGGTTCAGCAGGAAT	1586	31:A>C	A>C	31	G>A	A>G	T>C	C>T	0	0	0	0	0	Transversion	0.142857	0.714286	0.142857	1	1	1	0	1	1	1	-	-	-	-
100223240|F|0--6:T>G	100223240	TGCAGGTGTGACTCTCTTGCATGAGATCGGAAGAGCGGTTCAGCAGGAATGCCGAGACCGATCTCGTAT	1587			6	G>A	A>G	T>C	C>T	0	0	0	0	0	Transversion	0.750000	0.250000	0.000000	1	1	1	1	1	1	-	-	-	0	0
100223240|F|0-6:T>G-6:T>G	100223240	TGCAGGGCTGGCCCTCGGGCATGAGATCGGAAGAGCGGTTCAGCAGGAATGCCGAGACCGATCTCGTAT	1588	6:T>G	T>G	6	G>A	A>G	T>C	C>T	0	0	0	0	0	Transversion	0.750000	0.250000	0.000000	0	0	0	0	0	0	-	-	-	1	1
100223285|F|0--10:A>G	100223285	TGCAGTATGAACGCTACAAGAGGGAGCAGCATGAGATCGGAAGAGCGGTTCAGCAGGAATGCCGAGACC	1589			10	G>A	A>G	T>C	C>T	0	0	0	0	0	Transversion	0.857143	0.142857	0.000000	1	1	1	1	1	1	0	-	-	-	-
100223285|F|0-10:A>G-10:A>G	100223285	TGCAGTATGAGCGCTACAAGAGGGAGCAGCATGAGATCGGAAGAGCGGTTCAGCAGGAATGCCGAGACC	1590	10:A>G	A>G	10	G>A	A>G	T>C	C>T	0	1	0	0	1	Transition	0.857143	0.142857	0.000000	0	0	0	0	0	0	1	-	-	-	-
100223304|F|0--7:T>C	100223304	TGCAGTCTAGCAAAGAGGATAAGTTATCCAGCCGCATCCAGAGCATGAGATCGGAAGAGCGGTTCAGCA	1591			7	G>A	A>G	T>C	C>T	0	0	0	0	0	Transversion	0.666667	0.333333	0.000000	1	1	1	1	1	1	0	-	-	0	0
100223304|F|0-7:T>C-7:T>C	100223304	TGCAGTCCAGCAAGGAGGACAAATTATCTAGCCGCATCCAGAGCATGAGATCGGAAGAGCGGTTCAGCA	1592	7:T>C	T>C	7	G>A	A>G	T>C	C>T	0	0	1	0	1	Transition	0.666667	0.333333	0.000000	0	0	0	0	0	0	1	-	-	1	1
100223310|F|0--5:A>T	100223310	TGCAGACGTTCTTCTCTGCACTGAGCATGAGATCGGAAGAGCGGTTCAGCAGGAATGCCGAGACCGATC	1593			5	G>A	A>G	T>C	C>T	0	0	0	0	0	Transversion	0.222222	0.777778	0.000000	0	0	0	0	0	0	0	-	-	1	1
100223310|F|0-5:A>T-5:A>T	100223310	TGCAGTCTTTCCTCTCTGCACTGAGCATGAGATCGGAAGAGCGGTTCAGCAGGAATGCCGAGACCGATC	1594	5:A>T	A>T	5	G>A	A>G	T>C	C>T	0	0	0	0	0	Transversion	0.222222	0.777778	0.000000	1	1	1	1	1	1	1	-	-	0	0
100223311|F|0--8:T>C	100223311	TGCAGTCTTTCCTCTCTGCACTGAGCATGAGATCGGAAGAGCGGTTCAGCAGGAATGCCGAGACCGATC	1595			8	G>A	A>G	T>C	C>T	0	0	0	0	0	Transversion	0.444444	0.555556	0.000000	1	1	0	0	0	0	0	-	-	1	1
100223311|F|0-8:T>C-8:T>C	100223311	TGCAGTCTCTCCTCTCTGCACTGAGCATGAGATCGGAAGAGCGGTTCAGCAGGAATGCCGAGACCGATC	1596	8:T>C	T>C	8	G>A	A>G	T>C	C>T	0	0	1	0	1	Transition	0.444444	0.555556	0.000000	0	0	1	1	1	1	1	-	-	0	0
100223312|F|0--23:A>G	100223312	TGCAGTCTCTCCTCTCTGCACTGAGCATGAGATCGGAAGAGCGGTTCAGCAGGAATGCCGAGACCGATC	1597			23	G>A	A>G	T>C	C>T	0	0	0	0	0	Transversion	0.888889	0.111111	0.000000	1	1	1	1	1	1	0	-	-	1	1
100223312|F|0-23:A>G-23:A>G	100223312	TGCAGTCTCTCCTCTCTGCACTGGGCATGAGATCGGAAGAGCGGTTCAGCAGGAATGCCGAGACCGATC	1598	23:A>G	A>G	23	G>A	A>G	T>C	C>T	0	1	0	0	1	Transition	0.888889	0.111111	0.000000	0	0	0	0	0	0	1	-	-	0	0
100223330|F|0--8:A>C	100223330	TGCAGTCTACATGGCTTGGCATGAGATCGGAAGAGCGGTTCAGCAGGAATGCCGAGACCGATCTCGTAT	1599			8	G>A	A>G	T>C	C>T	0	0	0	0	0	Transversion	0.250000	0.750000	0.000000	0	0	0	0	0	0	-	-	-	-	-
100223330|F|0-8:A>C-8:A>C	100223330	TGCAGTGTCCATGCTGTGGCATGAGATCGGAAGAGCGGTTCAGCAGGAATGCCGAGACCGATCTCGTAT	1600	8:A>C	A>C	8	G>A	A>G	T>C	C>T	0	0	0	0	0	Transversion	0.250000	0.750000	0.000000	1	1	1	1	1	1	-	-	-	-	-
100223347|F|0--7:G>T	100223347	TGCAGACGGACCTGACCTTCGTGGGCTGTGTAGGCATGAGATCGGAAGAGCGGTTCAGCAGGAATGCCG	1601			7	G>A	A>G	T>C	C>T	0	0	0	0	0	Transversion	0.750000	0.250000	0.000000	1	1	1	1	1	1	-	-	-	-	-
100223347|F|0-7:G>T-7:G>T	100223347	TGCAGACTGACCTGACCTTTGTGGGCTGCGTCGGCATGAGATCGGAAGAGCGGTTCAGCAGGAATGCCG	1602	7:G>T	G>T	7	G>A	A>G	T>C	C>T	0	0	0	0	0	Transversion	0.750000	0.250000	0.000000	0	0	0	0	0	0	-	-	-	-	-
100223348|F|0--28:T>C	100223348	TGCAGACCGACCTGACCTTTGTGGGCTGTGTGGGCATGAGATCGGAAGAGCGGTTCAGCAGGAATGCCG	1603			28	G>A	A>G	T>C	C>T	0	0	0	0	0	Transversion	0.800000	0.200000	0.000000	1	1	1	1	1	1	-	-	-	-	-
100223348|F|0-28:T>C-28:T>C	100223348	TGCAGACTGACCTGACCTTTGTGGGCTGCGTCGGCATGAGATCGGAAGAGCGGTTCAGCAGGAATGCCG	1604	28:T>C	T>C	28	G>A	A>G	T>C	C>T	0	0	1	0	1	Transition	0.800000	0.200000	0.000000	0	0	0	0	0	0	-	-	-	-	-
100223402|F|0--13:G>C	100223402	TGCAGCCAAAGGGGAGCCCTCGCAACCGCAGCATGAGATCGGAAGAGCGGTTCAGCAGGAATGCCGAGA	1605			13	G>A	A>G	T>C	C>T	0	0	0	0	0	Transversion	0.222222	0.777778	0.000000	-	-	-	-	-	-	0	0	0	0	0
100223402|F|0-13:G>C-13:G>C	100223402	TGCAGCCGAAGGGCAGCCCTCGCAGCCGCAGCATGAGATCGGAAGAGCGGTTCAGCAGGAATGCCGAGA	1606	13:G>C	G>C	13	G>A	A>G	T>C	C>T	0	0	0	0	0	Transversion	0.222222	0.777778	0.000000	-	-	-	-	-	-	1	1	1	1	1
100223403|F|0--16:C>G	100223403	TGCAGCCGAAGGGCAGCCCTCGCAGCCGCAGCATGAGATCGGAAGAGCGGTTCAGCAGGAATGCCGAGA	1607			16	G>A	A>G	T>C	C>T	0	0	0	0	0	Transversion	0.444444	0.555556	0.000000	-	-	-	-	-	-	0	0	0	0	0
100223403|F|0-16:C>G-16:C>G	100223403	TGCAGCCGAAGGGCAGGCCTCGCAGACGCAGCATGAGATCGGAAGAGCGGTTCAGCAGGAATGCCGAGA	1608	16:C>G	C>G	16	G>A	A>G	T>C	C>T	0	0	0	0	0	Transversion	0.444444	0.555556	0.000000	-	-	-	-	-	-	1	1	1	1	1
100223404|F|0--19:T>C	100223404	TGCAGCCGAAGGGCAGGCCTCGCAGACGCAGCATGAGATCGGAAGAGCGGTTCAGCAGGAATGCCGAGA	1609			19	G>A	A>G	T>C	C>T	0	0	0	0	0	Transversion	0.666667	0.333333	0.000000	-	-	-	-	-	-	0	0	0	1	1
100223404|F|0-19:T>C-19:T>C	100223404	TGCAGCCAAAGGGCAGGCCCCGCAGACGCAGCATGAGATCGGAAGAGCGGTTCAGCAGGAATGCCGAGA	1610	19:T>C	T>C	19	G>A	A>G	T>C	C>T	0	0	1	0	1	Transition	0.666667	0.333333	0.000000	-	-	-	-	-	-	1	1	1	0	0
100223406|F|0--6:T>A	100223406	TGCAGCTCTGTTAAGTGCAGCATGAGATCGGAAGAGCGGTTCAGCAGGAATGCCGAGACCGATCTCGTA	1611			6	G>A	A>G	T>C	C>T	0	0	0	0	0	Transversion	0.727273	0.272727	0.000000	1	1	1	1	-	-	0	0	0	-	-
100223406|F|0-6:T>A-6:T>A	100223406	TGCAGCAATGTTAATTTGAGCATGAGATCGGAAGAGCGGTTCAGCAGGAATGCCGAGACCGATCTCGTA	1612	6:T>A	T>A	6	G>A	A>G	T>C	C>T	0	0	0	0	0	Transversion	0.727273	0.272727	0.000000	0	0	0	0	-	-	1	1	1	-	-
100223406|F|0--7:C>G	100223406	TGCAGCTCTGTTAAGTGCAGCATGAGATCGGAAGAGCGGTTCAGCAGGAATGCCGAGACCGATCTCGTA	1613			7	G>A	A>G	T>C	C>T	0	0	0	0	0	Transversion	0.500000	0.500000	0.000000	1	1	1	1	-	-	-	0	0	-	-
100223406|F|0-7:C>G-7:C>G	100223406	TGCAGCTGTGTTAATTACAGCATGAGATCGGAAGAGCGGTTCAGCAGGAATGCCGAGACCGATCTCGTA	1614	7:C>G	C>G	7	G>A	A>G	T>C	C>T	0	0	0	0	0	Transversion	0.500000	0.500000	0.000000	0	0	0	0	-	-	-	1	1	-	-
100223410|F|0--6:T>C	100223410	TGCAGCTCAGGGCCTGAGCATAGATCGGAAGAGCGGTTCAGCAGGAATGCCGAGACCGATCTCGTATGC	1615			6	G>A	A>G	T>C	C>T	0	0	0	0	0	Transversion	0.800000	0.200000	0.000000	1	1	-	-	1	1	-	-	-	1	1
100223410|F|0-6:T>C-6:T>C	100223410	TGCAGCCCCGTGAATGCGCATAGATCGGAAGAGCGGTTCAGCAGGAATGCCGAGACCGATCTCGTATGC	1616	6:T>C	T>C	6	G>A	A>G	T>C	C>T	0	0	1	0	1	Transition	0.800000	0.200000	0.000000	0	0	-	-	0	0	-	-	-	0	0
100223422|F|0--5:G>A	100223422	TGCAGGTAGACGGTCTTCAGCATGAGATCGGAAGAGCGGTTCAGCAGGAATGCCGAGACCGATCTCGTA	1617			5	G>A	A>G	T>C	C>T	0	0	0	0	0	Transversion	0.777778	0.222222	0.000000	-	-	-	-	-	1	-	0	0	1	1
100223422|F|0-5:G>A-5:G>A	100223422	TGCAGATTGACGGTCTTGAGCATGAGATCGGAAGAGCGGTTCAGCAGGAATGCCGAGACCGATCTCGTA	1618	5:G>A	G>A	5	G>A	A>G	T>C	C>T	1	0	0	0	1	Transition	0.777778	0.222222	0.000000	-	-	-	-	-	0	-	1	1	0	0
100223423|F|0--7:T>A	100223423	TGCAGGTTAACAGTTTTCAGCATGAGATCGGAAGAGCGGTTCAGCAGGAATGCCGAGACCGATCTCGTA	1619			7	G>A	A>G	T>C	C>T	0	0	0	0	0	Transversion	0.714286	0.285714	0.000000	-	-	-	-	-	1	-	-	-	0	0
100223423|F|0-7:T>A-7:T>A	100223423	TGCAGGTAGACGGTCTTCAGCATGAGATCGGAAGAGCGGTTCAGCAGGAATGCCGAGACCGATCTCGTA	1620	7:T>A	T>A	7	G>A	A>G	T>C	C>T	0	0	0	0	0	Transversion	0.714286	0.285714	0.000000	-	-	-	-	-	0	-	-	-	1	1
100223568|F|0--7:G>A	100223568	TGCAGCAGTGACAGCAGCATGAGATCGGAAGAGCGGTTCAGCAGGAATGCCGAGACCGATCTCGTATGC	1621			7	G>A	A>G	T>C	C>T	0	0	0	0	0	Transversion	0.428571	0.571429	0.000000	-	-	-	-	-	-	1	0	0	0	0
100223568|F|0-7:G>A-7:G>A	100223568	TGCAGCAATTTCAGCAGCATGAGATCGGAAGAGCGGTTCAGCAGGAATGCCGAGACCGATCTCGTATGC	1622	7:G>A	G>A	7	G>A	A>G	T>C	C>T	1	0	0	0	1	Transition	0.428571	0.571429	0.000000	-	-	-	-	-	-	0	1	1	1	1
100223572|F|0--10:A>C	100223572	TGCAGCAGAAAATGGCAGCATGAGATCGGAAGAGCGGTTCAGCAGGAATGCCGAGACCGATCTCGTATG	1623			10	G>A	A>G	T>C	C>T	0	0	0	0	0	Transversion	0.500000	0.500000	0.000000	-	-	-	-	0	0	-	1	1	0	0
100223572|F|0-10:A>C-10:A>C	100223572	TGCAGCAGAACATGCCAGCATGAGATCGGAAGAGCGGTTCAGCAGGAATGCCGAGACCGATCTCGTATG	1624	10:A>C	A>C	10	G>A	A>G	T>C	C>T	0	0	0	0	0	Transversion	0.500000	0.500000	0.000000	-	-	-	-	1	1	-	0	0	1	1
100223579|F|0--5:C>G	100223579	TGCAGCAGGGGCGTTGCATGAGATCGGAAGAGCGGTTCAGCAGGAATGCCGAGACCGATCTCGTATGCC	1625			5	G>A	A>G	T>C	C>T	0	0	0	0	0	Transversion	0.714286	0.285714	0.000000	-	-	-	-	0	0	1	1	1	1	1
100223579|F|0-5:C>G-5:C>G	100223579	TGCAGGAGGGGCGTGGCATGAGATCGGAAGAGCGGTTCAGCAGGAATGCCGAGACCGATCTCGTATGCC	1626	5:C>G	C>G	5	G>A	A>G	T>C	C>T	0	0	0	0	0	Transversion	0.714286	0.285714	0.000000	-	-	-	-	1	1	0	0	0	0	0
100223580|F|0--9:T>G	100223580	TGCAGCAGGTGTGGTGCATGAGATCGGAAGAGCGGTTCAGCAGGAATGCCGAGACCGATCTCGTATGCC	1627			9	G>A	A>G	T>C	C>T	0	0	0	0	0	Transversion	0.142857	0.857143	0.000000	-	-	-	-	0	0	1	0	0	0	0
100223580|F|0-9:T>G-9:T>G	100223580	TGCAGCAGGGGCGTTGCATGAGATCGGAAGAGCGGTTCAGCAGGAATGCCGAGACCGATCTCGTATGCC	1628	9:T>G	T>G	9	G>A	A>G	T>C	C>T	0	0	0	0	0	Transversion	0.142857	0.857143	0.000000	-	-	-	-	1	1	0	1	1	1	1
100223581|F|0--11:T>C	100223581	TGCAGCAGGGGTGCTGCATGAGATCGGAAGAGCGGTTCAGCAGGAATGCCGAGACCGATCTCGTATGCC	1629			11	G>A	A>G	T>C	C>T	0	0	0	0	0	Transversion	0.428571	0.571429	0.000000	-	-	-	-	0	0	1	0	0	1	1
100223581|F|0-11:T>C-11:T>C	100223581	TGCAGCAGGGGCGTTGCATGAGATCGGAAGAGCGGTTCAGCAGGAATGCCGAGACCGATCTCGTATGCC	1630	11:T>C	T>C	11	G>A	A>G	T>C	C>T	0	0	1	0	1	Transition	0.428571	0.571429	0.000000	-	-	-	-	1	1	0	1	1	0	0
100223583|F|0--5:T>C	100223583	TGCAGTGCTGCCGTCGCATGAGATCGGAAGAGCGGTTCAGCAGGAATGCCGAGACCGATCTCGTATGCC	1631			5	G>A	A>G	T>C	C>T	0	0	0	0	0	Transversion	0.133333	0.866667	0.000000	0	0	0	0	0	0	0	0	0	0	0
100223583|F|0-5:T>C-5:T>C	100223583	TGCAGCGGCGCCGTCGCATGAGATCGGAAGAGCGGTTCAGCAGGAATGCCGAGACCGATCTCGTATGCC	1632	5:T>C	T>C	5	G>A	A>G	T>C	C>T	0	0	1	0	1	Transition	0.133333	0.866667	0.000000	1	1	1	1	1	1	1	1	1	1	1
100223584|F|0--6:T>G	100223584	TGCAGCTGCGCAGTCGCATGAGATCGGAAGAGCGGTTCAGCAGGAATGCCGAGACCGATCTCGTATGCC	1633			6	G>A	A>G	T>C	C>T	0	0	0	0	0	Transversion	0.133333	0.866667	0.000000	0	0	0	0	0	0	0	0	0	1	1
100223584|F|0-6:T>G-6:T>G	100223584	TGCAGCGGCGCCGTCGCATGAGATCGGAAGAGCGGTTCAGCAGGAATGCCGAGACCGATCTCGTATGCC	1634	6:T>G	T>G	6	G>A	A>G	T>C	C>T	0	0	0	0	0	Transversion	0.133333	0.866667	0.000000	1	1	1	1	1	1	1	1	1	0	0
100223585|F|0--7:C>G	100223585	TGCAGCGCCGCCGTCGCATGAGATCGGAAGAGCGGTTCAGCAGGAATGCCGAGACCGATCTCGTATGCC	1635			7	G>A	A>G	T>C	C>T	0	0	0	0	0	Transversion	0.333333	0.666667	0.000000	0	0	0	0	0	0	1	0	0	0	0
100223585|F|0-7:C>G-7:C>G	100223585	TGCAGCGGCGCCGTCGCATGAGATCGGAAGAGCGGTTCAGCAGGAATGCCGAGACCGATCTCGTATGCC	1636	7:C>G	C>G	7	G>A	A>G	T>C	C>T	0	0	0	0	0	Transversion	0.333333	0.666667	0.000000	1	1	1	1	1	1	0	1	1	1	1
100223588|F|0--17:A>C	100223588	TGCAGGAACTGCTGAAGAGCATGAGATCGGAAGAGCGGTTCAGCAGGAATGCCGAGACCGATCTCGTAT	1637			17	G>A	A>G	T>C	C>T	0	0	0	0	0	Transversion	0.666667	0.222222	0.111111	1	1	1	1	1	1	1	0	0	-	-
100223588|F|0-17:A>C-17:A>C	100223588	TGCAGGAACTGCTGAAGCGCATGAGATCGGAAGAGCGGTTCAGCAGGAATGCCGAGACCGATCTCGTAT	1638	17:A>C	A>C	17	G>A	A>G	T>C	C>T	0	0	0	0	0	Transversion	0.666667	0.222222	0.111111	0	1	0	0	0	0	0	1	1	-	-
100223600|F|0--5:G>T	100223600	TGCAGGCTTTCAAACAGCATGAGATCGGAAGAGCGGTTCAGCAGGAATGCCGAGACCGATCTCGTATGC	1639			5	G>A	A>G	T>C	C>T	0	0	0	0	0	Transversion	0.400000	0.600000	0.000000	-	-	0	0	0	0	-	1	1	1	1
100223600|F|0-5:G>T-5:G>T	100223600	TGCAGTCTTTTAAGCCGCATGAGATCGGAAGAGCGGTTCAGCAGGAATGCCGAGACCGATCTCGTATGC	1640	5:G>T	G>T	5	G>A	A>G	T>C	C>T	0	0	0	0	0	Transversion	0.400000	0.600000	0.000000	-	-	1	1	1	1	-	0	0	0	0
100223601|F|0--8:C>T	100223601	TGCAGGCTCACAAACAGCATGAGATCGGAAGAGCGGTTCAGCAGGAATGCCGAGACCGATCTCGTATGC	1641			8	G>A	A>G	T>C	C>T	0	0	0	0	0	Transversion	0.200000	0.800000	0.000000	-	-	0	0	0	0	-	-	-	1	1
100223601|F|0-8:C>T-8:C>T	100223601	TGCAGGCTTTTCAGCCGCATGAGATCGGAAGAGCGGTTCAGCAGGAATGCCGAGACCGATCTCGTATGC	1642	8:C>T	C>T	8	G>A	A>G	T>C	C>T	0	0	0	1	1	Transition	0.200000	0.800000	0.000000	-	-	1	1	1	1	-	-	-	0	0
100223602|F|0--11:C>A	100223602	TGCAGGCTTTTCAGCCGCATGAGATCGGAAGAGCGGTTCAGCAGGAATGCCGAGACCGATCTCGTATGC	1643			11	G>A	A>G	T>C	C>T	0	0	0	0	0	Transversion	0.200000	0.800000	0.000000	-	-	0	0	0	0	-	0	0	-	-
100223602|F|0-11:C>A-11:C>A	100223602	TGCAGTCTTTTAAGCCGCATGAGATCGGAAGAGCGGTTCAGCAGGAATGCCGAGACCGATCTCGTATGC	1644	11:C>A	C>A	11	G>A	A>G	T>C	C>T	0	0	0	0	0	Transversion	0.200000	0.800000	0.000000	-	-	1	1	1	1	-	1	1	-	-
100223605|F|0--8:A>G	100223605	TGCAGGGAAGGAGGAGCATGAGATCGGAAGAGCGGTTCAGCAGGAATGCCGAGACCGATCTCGTATGCC	1645			8	G>A	A>G	T>C	C>T	0	0	0	0	0	Transversion	0.750000	0.250000	0.000000	1	1	1	1	1	1	-	0	0	-	-
100223605|F|0-8:A>G-8:A>G	100223605	TGCAGGGAGGCAACTGCATGAGATCGGAAGAGCGGTTCAGCAGGAATGCCGAGACCGATCTCGTATGCC	1646	8:A>G	A>G	8	G>A	A>G	T>C	C>T	0	1	0	0	1	Transition	0.750000	0.250000	0.000000	0	0	0	0	0	0	-	1	1	-	-
100223605|F|0--10:G>C	100223605	TGCAGGGAAGGAGGAGCATGAGATCGGAAGAGCGGTTCAGCAGGAATGCCGAGACCGATCTCGTATGCC	1647			10	G>A	A>G	T>C	C>T	0	0	0	0	0	Transversion	0.600000	0.400000	0.000000	1	1	1	1	1	1	-	0	0	-	-
100223605|F|0-10:G>C-10:G>C	100223605	TGCAGGGAAGCAACCGCATGAGATCGGAAGAGCGGTTCAGCAGGAATGCCGAGACCGATCTCGTATGCC	1648	10:G>C	G>C	10	G>A	A>G	T>C	C>T	0	0	0	0	0	Transversion	0.600000	0.400000	0.000000	0	0	0	0	0	0	-	1	1	-	-
100223609|F|0--5:G>T	100223609	TGCAGGTCACTTAACAGCATGAGATCGGAAGAGCGGTTCAGCAGGAATGCCGAGACCGATCTCGTATGC	1649			5	G>A	A>G	T>C	C>T	0	0	0	0	0	Transversion	0.800000	0.200000	0.000000	1	1	1	1	1	1	-	1	1	-	-
100223609|F|0-5:G>T-5:G>T	100223609	TGCAGTGCAAATAACAGCATGAGATCGGAAGAGCGGTTCAGCAGGAATGCCGAGACCGATCTCGTATGC	1650	5:G>T	G>T	5	G>A	A>G	T>C	C>T	0	0	0	0	0	Transversion	0.800000	0.200000	0.000000	0	0	0	0	0	0	-	0	0	-	-
100223609|F|0--9:C>T	100223609	TGCAGGTCACTTAACAGCATGAGATCGGAAGAGCGGTTCAGCAGGAATGCCGAGACCGATCTCGTATGC	1651			9	G>A	A>G	T>C	C>T	0	0	0	0	0	Transversion	0.750000	0.250000	0.000000	1	1	1	1	1	1	-	-	-	-	-
100223609|F|0-9:C>T-9:C>T	100223609	TGCAGGTCATATAACAGCATGAGATCGGAAGAGCGGTTCAGCAGGAATGCCGAGACCGATCTCGTATGC	1652	9:C>T	C>T	9	G>A	A>G	T>C	C>T	0	0	0	1	1	Transition	0.750000	0.250000	0.000000	0	0	0	0	0	0	-	-	-	-	-
100223613|F|0--5:C>T	100223613	TGCAGCCAGCTGCCATGCATGAGATCGGAAGAGCGGTTCAGCAGGAATGCCGAGACCGATCTCGTATGC	1653			5	G>A	A>G	T>C	C>T	0	0	0	0	0	Transversion	0.200000	0.800000	0.000000	0	0	0	0	0	0	-	0	0	-	-
100223613|F|0-5:C>T-5:C>T	100223613	TGCAGTAAGCTGCCAGGCATGAGATCGGAAGAGCGGTTCAGCAGGAATGCCGAGACCGATCTCGTATGC	1654	5:C>T	C>T	5	G>A	A>G	T>C	C>T	0	0	0	1	1	Transition	0.200000	0.800000	0.000000	1	1	1	1	1	1	-	1	1	-	-
100223614|F|0--7:A>C	100223614	TGCAGTAAGCTGCCAGGCATGAGATCGGAAGAGCGGTTCAGCAGGAATGCCGAGACCGATCTCGTATGC	1655			7	G>A	A>G	T>C	C>T	0	0	0	0	0	Transversion	0.800000	0.200000	0.000000	1	1	1	1	1	1	-	0	0	-	-
100223614|F|0-7:A>C-7:A>C	100223614	TGCAGTACACAGCCAGGCATGAGATCGGAAGAGCGGTTCAGCAGGAATGCCGAGACCGATCTCGTATGC	1656	7:A>C	A>C	7	G>A	A>G	T>C	C>T	0	0	0	0	0	Transversion	0.800000	0.200000	0.000000	0	0	0	0	0	0	-	1	1	-	-
100223624|F|0--6:T>G	100223624	TGCAGTTAGAAACGCAGCATGAGATCGGAAGAGCGGTTCAGCAGGAATGCCGAGACCGATCTCGTATGC	1657			6	G>A	A>G	T>C	C>T	0	0	0	0	0	Transversion	0.888889	0.111111	0.000000	1	1	1	1	1	1	0	-	-	-	-
100223624|F|0-6:T>G-6:T>G	100223624	TGCAGTGGCAAACACAGCATGAGATCGGAAGAGCGGTTCAGCAGGAATGCCGAGACCGATCTCGTATGC	1658	6:T>G	T>G	6	G>A	A>G	T>C	C>T	0	0	0	0	0	Transversion	0.888889	0.111111	0.000000	0	0	0	0	0	0	1	-	-	-	-
100223625|F|0--7:G>A	100223625	TGCAGTTGTGGACGCAGCATGAGATCGGAAGAGCGGTTCAGCAGGAATGCCGAGACCGATCTCGTATGC	1659			7	G>A	A>G	T>C	C>T	0	0	0	0	0	Transversion	0.454545	0.545455	0.000000	0	0	0	0	0	0	1	1	1	-	-
100223625|F|0-7:G>A-7:G>A	100223625	TGCAGTTAGAAACGCAGCATGAGATCGGAAGAGCGGTTCAGCAGGAATGCCGAGACCGATCTCGTATGC	1660	7:G>A	G>A	7	G>A	A>G	T>C	C>T	1	0	0	0	1	Transition	0.454545	0.545455	0.000000	1	1	1	1	1	1	0	0	0	-	-
100223632|F|0--8:G>T	100223632	TGCAGACAGGCACACGGCATGAGATCGGAAGAGCGGTTCAGCAGGAATGCCGAGACCGATCTCGTATGC	1661			8	G>A	A>G	T>C	C>T	0	0	0	0	0	Transversion	0.571429	0.428571	0.000000	-	-	1	1	-	-	0	0	0	-	-
100223632|F|0-8:G>T-8:G>T	100223632	TGCAGACTTGAACACAGCATGAGATCGGAAGAGCGGTTCAGCAGGAATGCCGAGACCGATCTCGTATGC	1662	8:G>T	G>T	8	G>A	A>G	T>C	C>T	0	0	0	0	0	Transversion	0.571429	0.428571	0.000000	-	-	0	0	-	-	1	1	1	-	-
100223633|F|0--9:G>A	100223633	TGCAGACTTGAACACAGCATGAGATCGGAAGAGCGGTTCAGCAGGAATGCCGAGACCGATCTCGTATGC	1663			9	G>A	A>G	T>C	C>T	0	0	0	0	0	Transversion	0.714286	0.285714	0.000000	-	-	1	1	-	-	1	0	0	-	-
100223633|F|0-9:G>A-9:G>A	100223633	TGCAGACTTAAACACGGCATGAGATCGGAAGAGCGGTTCAGCAGGAATGCCGAGACCGATCTCGTATGC	1664	9:G>A	G>A	9	G>A	A>G	T>C	C>T	1	0	0	0	1	Transition	0.714286	0.285714	0.000000	-	-	0	0	-	-	0	1	1	-	-
100223634|F|0--15:A>G	100223634	TGCAGACTGGCACAAAGCATGAGATCGGAAGAGCGGTTCAGCAGGAATGCCGAGACCGATCTCGTATGC	1665			15	G>A	A>G	T>C	C>T	0	0	0	0	0	Transversion	0.428571	0.571429	0.000000	-	-	0	0	-	-	1	0	0	-	-
100223634|F|0-15:A>G-15:A>G	100223634	TGCAGACAGGCACACGGCATGAGATCGGAAGAGCGGTTCAGCAGGAATGCCGAGACCGATCTCGTATGC	1666	15:A>G	A>G	15	G>A	A>G	T>C	C>T	0	1	0	0	1	Transition	0.428571	0.571429	0.000000	-	-	1	1	-	-	0	1	1	-	-
100223636|F|0--5:C>A	100223636	TGCAGCCAGCTGATCAGCATGAGATCGGAAGAGCGGTTCAGCAGGAATGCCGAGACCGATCTCGTATGC	1667			5	G>A	A>G	T>C	C>T	0	0	0	0	0	Transversion	0.800000	0.200000	0.000000	1	1	1	1	1	1	-	-	-	-	-
100223636|F|0-5:C>A-5:C>A	100223636	TGCAGAAAGCTGATCCGCATGAGATCGGAAGAGCGGTTCAGCAGGAATGCCGAGACCGATCTCGTATGC	1668	5:C>A	C>A	5	G>A	A>G	T>C	C>T	0	0	0	0	0	Transversion	0.800000	0.200000	0.000000	0	0	0	0	0	0	-	-	-	-	-
100223636|F|0--6:C>A	100223636	TGCAGCCAGCTGATCAGCATGAGATCGGAAGAGCGGTTCAGCAGGAATGCCGAGACCGATCTCGTATGC	1669			6	G>A	A>G	T>C	C>T	0	0	0	0	0	Transversion	0.600000	0.400000	0.000000	1	1	1	1	1	1	-	-	-	-	-
100223636|F|0-6:C>A-6:C>A	100223636	TGCAGCAAGATGCTCTGCATGAGATCGGAAGAGCGGTTCAGCAGGAATGCCGAGACCGATCTCGTATGC	1670	6:C>A	C>A	6	G>A	A>G	T>C	C>T	0	0	0	0	0	Transversion	0.600000	0.400000	0.000000	0	0	0	0	0	0	-	-	-	-	-
100223661|F|0--6:G>C	100223661	TGCAGCGAGCCCGAAGCATGAGATCGGAAGAGCGGTTCAGCAGGAATGCCGAGACCGATCTCGTATGCC	1671			6	G>A	A>G	T>C	C>T	0	0	0	0	0	Transversion	0.800000	0.200000	0.000000	1	1	1	1	1	1	-	1	1	-	-
100223661|F|0-6:G>C-6:G>C	100223661	TGCAGCCAGCATGAAGCATGAGATCGGAAGAGCGGTTCAGCAGGAATGCCGAGACCGATCTCGTATGCC	1672	6:G>C	G>C	6	G>A	A>G	T>C	C>T	0	0	0	0	0	Transversion	0.800000	0.200000	0.000000	0	0	0	0	0	0	-	0	0	-	-
100223661|F|0--8:G>T	100223661	TGCAGCGAGCCCGAAGCATGAGATCGGAAGAGCGGTTCAGCAGGAATGCCGAGACCGATCTCGTATGCC	1673			8	G>A	A>G	T>C	C>T	0	0	0	0	0	Transversion	0.800000	0.200000	0.000000	1	1	1	1	1	1	-	0	0	-	-
100223661|F|0-8:G>T-8:G>T	100223661	TGCAGCGATGCTGTAGCATGAGATCGGAAGAGCGGTTCAGCAGGAATGCCGAGACCGATCTCGTATGCC	1674	8:G>T	G>T	8	G>A	A>G	T>C	C>T	0	0	0	0	0	Transversion	0.800000	0.200000	0.000000	0	0	0	0	0	0	-	1	1	-	-
100223662|F|0--13:A>T	100223662	TGCAGCGAGCCTGAAGCATGAGATCGGAAGAGCGGTTCAGCAGGAATGCCGAGACCGATCTCGTATGCC	1675			13	G>A	A>G	T>C	C>T	0	0	0	0	0	Transversion	0.600000	0.400000	0.000000	0	0	1	1	1	1	-	0	0	-	-
100223662|F|0-13:A>T-13:A>T	100223662	TGCAGCGAGCCTGTAGCATGAGATCGGAAGAGCGGTTCAGCAGGAATGCCGAGACCGATCTCGTATGCC	1676	13:A>T	A>T	13	G>A	A>G	T>C	C>T	0	0	0	0	0	Transversion	0.600000	0.400000	0.000000	1	1	0	0	0	0	-	1	1	-	-
100223666|F|0--5:G>C	100223666	TGCAGGTCGGTGCTCTGCATGAGATCGGAAGAGCGGTTCAGCAGGAATGCCGAGACCGATCTCGTATGC	1677			5	G>A	A>G	T>C	C>T	0	0	0	0	0	Transversion	0.500000	0.500000	0.000000	0	0	0	0	-	-	-	-	-	1	1
100223666|F|0-5:G>C-5:G>C	100223666	TGCAGCTCTGGGCTCTGCATGAGATCGGAAGAGCGGTTCAGCAGGAATGCCGAGACCGATCTCGTATGC	1678	5:G>C	G>C	5	G>A	A>G	T>C	C>T	0	0	0	0	0	Transversion	0.500000	0.500000	0.000000	1	1	1	1	-	-	-	-	-	0	0
100223673|F|0--5:G>C	100223673	TGCAGGGGTCCGGCACGCATGAGATCGGAAGAGCGGTTCAGCAGGAATGCCGAGACCGATCTCGTATGC	1679			5	G>A	A>G	T>C	C>T	0	0	0	0	0	Transversion	0.750000	0.250000	0.000000	1	1	1	1	1	1	-	0	0	-	-
100223673|F|0-5:G>C-5:G>C	100223673	TGCAGCAGTCCGGCAGGCATGAGATCGGAAGAGCGGTTCAGCAGGAATGCCGAGACCGATCTCGTATGC	1680	5:G>C	G>C	5	G>A	A>G	T>C	C>T	0	0	0	0	0	Transversion	0.750000	0.250000	0.000000	0	0	0	0	0	0	-	1	1	-	-
100223673|F|0--6:G>A	100223673	TGCAGGGGTCCGGCACGCATGAGATCGGAAGAGCGGTTCAGCAGGAATGCCGAGACCGATCTCGTATGC	1681			6	G>A	A>G	T>C	C>T	0	0	0	0	0	Transversion	0.666667	0.333333	0.000000	1	1	1	1	1	1	0	0	0	-	-
100223673|F|0-6:G>A-6:G>A	100223673	TGCAGGAGTCCAGCAGGCATGAGATCGGAAGAGCGGTTCAGCAGGAATGCCGAGACCGATCTCGTATGC	1682	6:G>A	G>A	6	G>A	A>G	T>C	C>T	1	0	0	0	1	Transition	0.666667	0.333333	0.000000	0	0	0	0	0	0	1	1	1	-	-
100223674|F|0--11:A>G	100223674	TGCAGGGGTCCAGCACGCATGAGATCGGAAGAGCGGTTCAGCAGGAATGCCGAGACCGATCTCGTATGC	1683			11	G>A	A>G	T>C	C>T	0	0	0	0	0	Transversion	0.333333	0.666667	0.000000	1	1	0	0	0	0	1	0	0	-	-
100223674|F|0-11:A>G-11:A>G	100223674	TGCAGGGGTCCGGCACGCATGAGATCGGAAGAGCGGTTCAGCAGGAATGCCGAGACCGATCTCGTATGC	1684	11:A>G	A>G	11	G>A	A>G	T>C	C>T	0	1	0	0	1	Transition	0.333333	0.666667	0.000000	0	0	1	1	1	1	0	1	1	-	-
100223684|F|0--5:G>C	100223684	TGCAGGTAATTTGCATGCATGAGATCGGAAGAGCGGTTCAGCAGGAATGCCGAGACCGATCTCGTATGC	1685			5	G>A	A>G	T>C	C>T	0	0	0	0	0	Transversion	0.714286	0.285714	0.000000	-	-	-	-	-	-	1	1	1	1	1
100223684|F|0-5:G>C-5:G>C	100223684	TGCAGCTCATTTGCATGCATGAGATCGGAAGAGCGGTTCAGCAGGAATGCCGAGACCGATCTCGTATGC	1686	5:G>C	G>C	5	G>A	A>G	T>C	C>T	0	0	0	0	0	Transversion	0.714286	0.285714	0.000000	-	-	-	-	-	-	0	0	0	0	0
100223685|F|0--7:A>C	100223685	TGCAGTTACTTTGCATGCATGAGATCGGAAGAGCGGTTCAGCAGGAATGCCGAGACCGATCTCGTATGC	1687			7	G>A	A>G	T>C	C>T	0	0	0	0	0	Transversion	0.428571	0.571429	0.000000	-	-	-	-	-	-	1	0	0	1	1
100223685|F|0-7:A>C-7:A>C	100223685	TGCAGCTCATTTGCATGCATGAGATCGGAAGAGCGGTTCAGCAGGAATGCCGAGACCGATCTCGTATGC	1688	7:A>C	A>C	7	G>A	A>G	T>C	C>T	0	0	0	0	0	Transversion	0.428571	0.571429	0.000000	-	-	-	-	-	-	0	1	1	0	0
100223700|F|0--7:G>T	100223700	TGCAGGAGGAAAGCAGCATGAGATCGGAAGAGCGGTTCAGCAGGAATGCCGAGACCGATCTCGTATGCC	1689			7	G>A	A>G	T>C	C>T	0	0	0	0	0	Transversion	0.400000	0.600000	0.000000	0	0	0	0	0	0	-	-	-	1	1
100223700|F|0-7:G>T-7:G>T	100223700	TGCAGGATGAAAACAGCATGAGATCGGAAGAGCGGTTCAGCAGGAATGCCGAGACCGATCTCGTATGCC	1690	7:G>T	G>T	7	G>A	A>G	T>C	C>T	0	0	0	0	0	Transversion	0.400000	0.600000	0.000000	1	1	1	1	1	1	-	-	-	0	0
100223701|F|0--12:G>A	100223701	TGCAGGATGAAAGCAGCATGAGATCGGAAGAGCGGTTCAGCAGGAATGCCGAGACCGATCTCGTATGCC	1691			12	G>A	A>G	T>C	C>T	0	0	0	0	0	Transversion	0.600000	0.400000	0.000000	0	0	0	0	1	1	-	-	-	1	1
100223701|F|0-12:G>A-12:G>A	100223701	TGCAGGATGAAAACAGCATGAGATCGGAAGAGCGGTTCAGCAGGAATGCCGAGACCGATCTCGTATGCC	1692	12:G>A	G>A	12	G>A	A>G	T>C	C>T	1	0	0	0	1	Transition	0.600000	0.400000	0.000000	1	1	1	1	0	0	-	-	-	0	0
100223767|F|0--5:G>A	100223767	TGCAGGGCGTAGGTGCGGCAGCGGCCGGCCAGCTGCTTGAGCGAGTGGGCGTCGGCGAAGCGCTGCATG	1693			5	G>A	A>G	T>C	C>T	0	0	0	0	0	Transversion	0.888889	0.111111	0.000000	1	1	1	1	1	1	0	1	1	-	-
100223767|F|0-5:G>A-5:G>A	100223767	TGCAGAGCGTAGGCGCGGCAGCGGCCTGCCAGCTGCTTGAGCGAGTGGGCGTCGGCGAAGCGCTGCATG	1694	5:G>A	G>A	5	G>A	A>G	T>C	C>T	1	0	0	0	1	Transition	0.888889	0.111111	0.000000	0	0	0	0	0	0	1	0	0	-	-
100223767|F|0--13:T>C	100223767	TGCAGGGCGTAGGTGCGGCAGCGGCCGGCCAGCTGCTTGAGCGAGTGGGCGTCGGCGAAGCGCTGCATG	1695			13	G>A	A>G	T>C	C>T	0	0	0	0	0	Transversion	0.666667	0.333333	0.000000	1	1	1	1	1	1	0	0	0	-	-
100223767|F|0-13:T>C-13:T>C	100223767	TGCAGGGCGTAGGCGCGGCAGCGGCCCGCCAGCTGCTTGAGCGAGTGGGCGTCGGCGAAGCGCTGCATG	1696	13:T>C	T>C	13	G>A	A>G	T>C	C>T	0	0	1	0	1	Transition	0.666667	0.333333	0.000000	0	0	0	0	0	0	1	1	1	-	-
100223768|F|0--26:C>G	100223768	TGCAGGGCGTAGGTGCGGCAGCGGCCCGCCAGCTGCTTGAGCGAGTGGGCGTCGGCGAAGCGCTGCATG	1697			26	G>A	A>G	T>C	C>T	0	0	0	0	0	Transversion	0.250000	0.750000	0.000000	0	0	0	0	0	0	-	1	1	-	-
100223768|F|0-26:C>G-26:C>G	100223768	TGCAGGGCGTAGGTGCGGCAGCGGCCGGCCAGCTGCTTGAGCGAGTGGGCGTCGGCGAAGCGCTGCATG	1698	26:C>G	C>G	26	G>A	A>G	T>C	C>T	0	0	0	0	0	Transversion	0.250000	0.750000	0.000000	1	1	1	1	1	1	-	0	0	-	-
100223767|F|0--29:C>T	100223767	TGCAGGGCGTAGGTGCGGCAGCGGCCGGCCAGCTGCTTGAGCGAGTGGGCGTCGGCGAAGCGCTGCATG	1699			29	G>A	A>G	T>C	C>T	0	0	0	0	0	Transversion	0.777778	0.222222	0.000000	1	1	1	1	0	0	1	1	1	-	-
100223767|F|0-29:C>T-29:C>T	100223767	TGCAGGGCGTAGGTGCGGCAGCGGCCGGCTAGCTGCTTGAGCGAGTGGGCGTCGGCGAAGCGCTGCATG	1700	29:C>T	C>T	29	G>A	A>G	T>C	C>T	0	0	0	1	1	Transition	0.777778	0.222222	0.000000	0	0	0	0	1	1	0	0	0	-	-
100224097|F|0--6:C>A	100224097	TGCAGACGTTCCTCTCAGCATGAGATCGGAAGAGCGGTTCAGCAGGAATGCCGAGACCGATCTCGTATG	1701			6	G>A	A>G	T>C	C>T	0	0	0	0	0	Transversion	0.153846	0.846154	0.000000	0	0	0	0	0	0	0	0	0	0	0
100224097|F|0-6:C>A-6:C>A	100224097	TGCAGAAGTTGCTCACAGCATGAGATCGGAAGAGCGGTTCAGCAGGAATGCCGAGACCGATCTCGTATG	1702	6:C>A	C>A	6	G>A	A>G	T>C	C>T	0	0	0	0	0	Transversion	0.153846	0.846154	0.000000	1	1	1	1	1	1	1	1	1	1	1
100224098|F|0--13:C>A	100224098	TGCAGAAGTTGCTCACAGCATGAGATCGGAAGAGCGGTTCAGCAGGAATGCCGAGACCGATCTCGTATG	1703			13	G>A	A>G	T>C	C>T	0	0	0	0	0	Transversion	0.818182	0.181818	0.000000	-	-	1	1	1	1	1	1	1	0	0
100224098|F|0-13:C>A-13:C>A	100224098	TGCAGAAGTTGCTAACAGCATGAGATCGGAAGAGCGGTTCAGCAGGAATGCCGAGACCGATCTCGTATG	1704	13:C>A	C>A	13	G>A	A>G	T>C	C>T	0	0	0	0	0	Transversion	0.818182	0.181818	0.000000	-	-	0	0	0	0	0	0	0	1	1
100224099|F|0--16:A>G	100224099	TGCAGAAGTTGCTTACAGCATGAGATCGGAAGAGCGGTTCAGCAGGAATGCCGAGACCGATCTCGTATG	1705			16	G>A	A>G	T>C	C>T	0	0	0	0	0	Transversion	0.846154	0.153846	0.000000	1	1	1	1	1	1	1	0	0	1	1
100224099|F|0-16:A>G-16:A>G	100224099	TGCAGAAGTTGCTCACGGCATGAGATCGGAAGAGCGGTTCAGCAGGAATGCCGAGACCGATCTCGTATG	1706	16:A>G	A>G	16	G>A	A>G	T>C	C>T	0	1	0	0	1	Transition	0.846154	0.153846	0.000000	0	0	0	0	0	0	0	1	1	0	0
100224107|F|0--5:A>C	100224107	TGCAGACGCTGCGCGACATCCAGCGCATGAGATCGGAAGAGCGGTTCAGCAGGAATGCCGAGACCGATC	1707			5	G>A	A>G	T>C	C>T	0	0	0	0	0	Transversion	0.900000	0.100000	0.000000	1	1	1	1	1	1	1	1	1	-	-
100224107|F|0-5:A>C-5:A>C	100224107	TGCAGCCACTGCGTGACATACAGCGCATGAGATCGGAAGAGCGGTTCAGCAGGAATGCCGAGACCGATC	1708	5:A>C	A>C	5	G>A	A>G	T>C	C>T	0	0	0	0	0	Transversion	0.900000	0.100000	0.000000	0	0	0	0	0	0	0	0	0	-	-
100224108|F|0--7:A>G	100224108	TGCAGACACTGCGTGACATACAGCGCATGAGATCGGAAGAGCGGTTCAGCAGGAATGCCGAGACCGATC	1709			7	G>A	A>G	T>C	C>T	0	0	0	0	0	Transversion	0.181818	0.818182	0.000000	0	0	0	0	0	0	0	0	0	-	-
100224108|F|0-7:A>G-7:A>G	100224108	TGCAGACGCTGCGCGACATCCAGCGCATGAGATCGGAAGAGCGGTTCAGCAGGAATGCCGAGACCGATC	1710	7:A>G	A>G	7	G>A	A>G	T>C	C>T	0	1	0	0	1	Transition	0.181818	0.818182	0.000000	1	1	1	1	1	1	1	1	1	-	-
100224107|F|0--22:G>A	100224107	TGCAGACGCTGCGCGACATCCAGCGCATGAGATCGGAAGAGCGGTTCAGCAGGAATGCCGAGACCGATC	1711			22	G>A	A>G	T>C	C>T	0	0	0	0	0	Transversion	0.818182	0.181818	0.000000	1	1	1	1	1	1	1	0	0	-	-
100224107|F|0-22:G>A-22:G>A	100224107	TGCAGACGCTGCGTGACATCCAACGCATGAGATCGGAAGAGCGGTTCAGCAGGAATGCCGAGACCGATC	1712	22:G>A	G>A	22	G>A	A>G	T>C	C>T	1	0	0	0	1	Transition	0.818182	0.181818	0.000000	0	0	0	0	0	0	0	1	1	-	-
100224120|F|0--5:A>C	100224120	TGCAGAAAAGGCAATAAACCTGGCATGAGATCGGAAGAGCGGTTCAGCAGGAATGCCGAGACCGATCTC	1713			5	G>A	A>G	T>C	C>T	0	0	0	0	0	Transversion	0.666667	0.333333	0.000000	1	1	1	1	1	1	0	0	0	-	-
100224120|F|0-5:A>C-5:A>C	100224120	TGCAGCAAGGGCGATAAACCTGGCATGAGATCGGAAGAGCGGTTCAGCAGGAATGCCGAGACCGATCTC	1714	5:A>C	A>C	5	G>A	A>G	T>C	C>T	0	0	0	0	0	Transversion	0.666667	0.333333	0.000000	0	0	0	0	0	0	1	1	1	-	-
100224121|F|0--20:C>T	100224121	TGCAGAAAAGGCAATAAACCCAGCATGAGATCGGAAGAGCGGTTCAGCAGGAATGCCGAGACCGATCTC	1715			20	G>A	A>G	T>C	C>T	0	0	0	0	0	Transversion	0.222222	0.777778	0.000000	1	1	0	0	0	0	0	0	0	-	-
100224121|F|0-20:C>T-20:C>T	100224121	TGCAGAAAAGGCAATAAACCTGGCATGAGATCGGAAGAGCGGTTCAGCAGGAATGCCGAGACCGATCTC	1716	20:C>T	C>T	20	G>A	A>G	T>C	C>T	0	0	0	1	1	Transition	0.222222	0.777778	0.000000	0	0	1	1	1	1	1	1	1	-	-
100224128|F|0--13:C>T	100224128	TGCAGCAGGACTGCGGACACTTCATCGCATGCGTGCCCCAGAGCATGAGATCGGAAGAGCGGTTCAGCA	1717			13	G>A	A>G	T>C	C>T	0	0	0	0	0	Transversion	0.714286	0.285714	0.000000	0	0	-	-	1	1	1	1	1	-	-
100224128|F|0-13:C>T-13:C>T	100224128	TGCAGCAGGACTGTGGCCACTTCATCGCATGCGTGCCCCAGAGCATGAGATCGGAAGAGCGGTTCAGCA	1718	13:C>T	C>T	13	G>A	A>G	T>C	C>T	0	0	0	1	1	Transition	0.714286	0.285714	0.000000	1	1	-	-	0	0	0	0	0	-	-
100224129|F|0--23:G>A	100224129	TGCAGCAGGACTGCGGCCACTTCGTCGCACGCGTCCCGCAGAGCATGAGATCGGAAGAGCGGTTCAGCA	1719			23	G>A	A>G	T>C	C>T	0	0	0	0	0	Transversion	0.142857	0.857143	0.000000	0	0	-	-	0	0	1	0	0	-	-
100224129|F|0-23:G>A-23:G>A	100224129	TGCAGCAGGACTGCGGCCACTTCATCGCCTGCGTCCCGCAGAGCATGAGATCGGAAGAGCGGTTCAGCA	1720	23:G>A	G>A	23	G>A	A>G	T>C	C>T	1	0	0	0	1	Transition	0.142857	0.857143	0.000000	1	1	-	-	1	1	0	1	1	-	-
100224130|F|0--28:C>A	100224130	TGCAGCCGGACTGCGGCCACTTCATCGCCTGCGTCCCGCAGAGCATGAGATCGGAAGAGCGGTTCAGCA	1721			28	G>A	A>G	T>C	C>T	0	0	0	0	0	Transversion	0.285714	0.714286	0.000000	0	0	-	-	0	0	0	1	1	-	-
100224130|F|0-28:C>A-28:C>A	100224130	TGCAGCAGGACTGCGGCCACTTCATCGCATGCGTGCCCCAGAGCATGAGATCGGAAGAGCGGTTCAGCA	1722	28:C>A	C>A	28	G>A	A>G	T>C	C>T	0	0	0	0	0	Transversion	0.285714	0.714286	0.000000	1	1	-	-	1	1	1	0	0	-	-
100224135|F|0--8:G>A	100224135	TGCAGGGTGTGTGTGTGTGTGTGTGTGTGTGCATGAGATCGGAAGAGCGGTTCAGCAGGAATGCCGAGA	1723			8	G>A	A>G	T>C	C>T	0	0	0	0	0	Transversion	0.777778	0.222222	0.000000	-	-	1	1	0	0	-	1	1	-	-
100224135|F|0-8:G>A-8:G>A	100224135	TGCAGCGTACGTGCGTGTGTGTGTGTGTGTGCATGAGATCGGAAGAGCGGTTCAGCAGGAATGCCGAGA	1724	8:G>A	G>A	8	G>A	A>G	T>C	C>T	1	0	0	0	1	Transition	0.777778	0.222222	0.000000	-	-	0	0	1	1	-	0	0	-	-
100224135|F|0--27:T>C	100224135	TGCAGGGTGTGTGTGTGTGTGTGTGTGTGTGCATGAGATCGGAAGAGCGGTTCAGCAGGAATGCCGAGA	1725			27	G>A	A>G	T>C	C>T	0	0	0	0	0	Transversion	0.857143	0.142857	0.000000	-	-	1	1	1	1	-	1	1	-	-
100224135|F|0-27:T>C-27:T>C	100224135	TGCAGTGTGTGTGTGTGTGTGTGTGTGCGCGCATGAGATCGGAAGAGCGGTTCAGCAGGAATGCCGAGA	1726	27:T>C	T>C	27	G>A	A>G	T>C	C>T	0	0	1	0	1	Transition	0.857143	0.142857	0.000000	-	-	0	0	0	0	-	0	0	-	-
100224139|F|0--7:T>C	100224139	TGCAGCTTAATTTATGAAGCATGAGATCGGAAGAGCGGTTCAGCAGGAATGCCGAGACCGATCTCGTAT	1727			7	G>A	A>G	T>C	C>T	0	0	0	0	0	Transversion	0.777778	0.222222	0.000000	-	-	-	-	-	-	1	0	0	1	1
100224139|F|0-7:T>C-7:T>C	100224139	TGCAGCTCATATTATCAAGCATGAGATCGGAAGAGCGGTTCAGCAGGAATGCCGAGACCGATCTCGTAT	1728	7:T>C	T>C	7	G>A	A>G	T>C	C>T	0	0	1	0	1	Transition	0.777778	0.222222	0.000000	-	-	-	-	-	-	0	1	1	0	0
100224140|F|0--13:G>A	100224140	TGCAGCTTAGATTGTAGAGCATGAGATCGGAAGAGCGGTTCAGCAGGAATGCCGAGACCGATCTCGTAT	1729			13	G>A	A>G	T>C	C>T	0	0	0	0	0	Transversion	0.333333	0.666667	0.000000	-	-	-	-	-	-	1	0	0	1	1
100224140|F|0-13:G>A-13:G>A	100224140	TGCAGCTTAATTTATGAAGCATGAGATCGGAAGAGCGGTTCAGCAGGAATGCCGAGACCGATCTCGTAT	1730	13:G>A	G>A	13	G>A	A>G	T>C	C>T	1	0	0	0	1	Transition	0.333333	0.666667	0.000000	-	-	-	-	-	-	0	1	1	0	0
100224144|F|0--5:T>C	100224144	TGCAGTTCGGCAGACTGTGCATGAGATCGGAAGAGCGGTTCAGCAGGAATGCCGAGACCGATCTCGTAT	1731			5	G>A	A>G	T>C	C>T	0	0	0	0	0	Transversion	0.333333	0.666667	0.000000	-	-	-	-	-	-	1	0	0	1	1
100224144|F|0-5:T>C-5:T>C	100224144	TGCAGCTCCGCTGACTGTGCATGAGATCGGAAGAGCGGTTCAGCAGGAATGCCGAGACCGATCTCGTAT	1732	5:T>C	T>C	5	G>A	A>G	T>C	C>T	0	0	1	0	1	Transition	0.333333	0.666667	0.000000	-	-	-	-	-	-	0	1	1	0	0
100224145|F|0--11:A>T	100224145	TGCAGCTCCGCAGAAAGTGCATGAGATCGGAAGAGCGGTTCAGCAGGAATGCCGAGACCGATCTCGTAT	1733			11	G>A	A>G	T>C	C>T	0	0	0	0	0	Transversion	0.285714	0.714286	0.000000	-	-	-	-	-	-	0	-	-	1	1
100224145|F|0-11:A>T-11:A>T	100224145	TGCAGCTCCGCTGACTGTGCATGAGATCGGAAGAGCGGTTCAGCAGGAATGCCGAGACCGATCTCGTAT	1734	11:A>T	A>T	11	G>A	A>G	T>C	C>T	0	0	0	0	0	Transversion	0.285714	0.714286	0.000000	-	-	-	-	-	-	1	-	-	0	0
100224146|F|0--17:T>C	100224146	TGCAGCTCCGCTGACTGTGCATGAGATCGGAAGAGCGGTTCAGCAGGAATGCCGAGACCGATCTCGTAT	1735			17	G>A	A>G	T>C	C>T	0	0	0	0	0	Transversion	0.666667	0.333333	0.000000	-	-	-	-	-	-	0	0	0	1	1
100224146|F|0-17:T>C-17:T>C	100224146	TGCAGCTCGGCCGACTGCGCATGAGATCGGAAGAGCGGTTCAGCAGGAATGCCGAGACCGATCTCGTAT	1736	17:T>C	T>C	17	G>A	A>G	T>C	C>T	0	0	1	0	1	Transition	0.666667	0.333333	0.000000	-	-	-	-	-	-	1	1	1	0	0
100224149|F|0--5:A>G	100224149	TGCAGATGTGGAGGTGTGTGTGCATGAGATCGGAAGAGCGGTTCAGCAGGAATGCCGAGACCGATCTCG	1737			5	G>A	A>G	T>C	C>T	0	0	0	0	0	Transversion	0.571429	0.428571	0.000000	1	1	1	1	0	0	0	-	-	-	-
100224149|F|0-5:A>G-5:A>G	100224149	TGCAGGGCTGCGCGTGTGTGTGCATGAGATCGGAAGAGCGGTTCAGCAGGAATGCCGAGACCGATCTCG	1738	5:A>G	A>G	5	G>A	A>G	T>C	C>T	0	1	0	0	1	Transition	0.571429	0.428571	0.000000	0	0	0	0	1	1	1	-	-	-	-
100224149|F|0--10:G>T	100224149	TGCAGATGTGGAGGTGTGTGTGCATGAGATCGGAAGAGCGGTTCAGCAGGAATGCCGAGACCGATCTCG	1739			10	G>A	A>G	T>C	C>T	0	0	0	0	0	Transversion	0.571429	0.428571	0.000000	1	1	1	1	-	-	0	0	0	-	-
100224149|F|0-10:G>T-10:G>T	100224149	TGCAGCTGTGTGTGTGTGTGTGCATGAGATCGGAAGAGCGGTTCAGCAGGAATGCCGAGACCGATCTCG	1740	10:G>T	G>T	10	G>A	A>G	T>C	C>T	0	0	0	0	0	Transversion	0.571429	0.428571	0.000000	0	0	0	0	-	-	1	1	1	-	-
100224154|F|0--5:C>T	100224154	TGCAGCTTCTGAAGTTCTGGCATGAGATCGGAAGAGCGGTTCAGCAGGAATGCCGAGACCGATCTCGTA	1741			5	G>A	A>G	T>C	C>T	0	0	0	0	0	Transversion	0.692308	0.307692	0.000000	1	1	1	1	0	0	1	1	1	1	1
100224154|F|0-5:C>T-5:C>T	100224154	TGCAGTTTCTGAAGCTCTGGCATGAGATCGGAAGAGCGGTTCAGCAGGAATGCCGAGACCGATCTCGTA	1742	5:C>T	C>T	5	G>A	A>G	T>C	C>T	0	0	0	1	1	Transition	0.692308	0.307692	0.000000	0	0	0	0	1	1	0	0	0	0	0
100224154|F|0--17:T>C	100224154	TGCAGCTTCTGAAGTTCTGGCATGAGATCGGAAGAGCGGTTCAGCAGGAATGCCGAGACCGATCTCGTA	1743			17	G>A	A>G	T>C	C>T	0	0	0	0	0	Transversion	0.692308	0.307692	0.000000	1	1	1	1	1	1	1	0	0	0	0
100224154|F|0-17:T>C-17:T>C	100224154	TGCAGCTTCTGAAGCTCCGGCATGAGATCGGAAGAGCGGTTCAGCAGGAATGCCGAGACCGATCTCGTA	1744	17:T>C	T>C	17	G>A	A>G	T>C	C>T	0	0	1	0	1	Transition	0.692308	0.307692	0.000000	0	0	0	0	0	0	0	1	1	1	1
100224157|F|0--5:A>G	100224157	TGCAGAAATGACGCCACCTGCCTGGACCAGATCGGCGGCTTCCATTGCATCTGCATGAGATCGGAAGAG	1745			5	G>A	A>G	T>C	C>T	0	0	0	0	0	Transversion	0.666667	0.333333	0.000000	1	1	1	1	1	1	0	0	0	-	-
100224157|F|0-5:A>G-5:A>G	100224157	TGCAGGAACGACGCCACCTGCCTGGACCAGATCGGCGGCTTCCACTGCATCTGCATGAGATCGGAAGAG	1746	5:A>G	A>G	5	G>A	A>G	T>C	C>T	0	1	0	0	1	Transition	0.666667	0.333333	0.000000	0	0	0	0	0	0	1	1	1	-	-
100224160|F|0--13:T>C	100224160	TGCAGGACAGGAATGCGGAGTGCATGGGCATGAGATCGGAAGAGCGGTTCAGCAGGAATGCCGAGACCG	1747			13	G>A	A>G	T>C	C>T	0	0	0	0	0	Transversion	0.750000	0.250000	0.000000	1	1	1	1	1	1	-	0	0	-	-
100224160|F|0-13:T>C-13:T>C	100224160	TGCAGGACAGGAACGCCGAGTGCGTGGGCATGAGATCGGAAGAGCGGTTCAGCAGGAATGCCGAGACCG	1748	13:T>C	T>C	13	G>A	A>G	T>C	C>T	0	0	1	0	1	Transition	0.750000	0.250000	0.000000	0	0	0	0	0	0	-	1	1	-	-
100224162|F|0--7:G>C	100224162	TGCAGGAGAGGCGGCCGTCCAGCTTGGAGATGAAGAGCATGAGATCGGAAGAGCGGTTCAGCAGGAATG	1749			7	G>A	A>G	T>C	C>T	0	0	0	0	0	Transversion	0.777778	0.222222	0.000000	-	-	1	1	1	1	1	0	0	1	1
100224162|F|0-7:G>C-7:G>C	100224162	TGCAGGACAGGCGGCCGTCCAGCTTGGAGATGAAGAGCATGAGATCGGAAGAGCGGTTCAGCAGGAATG	1750	7:G>C	G>C	7	G>A	A>G	T>C	C>T	0	0	0	0	0	Transversion	0.777778	0.222222	0.000000	-	-	0	0	0	0	0	1	1	0	0
100224162|F|0--10:G>A	100224162	TGCAGGAGAGGCGGCCGTCCAGCTTGGAGATGAAGAGCATGAGATCGGAAGAGCGGTTCAGCAGGAATG	1751			10	G>A	A>G	T>C	C>T	0	0	0	0	0	Transversion	0.909091	0.090909	0.000000	1	1	1	1	1	1	0	1	1	1	1
100224162|F|0-10:G>A-10:G>A	100224162	TGCAGGAGAGACGGCCGTCCAGCTTGGAGATGAAGAGCATGAGATCGGAAGAGCGGTTCAGCAGGAATG	1752	10:G>A	G>A	10	G>A	A>G	T>C	C>T	1	0	0	0	1	Transition	0.909091	0.090909	0.000000	0	0	0	0	0	0	1	0	0	0	0
100224167|F|0--13:C>T	100224167	TGCAGGAGCTTCACCAGCGGAGCATGAGATCGGAAGAGCGGTTCAGCAGGAATGCCGAGACCGATCTCG	1753			13	G>A	A>G	T>C	C>T	0	0	0	0	0	Transversion	0.600000	0.400000	0.000000	1	1	1	1	1	1	-	0	0	0	0
100224167|F|0-13:C>T-13:C>T	100224167	TGCAGGAGCTTCATCAGTGGGGCATGAGATCGGAAGAGCGGTTCAGCAGGAATGCCGAGACCGATCTCG	1754	13:C>T	C>T	13	G>A	A>G	T>C	C>T	0	0	0	1	1	Transition	0.600000	0.400000	0.000000	0	0	0	0	0	0	-	1	1	1	1
100224172|F|0--5:G>A	100224172	TGCAGGTTGTACACCATGTTGTTGACGTCCAGCATGAGATCGGAAGAGCGGTTCAGCAGGAATGCCGAG	1755			5	G>A	A>G	T>C	C>T	0	0	0	0	0	Transversion	0.777778	0.222222	0.000000	1	1	1	1	0	0	1	1	1	-	-
100224172|F|0-5:G>A-5:G>A	100224172	TGCAGATTGTACACCATGTTGTTGACGTCCAGCATGAGATCGGAAGAGCGGTTCAGCAGGAATGCCGAG	1756	5:G>A	G>A	5	G>A	A>G	T>C	C>T	1	0	0	0	1	Transition	0.777778	0.222222	0.000000	0	0	0	0	1	1	0	0	0	-	-
100224173|F|0--6:C>T	100224173	TGCAGGCTGTAGACCATGTTGTTGACGTCCAGCATGAGATCGGAAGAGCGGTTCAGCAGGAATGCCGAG	1757			6	G>A	A>G	T>C	C>T	0	0	0	0	0	Transversion	0.333333	0.666667	0.000000	0	0	0	0	0	0	1	1	1	-	-
100224173|F|0-6:C>T-6:C>T	100224173	TGCAGGTTGTACACCATGTTGTTGACGTCCAGCATGAGATCGGAAGAGCGGTTCAGCAGGAATGCCGAG	1758	6:C>T	C>T	6	G>A	A>G	T>C	C>T	0	0	0	1	1	Transition	0.333333	0.666667	0.000000	1	1	1	1	1	1	0	0	0	-	-
100224178|F|0--5:A>G	100224178	TGCAGATAGGCCACATGTACTGCATGAGATCGGAAGAGCGGTTCAGCAGGAATGCCGAGACCGATCTCG	1759			5	G>A	A>G	T>C	C>T	0	0	0	0	0	Transversion	0.142857	0.714286	0.142857	-	-	0	-	-	-	-	-	-	0	0
100224178|F|0-5:A>G-5:A>G	100224178	TGCAGGTAGGCCACATGTACTGCATGAGATCGGAAGAGCGGTTCAGCAGGAATGCCGAGACCGATCTCG	1760	5:A>G	A>G	5	G>A	A>G	T>C	C>T	0	1	0	0	1	Transition	0.142857	0.714286	0.142857	-	-	1	-	-	-	-	-	-	1	1
100224193|F|0--12:C>T	100224193	TGCAGTGCAGTGCCAGCTCTTCTCCCCTGCATGAGATCGGAAGAGCGGTTCAGCAGGAATGCCGAGACC	1761			12	G>A	A>G	T>C	C>T	0	0	0	0	0	Transversion	0.400000	0.600000	0.000000	0	0	0	0	0	0	-	-	-	1	1
100224193|F|0-12:C>T-12:C>T	100224193	TGCAGTGCAGTGTGAGCTCCTCTCCCCTGCATGAGATCGGAAGAGCGGTTCAGCAGGAATGCCGAGACC	1762	12:C>T	C>T	12	G>A	A>G	T>C	C>T	0	0	0	1	1	Transition	0.400000	0.600000	0.000000	1	1	1	1	1	1	-	-	-	0	0
100224194|F|0--15:G>T	100224194	TGCAGTGCAGTGTGAGCTCCTCTCCCCTGCATGAGATCGGAAGAGCGGTTCAGCAGGAATGCCGAGACC	1763			15	G>A	A>G	T>C	C>T	0	0	0	0	0	Transversion	0.909091	0.090909	0.000000	1	1	1	1	1	1	0	-	-	1	1
100224194|F|0-15:G>T-15:G>T	100224194	TGCAGTGCAGTGAGATCTGCTCTCCCCTGCATGAGATCGGAAGAGCGGTTCAGCAGGAATGCCGAGACC	1764	15:G>T	G>T	15	G>A	A>G	T>C	C>T	0	0	0	0	0	Transversion	0.909091	0.090909	0.000000	0	0	0	0	0	0	1	-	-	0	0
100224197|F|0--5:C>T	100224197	TGCAGCGCGAAGGCGTGGTGCTGCATGAGATCGGAAGAGCGGTTCAGCAGGAATGCCGAGACCGATCTC	1765			5	G>A	A>G	T>C	C>T	0	0	0	0	0	Transversion	0.636364	0.363636	0.000000	1	1	1	1	0	0	1	0	0	1	1
100224197|F|0-5:C>T-5:C>T	100224197	TGCAGTGCGAAGGCGTGGTGCTGCATGAGATCGGAAGAGCGGTTCAGCAGGAATGCCGAGACCGATCTC	1766	5:C>T	C>T	5	G>A	A>G	T>C	C>T	0	0	0	1	1	Transition	0.636364	0.363636	0.000000	0	0	0	0	1	1	0	1	1	0	0
100224198|F|0--6:T>G	100224198	TGCAGCTCCAAGGCTTGGTCCTGCATGAGATCGGAAGAGCGGTTCAGCAGGAATGCCGAGACCGATCTC	1767			6	G>A	A>G	T>C	C>T	0	0	0	0	0	Transversion	0.200000	0.800000	0.000000	0	0	0	0	0	0	-	0	0	1	1
100224198|F|0-6:T>G-6:T>G	100224198	TGCAGCGCAAAGGCGTGGTGCTGCATGAGATCGGAAGAGCGGTTCAGCAGGAATGCCGAGACCGATCTC	1768	6:T>G	T>G	6	G>A	A>G	T>C	C>T	0	0	0	0	0	Transversion	0.200000	0.800000	0.000000	1	1	1	1	1	1	-	1	1	0	0
100224232|F|0--14:C>G	100224232	TGCAGCAGGACCACCACCTCAGCCTGGCCTACAGCATGAGATCGGAAGAGCGGTTCAGCAGGAATGCCG	1769			14	G>A	A>G	T>C	C>T	0	0	0	0	0	Transversion	0.500000	0.500000	0.000000	0	0	0	0	-	-	-	-	-	-	-
100224232|F|0-14:C>G-14:C>G	100224232	TGCAGCAGGACCACGACCTCTGCCTGGCCAACAGCATGAGATCGGAAGAGCGGTTCAGCAGGAATGCCG	1770	14:C>G	C>G	14	G>A	A>G	T>C	C>T	0	0	0	0	0	Transversion	0.500000	0.500000	0.000000	1	1	1	1	-	-	-	-	-	-	-
100224235|F|0--7:A>G	100224235	TGCAGCCATGTTCACCCAGCATGAGATCGGAAGAGCGGTTCAGCAGGAATGCCGAGACCGATCTCGTAT	1771			7	G>A	A>G	T>C	C>T	0	0	0	0	0	Transversion	0.714286	0.285714	0.000000	-	-	-	-	-	-	1	-	-	1	1
100224235|F|0-7:A>G-7:A>G	100224235	TGCAGCAGGTTTCTTCCAGCATGAGATCGGAAGAGCGGTTCAGCAGGAATGCCGAGACCGATCTCGTAT	1772	7:A>G	A>G	7	G>A	A>G	T>C	C>T	0	1	0	0	1	Transition	0.714286	0.285714	0.000000	-	-	-	-	-	-	0	-	-	0	0
100224236|F|0--12:C>T	100224236	TGCAGCCAGGCTCTCCCAGCATGAGATCGGAAGAGCGGTTCAGCAGGAATGCCGAGACCGATCTCGTAT	1773			12	G>A	A>G	T>C	C>T	0	0	0	0	0	Transversion	0.857143	0.142857	0.000000	-	-	-	-	-	-	0	-	-	1	1
100224236|F|0-12:C>T-12:C>T	100224236	TGCAGCTATTTTTACCCAGCATGAGATCGGAAGAGCGGTTCAGCAGGAATGCCGAGACCGATCTCGTAT	1774	12:C>T	C>T	12	G>A	A>G	T>C	C>T	0	0	0	1	1	Transition	0.857143	0.142857	0.000000	-	-	-	-	-	-	1	-	-	0	0
100224251|F|0--13:A>G	100224251	TGCAGGAGAAAGAAGACCTGAAGCGTGCAGAGTGCATGAGATCGGAAGAGCGGTTCAGCAGGAATGCCG	1775			13	G>A	A>G	T>C	C>T	0	0	0	0	0	Transversion	0.200000	0.800000	0.000000	0	0	0	0	0	0	-	-	-	-	-
100224251|F|0-13:A>G-13:A>G	100224251	TGCAGGAGAAAGAGGACCTGAAGCGGGCAGAGTGCATGAGATCGGAAGAGCGGTTCAGCAGGAATGCCG	1776	13:A>G	A>G	13	G>A	A>G	T>C	C>T	0	1	0	0	1	Transition	0.200000	0.800000	0.000000	1	1	1	1	1	1	-	-	-	-	-
100224252|F|0--19:C>G	100224252	TGCAGGAGAAAGAGGACCTCAAGCGTGCAGAGTGCATGAGATCGGAAGAGCGGTTCAGCAGGAATGCCG	1777			19	G>A	A>G	T>C	C>T	0	0	0	0	0	Transversion	0.200000	0.800000	0.000000	0	0	0	0	0	0	-	-	-	-	-
100224252|F|0-19:C>G-19:C>G	100224252	TGCAGGAGAAAGAGGACCTGAAGCGGGCAGAGTGCATGAGATCGGAAGAGCGGTTCAGCAGGAATGCCG	1778	19:C>G	C>G	19	G>A	A>G	T>C	C>T	0	0	0	0	0	Transversion	0.200000	0.800000	0.000000	1	1	1	1	1	1	-	-	-	-	-
100224253|F|0--28:A>G	100224253	TGCAGGAGAAAGAGGACCTGAAGCGGGCAGAGTGCATGAGATCGGAAGAGCGGTTCAGCAGGAATGCCG	1779			28	G>A	A>G	T>C	C>T	0	0	0	0	0	Transversion	0.800000	0.200000	0.000000	1	1	1	1	0	0	-	-	-	-	-
100224253|F|0-28:A>G-28:A>G	100224253	TGCAGGAGAAAGAGGACCTGAAGCGTGCGGAGTGCATGAGATCGGAAGAGCGGTTCAGCAGGAATGCCG	1780	28:A>G	A>G	28	G>A	A>G	T>C	C>T	0	1	0	0	1	Transition	0.800000	0.200000	0.000000	0	0	0	0	1	1	-	-	-	-	-
100224264|F|0--5:T>C	100224264	TGCAGTAGTGTCTGGTCTGCCCCCTCTCCAACTGCATGAGATCGGAAGAGCGGTTCAGCAGGAATGCCG	1781			5	G>A	A>G	T>C	C>T	0	0	0	0	0	Transversion	0.363636	0.636364	0.000000	0	0	0	0	0	0	0	-	-	-	-
100224264|F|0-5:T>C-5:T>C	100224264	TGCAGCAGTGTCTGGTCCGCCCCCTCCCCCACTGCATGAGATCGGAAGAGCGGTTCAGCAGGAATGCCG	1782	5:T>C	T>C	5	G>A	A>G	T>C	C>T	0	0	1	0	1	Transition	0.363636	0.636364	0.000000	1	1	1	1	1	1	1	-	-	-	-
100224265|F|0--8:T>C	100224265	TGCAGCAGTGTCTGGTCCGCCCCCTCCCCCACTGCATGAGATCGGAAGAGCGGTTCAGCAGGAATGCCG	1783			8	G>A	A>G	T>C	C>T	0	0	0	0	0	Transversion	0.909091	0.090909	0.000000	1	1	1	1	1	1	0	-	-	-	-
100224265|F|0-8:T>C-8:T>C	100224265	TGCAGCAGCGTCTGGTCCGCCCCCTCCCCCACTGCATGAGATCGGAAGAGCGGTTCAGCAGGAATGCCG	1784	8:T>C	T>C	8	G>A	A>G	T>C	C>T	0	0	1	0	1	Transition	0.909091	0.090909	0.000000	0	0	0	0	0	0	1	-	-	-	-
100224280|F|0--7:A>C	100224280	TGCAGCAAAATGGCTCCAGCATGAGATCGGAAGAGCGGTTCAGCAGGAATGCCGAGACCGATCTCGTAT	1785			7	G>A	A>G	T>C	C>T	0	0	0	0	0	Transversion	0.428571	0.571429	0.000000	0	0	0	0	-	-	1	-	-	1	1
100224280|F|0-7:A>C-7:A>C	100224280	TGCAGCACAAGGGCTTCAGCATGAGATCGGAAGAGCGGTTCAGCAGGAATGCCGAGACCGATCTCGTAT	1786	7:A>C	A>C	7	G>A	A>G	T>C	C>T	0	0	0	0	0	Transversion	0.428571	0.571429	0.000000	1	1	1	1	-	-	0	-	-	0	0
100224281|F|0--8:A>C	100224281	TGCAGCACAAGGGCTTCAGCATGAGATCGGAAGAGCGGTTCAGCAGGAATGCCGAGACCGATCTCGTAT	1787			8	G>A	A>G	T>C	C>T	0	0	0	0	0	Transversion	0.714286	0.285714	0.000000	1	1	0	0	-	-	1	-	-	1	1
100224281|F|0-8:A>C-8:A>C	100224281	TGCAGAACCAGGGCTTCAGCATGAGATCGGAAGAGCGGTTCAGCAGGAATGCCGAGACCGATCTCGTAT	1788	8:A>C	A>C	8	G>A	A>G	T>C	C>T	0	0	0	0	0	Transversion	0.714286	0.285714	0.000000	0	0	1	1	-	-	0	-	-	0	0
100224284|F|0--10:A>C	100224284	TGCAGAAGATAATGCGACGCTCGCAGCATGAGATCGGAAGAGCGGTTCAGCAGGAATGCCGAGACCGAT	1789			10	G>A	A>G	T>C	C>T	0	0	0	0	0	Transversion	0.571429	0.428571	0.000000	0	0	1	1	0	-	-	-	-	-	-
100224284|F|0-10:A>C-10:A>C	100224284	TGCAGAAGATCATGCGACGCTCGCAGCATGAGATCGGAAGAGCGGTTCAGCAGGAATGCCGAGACCGAT	1790	10:A>C	A>C	10	G>A	A>G	T>C	C>T	0	0	0	0	0	Transversion	0.571429	0.428571	0.000000	1	1	0	0	1	-	-	-	-	-	-
100224285|F|0--19:G>C	100224285	TGCAGAAGATAATGCGACGGTCCCAGCATGAGATCGGAAGAGCGGTTCAGCAGGAATGCCGAGACCGAT	1791			19	G>A	A>G	T>C	C>T	0	0	0	0	0	Transversion	0.285714	0.714286	0.000000	0	0	0	0	0	-	-	-	-	-	-
100224285|F|0-19:G>C-19:G>C	100224285	TGCAGAAGATAATGCGACGCTCGCAGCATGAGATCGGAAGAGCGGTTCAGCAGGAATGCCGAGACCGAT	1792	19:G>C	G>C	19	G>A	A>G	T>C	C>T	0	0	0	0	0	Transversion	0.285714	0.714286	0.000000	1	1	1	1	1	-	-	-	-	-	-
100224318|F|0--16:T>C	100224318	TGCAGCATAAAATCCATTGAGCATGAGATCGGAAGAGCGGTTCAGCAGGAATGCCGAGACCGATCTCGT	1793			16	G>A	A>G	T>C	C>T	0	0	0	0	0	Transversion	0.571429	0.428571	0.000000	1	1	1	1	0	0	-	-	0	-	-
100224318|F|0-16:T>C-16:T>C	100224318	TGCAGCATAAAATCCACTGAGCATGAGATCGGAAGAGCGGTTCAGCAGGAATGCCGAGACCGATCTCGT	1794	16:T>C	T>C	16	G>A	A>G	T>C	C>T	0	0	1	0	1	Transition	0.571429	0.428571	0.000000	0	0	0	0	1	1	-	-	1	-	-
100224322|F|0--6:C>A	100224322	TGCAGACTGAAGTGTCTTAGCATGAGATCGGAAGAGCGGTTCAGCAGGAATGCCGAGACCGATCTCGTA	1795			6	G>A	A>G	T>C	C>T	0	0	0	0	0	Transversion	0.250000	0.750000	0.000000	0	0	0	0	0	0	-	-	-	1	1
100224322|F|0-6:C>A-6:C>A	100224322	TGCAGCATGAAGTGTTGCAGCATGAGATCGGAAGAGCGGTTCAGCAGGAATGCCGAGACCGATCTCGTA	1796	6:C>A	C>A	6	G>A	A>G	T>C	C>T	0	0	0	0	0	Transversion	0.250000	0.750000	0.000000	1	1	1	1	1	1	-	-	-	0	0
100224323|F|0--8:G>A	100224323	TGCAGAATGAAGTGTTGCAGCATGAGATCGGAAGAGCGGTTCAGCAGGAATGCCGAGACCGATCTCGTA	1797			8	G>A	A>G	T>C	C>T	0	0	0	0	0	Transversion	0.750000	0.250000	0.000000	1	1	0	0	1	1	-	-	-	1	1
100224323|F|0-8:G>A-8:G>A	100224323	TGCAGCATAAAGTGTTGCAGCATGAGATCGGAAGAGCGGTTCAGCAGGAATGCCGAGACCGATCTCGTA	1798	8:G>A	G>A	8	G>A	A>G	T>C	C>T	1	0	0	0	1	Transition	0.750000	0.250000	0.000000	0	0	1	1	0	0	-	-	-	0	0
100224333|F|0--11:C>T	100224333	TGCAGGAAGAACGAGGTGAAGAGCATGAGATCGGAAGAGCGGTTCAGCAGGAATGCCGAGACCGATCTC	1799			11	G>A	A>G	T>C	C>T	0	0	0	0	0	Transversion	0.750000	0.250000	0.000000	1	1	1	1	1	1	-	-	-	0	0
100224333|F|0-11:C>T-11:C>T	100224333	TGCAGGAAGAATGAGGTAAAGAGCATGAGATCGGAAGAGCGGTTCAGCAGGAATGCCGAGACCGATCTC	1800	11:C>T	C>T	11	G>A	A>G	T>C	C>T	0	0	0	1	1	Transition	0.750000	0.250000	0.000000	0	0	0	0	0	0	-	-	-	1	1
100224355|F|0--7:G>C	100224355	TGCAGTAGCTGCCCAGGGGCATGAGATCGGAAGAGCGGTTCAGCAGGAATGCCGAGACCGATCTCGTAT	1801			7	G>A	A>G	T>C	C>T	0	0	0	0	0	Transversion	0.800000	0.200000	0.000000	1	1	1	1	1	1	-	-	-	0	0
100224355|F|0-7:G>C-7:G>C	100224355	TGCAGTGCCTGCTCAGGGGCATGAGATCGGAAGAGCGGTTCAGCAGGAATGCCGAGACCGATCTCGTAT	1802	7:G>C	G>C	7	G>A	A>G	T>C	C>T	0	0	0	0	0	Transversion	0.800000	0.200000	0.000000	0	0	0	0	0	0	-	-	-	1	1
100224355|F|0--9:T>C	100224355	TGCAGTAGCTGCCCAGGGGCATGAGATCGGAAGAGCGGTTCAGCAGGAATGCCGAGACCGATCTCGTAT	1803			9	G>A	A>G	T>C	C>T	0	0	0	0	0	Transversion	0.800000	0.200000	0.000000	1	1	1	1	1	1	-	-	-	1	1
100224355|F|0-9:T>C-9:T>C	100224355	TGCAGTTGCCGCTCAGGCGCATGAGATCGGAAGAGCGGTTCAGCAGGAATGCCGAGACCGATCTCGTAT	1804	9:T>C	T>C	9	G>A	A>G	T>C	C>T	0	0	1	0	1	Transition	0.800000	0.200000	0.000000	0	0	0	0	0	0	-	-	-	0	0
100224355|F|0--14:A>C	100224355	TGCAGTAGCTGCCCAGGGGCATGAGATCGGAAGAGCGGTTCAGCAGGAATGCCGAGACCGATCTCGTAT	1805			14	G>A	A>G	T>C	C>T	0	0	0	0	0	Transversion	0.800000	0.200000	0.000000	1	1	1	1	0	0	-	-	-	1	1
100224355|F|0-14:A>C-14:A>C	100224355	TGCAGTCGCTGCACCGGAGCATGAGATCGGAAGAGCGGTTCAGCAGGAATGCCGAGACCGATCTCGTAT	1806	14:A>C	A>C	14	G>A	A>G	T>C	C>T	0	0	0	0	0	Transversion	0.800000	0.200000	0.000000	0	0	0	0	1	1	-	-	-	0	0
100224372|F|0--17:G>A	100224372	TGCAGTCACGGTCAAAGGCAGAGCTCATCGCCATGGTGCTGTGCATGAGATCGGAAGAGCGGTTCAGCA	1807			17	G>A	A>G	T>C	C>T	0	0	0	0	0	Transversion	0.857143	0.142857	0.000000	1	1	1	1	1	1	0	-	-	-	-
100224372|F|0-17:G>A-17:G>A	100224372	TGCAGTCACGGTCAAAGACAGAGCTCATCGCAATGGTGCTGTGCATGAGATCGGAAGAGCGGTTCAGCA	1808	17:G>A	G>A	17	G>A	A>G	T>C	C>T	1	0	0	0	1	Transition	0.857143	0.142857	0.000000	0	0	0	0	0	0	1	-	-	-	-
100224374|F|0--5:T>A	100224374	TGCAGTCATTTAGTGGTGCATGAGATCGGAAGAGCGGTTCAGCAGGAATGCCGAGACCGATCTCGTATG	1809			5	G>A	A>G	T>C	C>T	0	0	0	0	0	Transversion	0.818182	0.181818	0.000000	1	1	1	1	1	1	1	-	-	1	1
100224374|F|0-5:T>A-5:T>A	100224374	TGCAGATATTTAGTGCAGCATGAGATCGGAAGAGCGGTTCAGCAGGAATGCCGAGACCGATCTCGTATG	1810	5:T>A	T>A	5	G>A	A>G	T>C	C>T	0	0	0	0	0	Transversion	0.818182	0.181818	0.000000	0	0	0	0	0	0	0	-	-	0	0
100224374|F|0--7:A>T	100224374	TGCAGTCATTTAGTGGTGCATGAGATCGGAAGAGCGGTTCAGCAGGAATGCCGAGACCGATCTCGTATG	1811			7	G>A	A>G	T>C	C>T	0	0	0	0	0	Transversion	0.909091	0.090909	0.000000	1	1	1	1	1	1	0	-	-	1	1
100224374|F|0-7:A>T-7:A>T	100224374	TGCAGTTTTTTAGGGGTGCATGAGATCGGAAGAGCGGTTCAGCAGGAATGCCGAGACCGATCTCGTATG	1812	7:A>T	A>T	7	G>A	A>G	T>C	C>T	0	0	0	0	0	Transversion	0.909091	0.090909	0.000000	0	0	0	0	0	0	1	-	-	0	0
100224375|F|0--9:A>T	100224375	TGCAGTCATATCGGGGTGCATGAGATCGGAAGAGCGGTTCAGCAGGAATGCCGAGACCGATCTCGTATG	1813			9	G>A	A>G	T>C	C>T	0	0	0	0	0	Transversion	0.181818	0.818182	0.000000	0	0	0	0	0	0	0	-	-	1	1
100224375|F|0-9:A>T-9:A>T	100224375	TGCAGTCATTTAGTGGTGCATGAGATCGGAAGAGCGGTTCAGCAGGAATGCCGAGACCGATCTCGTATG	1814	9:A>T	A>T	9	G>A	A>G	T>C	C>T	0	0	0	0	0	Transversion	0.181818	0.818182	0.000000	1	1	1	1	1	1	1	-	-	0	0
100224379|F|0--5:T>G	100224379	TGCAGTGTTGACCCTTCTTTTTCAAGACCTCTGCAATTCACCCTGGCATGAGATCGGAAGAGCGGTTCA	1815			5	G>A	A>G	T>C	C>T	0	0	0	0	0	Transversion	0.777778	0.222222	0.000000	1	1	1	1	0	0	1	-	-	1	1
100224379|F|0-5:T>G-5:T>G	100224379	TGCAGGGTTGATCCTTCTTTTTCAAGACCTCTGCAATTCGCCCTGGCATGAGATCGGAAGAGCGGTTCA	1816	5:T>G	T>G	5	G>A	A>G	T>C	C>T	0	0	0	0	0	Transversion	0.777778	0.222222	0.000000	0	0	0	0	1	1	0	-	-	0	0
100224380|F|0--10:G>A	100224380	TGCAGTGTTGGCTCTTCTTTTTCAAGACCTCTGCAATTCGCCCTGGCATGAGATCGGAAGAGCGGTTCA	1817			10	G>A	A>G	T>C	C>T	0	0	0	0	0	Transversion	0.333333	0.666667	0.000000	0	0	0	0	0	0	1	-	-	1	1
100224380|F|0-10:G>A-10:G>A	100224380	TGCAGTGTTGACCCTTCTTTTTCAAGACCTCTGCAATTCACCCTGGCATGAGATCGGAAGAGCGGTTCA	1818	10:G>A	G>A	10	G>A	A>G	T>C	C>T	1	0	0	0	1	Transition	0.333333	0.666667	0.000000	1	1	1	1	1	1	0	-	-	0	0
100224379|F|0--11:C>T	100224379	TGCAGTGTTGACCCTTCTTTTTCAAGACCTCTGCAATTCACCCTGGCATGAGATCGGAAGAGCGGTTCA	1819			11	G>A	A>G	T>C	C>T	0	0	0	0	0	Transversion	0.857143	0.142857	0.000000	1	1	1	1	-	-	0	-	-	1	1
100224379|F|0-11:C>T-11:C>T	100224379	TGCAGTGTTGGTCATTCTTTTTCAAGACCTCTGCAATTCACCCTGGCATGAGATCGGAAGAGCGGTTCA	1820	11:C>T	C>T	11	G>A	A>G	T>C	C>T	0	0	0	1	1	Transition	0.857143	0.142857	0.000000	0	0	0	0	-	-	1	-	-	0	0
100224379|F|0--14:T>C	100224379	TGCAGTGTTGACCCTTCTTTTTCAAGACCTCTGCAATTCACCCTGGCATGAGATCGGAAGAGCGGTTCA	1821			14	G>A	A>G	T>C	C>T	0	0	0	0	0	Transversion	0.888889	0.111111	0.000000	1	1	1	1	1	1	0	-	-	1	1
100224379|F|0-14:T>C-14:T>C	100224379	TGCAGTGTTGGCCCCTCTTTTTCAAGACCTCTGCAAGTCACCCTGGCATGAGATCGGAAGAGCGGTTCA	1822	14:T>C	T>C	14	G>A	A>G	T>C	C>T	0	0	1	0	1	Transition	0.888889	0.111111	0.000000	0	0	0	0	0	0	1	-	-	0	0
100224384|F|0--6:C>T	100224384	TGCAGTCTAATACAGTGGCATGAGATCGGAAGAGCGGTTCAGCAGGAATGCCGAGACCGATCTCGTATG	1823			6	G>A	A>G	T>C	C>T	0	0	0	0	0	Transversion	0.333333	0.666667	0.000000	0	0	0	0	0	0	1	-	-	1	1
100224384|F|0-6:C>T-6:C>T	100224384	TGCAGTTTAATTCAGGGGCATGAGATCGGAAGAGCGGTTCAGCAGGAATGCCGAGACCGATCTCGTATG	1824	6:C>T	C>T	6	G>A	A>G	T>C	C>T	0	0	0	1	1	Transition	0.333333	0.666667	0.000000	1	1	1	1	1	1	0	-	-	0	0
100224385|F|0--8:G>A	100224385	TGCAGTCTGTGAAAGTGGCATGAGATCGGAAGAGCGGTTCAGCAGGAATGCCGAGACCGATCTCGTATG	1825			8	G>A	A>G	T>C	C>T	0	0	0	0	0	Transversion	0.111111	0.888889	0.000000	0	0	0	0	0	0	1	-	-	0	0
100224385|F|0-8:G>A-8:G>A	100224385	TGCAGTCTAATACAGTGGCATGAGATCGGAAGAGCGGTTCAGCAGGAATGCCGAGACCGATCTCGTATG	1826	8:G>A	G>A	8	G>A	A>G	T>C	C>T	1	0	0	0	1	Transition	0.111111	0.888889	0.000000	1	1	1	1	1	1	0	-	-	1	1
100224386|F|0--12:C>T	100224386	TGCAGTTTAATTCAGGGGCATGAGATCGGAAGAGCGGTTCAGCAGGAATGCCGAGACCGATCTCGTATG	1827			12	G>A	A>G	T>C	C>T	0	0	0	0	0	Transversion	0.750000	0.250000	0.000000	1	1	1	1	0	0	-	-	-	1	1
100224386|F|0-12:C>T-12:C>T	100224386	TGCAGTTTAATTTGGGGGCATGAGATCGGAAGAGCGGTTCAGCAGGAATGCCGAGACCGATCTCGTATG	1828	12:C>T	C>T	12	G>A	A>G	T>C	C>T	0	0	0	1	1	Transition	0.750000	0.250000	0.000000	0	0	0	0	1	1	-	-	-	0	0
100224387|F|0--13:G>A	100224387	TGCAGTTTAATTCGGGGGCATGAGATCGGAAGAGCGGTTCAGCAGGAATGCCGAGACCGATCTCGTATG	1829			13	G>A	A>G	T>C	C>T	0	0	0	0	0	Transversion	0.250000	0.750000	0.000000	0	0	0	0	1	1	-	-	-	0	0
100224387|F|0-13:G>A-13:G>A	100224387	TGCAGTTTAATTCAGGGGCATGAGATCGGAAGAGCGGTTCAGCAGGAATGCCGAGACCGATCTCGTATG	1830	13:G>A	G>A	13	G>A	A>G	T>C	C>T	1	0	0	0	1	Transition	0.250000	0.750000	0.000000	1	1	1	1	0	0	-	-	-	1	1
100224397|F|0--5:C>G	100224397	TGCAGCCTCTCTGTTTGCATAGATCGGAAGAGCGGTTCAGCAGGAATGCCGAGACCGATCTCGTATGCC	1831			5	G>A	A>G	T>C	C>T	0	0	0	0	0	Transversion	0.625000	0.375000	0.000000	1	1	1	-	1	1	-	0	-	0	0
100224397|F|0-5:C>G-5:C>G	100224397	TGCAGGCTGTCTGTATGCATAGATCGGAAGAGCGGTTCAGCAGGAATGCCGAGACCGATCTCGTATGCC	1832	5:C>G	C>G	5	G>A	A>G	T>C	C>T	0	0	0	0	0	Transversion	0.625000	0.375000	0.000000	0	0	0	-	0	0	-	1	-	1	1
100224397|F|0--6:C>T	100224397	TGCAGCCTCTCTGTTTGCATAGATCGGAAGAGCGGTTCAGCAGGAATGCCGAGACCGATCTCGTATGCC	1833			6	G>A	A>G	T>C	C>T	0	0	0	0	0	Transversion	0.800000	0.200000	0.000000	1	1	1	1	1	1	-	-	-	1	1
100224397|F|0-6:C>T-6:C>T	100224397	TGCAGGTTCACTGGGAGCATAGATCGGAAGAGCGGTTCAGCAGGAATGCCGAGACCGATCTCGTATGCC	1834	6:C>T	C>T	6	G>A	A>G	T>C	C>T	0	0	0	1	1	Transition	0.800000	0.200000	0.000000	0	0	0	0	0	0	-	-	-	0	0
100224407|F|0--5:C>A	100224407	TGCAGCATTGGGTCTCCGATGGCCTCACGCAGAAGCATGAGATCGGAAGAGCGGTTCAGCAGGAATGCC	1835			5	G>A	A>G	T>C	C>T	0	0	0	0	0	Transversion	0.800000	0.200000	0.000000	1	1	1	1	1	1	-	0	0	-	-
100224407|F|0-5:C>A-5:C>A	100224407	TGCAGAAGCGGGTCCCCGATGGCCTCGCGCAGGAGCATGAGATCGGAAGAGCGGTTCAGCAGGAATGCC	1836	5:C>A	C>A	5	G>A	A>G	T>C	C>T	0	0	0	0	0	Transversion	0.800000	0.200000	0.000000	0	0	0	0	0	0	-	1	1	-	-
100224407|F|0--7:T>G	100224407	TGCAGCATTGGGTCTCCGATGGCCTCACGCAGAAGCATGAGATCGGAAGAGCGGTTCAGCAGGAATGCC	1837			7	G>A	A>G	T>C	C>T	0	0	0	0	0	Transversion	0.545455	0.454545	0.000000	1	1	1	1	1	1	0	0	0	-	-
100224407|F|0-7:T>G-7:T>G	100224407	TGCAGCAGTGGGTCCCCGATGGCCTCACGCAGCAGCATGAGATCGGAAGAGCGGTTCAGCAGGAATGCC	1838	7:T>G	T>G	7	G>A	A>G	T>C	C>T	0	0	0	0	0	Transversion	0.545455	0.454545	0.000000	0	0	0	0	0	0	1	1	1	-	-
100224411|F|0--5:C>G	100224411	TGCAGCCGAACGCGCTCCCAGCGGGGGTACCCGTGCTCCCCAAATGGCATGAGATCGGAAGAGCGGTTC	1839			5	G>A	A>G	T>C	C>T	0	0	0	0	0	Transversion	0.750000	0.250000	0.000000	1	1	1	1	1	1	-	-	-	-	-
100224411|F|0-5:C>G-5:C>G	100224411	TGCAGGCGCACCCTCTCCCAGCGGGGGTACCCGTGCTCCCCAAAGGGCATGAGATCGGAAGAGCGGTTC	1840	5:C>G	C>G	5	G>A	A>G	T>C	C>T	0	0	0	0	0	Transversion	0.750000	0.250000	0.000000	0	0	0	0	0	0	-	-	-	-	-
100224411|F|0--8:A>C	100224411	TGCAGCCGAACGCGCTCCCAGCGGGGGTACCCGTGCTCCCCAAATGGCATGAGATCGGAAGAGCGGTTC	1841			8	G>A	A>G	T>C	C>T	0	0	0	0	0	Transversion	0.400000	0.600000	0.000000	1	1	1	1	-	-	-	-	-	0	0
100224411|F|0-8:A>C-8:A>C	100224411	TGCAGCCGCACCCTCTCCCAGCGGGGGTACCCGTGCTCCCCAAAGGGCATGAGATCGGAAGAGCGGTTC	1842	8:A>C	A>C	8	G>A	A>G	T>C	C>T	0	0	0	0	0	Transversion	0.400000	0.600000	0.000000	0	0	0	0	-	-	-	-	-	1	1
100224493|F|0--5:G>T	100224493	TGCAGGCCCCACTGCCGTGCATGAGATCGGAAGAGCGGTTCAGCAGGAATGCCGAGACCGATCTCGTAT	1843			5	G>A	A>G	T>C	C>T	0	0	0	0	0	Transversion	0.285714	0.571429	0.142857	-	-	-	-	1	1	1	0	0	0	0
100224493|F|0-5:G>T-5:G>T	100224493	TGCAGTAGACACTGGACTGCATGAGATCGGAAGAGCGGTTCAGCAGGAATGCCGAGACCGATCTCGTAT	1844	5:G>T	G>T	5	G>A	A>G	T>C	C>T	0	0	0	0	0	Transversion	0.285714	0.571429	0.142857	-	-	-	-	0	0	1	1	1	1	1
100224497|F|0--8:A>G	100224497	TGCAGGCAATTAGCTTAGGCATGAGATCGGAAGAGCGGTTCAGCAGGAATGCCGAGACCGATCTCGTAT	1845			8	G>A	A>G	T>C	C>T	0	0	0	0	0	Transversion	0.285714	0.714286	0.000000	-	-	-	-	-	-	0	0	0	-	-
100224497|F|0-8:A>G-8:A>G	100224497	TGCAGGCAGTTAGCTGAGGCATGAGATCGGAAGAGCGGTTCAGCAGGAATGCCGAGACCGATCTCGTAT	1846	8:A>G	A>G	8	G>A	A>G	T>C	C>T	0	1	0	0	1	Transition	0.285714	0.714286	0.000000	-	-	-	-	-	-	1	1	1	-	-
100224516|F|0--5:A>C	100224516	TGCAGAAGCACGTGGAGAGCATGAGATCGGAAGAGCGGTTCAGCAGGAATGCCGAGACCGATCTCGTAT	1847			5	G>A	A>G	T>C	C>T	0	0	0	0	0	Transversion	0.916667	0.083333	0.000000	1	1	1	1	1	1	1	1	1	-	0
100224516|F|0-5:A>C-5:A>C	100224516	TGCAGCAGCACGTGGAAAGCATGAGATCGGAAGAGCGGTTCAGCAGGAATGCCGAGACCGATCTCGTAT	1848	5:A>C	A>C	5	G>A	A>G	T>C	C>T	0	0	0	0	0	Transversion	0.916667	0.083333	0.000000	0	0	0	0	0	0	0	0	0	-	1
100224516|F|0--6:A>C	100224516	TGCAGAAGCACGTGGAGAGCATGAGATCGGAAGAGCGGTTCAGCAGGAATGCCGAGACCGATCTCGTAT	1849			6	G>A	A>G	T>C	C>T	0	0	0	0	0	Transversion	0.923077	0.076923	0.000000	1	1	1	1	1	1	0	1	1	1	1
100224516|F|0-6:A>C-6:A>C	100224516	TGCAGACACACGTAGAGAGCATGAGATCGGAAGAGCGGTTCAGCAGGAATGCCGAGACCGATCTCGTAT	1850	6:A>C	A>C	6	G>A	A>G	T>C	C>T	0	0	0	0	0	Transversion	0.923077	0.076923	0.000000	0	0	0	0	0	0	1	0	0	0	0
100224517|F|0--16:A>G	100224517	TGCAGAAGCACGTGGAAAGCATGAGATCGGAAGAGCGGTTCAGCAGGAATGCCGAGACCGATCTCGTAT	1851			16	G>A	A>G	T>C	C>T	0	0	0	0	0	Transversion	0.153846	0.846154	0.000000	0	0	0	0	0	0	0	0	0	1	1
100224517|F|0-16:A>G-16:A>G	100224517	TGCAGAAGCACGTGGAGAGCATGAGATCGGAAGAGCGGTTCAGCAGGAATGCCGAGACCGATCTCGTAT	1852	16:A>G	A>G	16	G>A	A>G	T>C	C>T	0	1	0	0	1	Transition	0.153846	0.846154	0.000000	1	1	1	1	1	1	1	1	1	0	0
100224521|F|0--6:A>C	100224521	TGCAGGAAGCTGGAACGCATGAGATCGGAAGAGCGGTTCAGCAGGAATGCCGAGACCGATCTCGTATGC	1853			6	G>A	A>G	T>C	C>T	0	0	0	0	0	Transversion	0.571429	0.428571	0.000000	1	1	1	1	-	-	0	0	0	-	-
100224521|F|0-6:A>C-6:A>C	100224521	TGCAGGCAGCTGGAGAGCATGAGATCGGAAGAGCGGTTCAGCAGGAATGCCGAGACCGATCTCGTATGC	1854	6:A>C	A>C	6	G>A	A>G	T>C	C>T	0	0	0	0	0	Transversion	0.571429	0.428571	0.000000	0	0	0	0	-	-	1	1	1	-	-
100224522|F|0--10:C>T	100224522	TGCAGGAAGCCGGAACGCATGAGATCGGAAGAGCGGTTCAGCAGGAATGCCGAGACCGATCTCGTATGC	1855			10	G>A	A>G	T>C	C>T	0	0	0	0	0	Transversion	0.285714	0.714286	0.000000	1	1	0	0	-	-	0	0	0	-	-
100224522|F|0-10:C>T-10:C>T	100224522	TGCAGGAAGCTGGAACGCATGAGATCGGAAGAGCGGTTCAGCAGGAATGCCGAGACCGATCTCGTATGC	1856	10:C>T	C>T	10	G>A	A>G	T>C	C>T	0	0	0	1	1	Transition	0.285714	0.714286	0.000000	0	0	1	1	-	-	1	1	1	-	-
100224526|F|0--6:C>T	100224526	TGCAGCCTCTCTGTTTGCATGAGATCGGAAGAGCGGTTCAGCAGGAATGCCGAGACCGATCTCGTATGC	1857			6	G>A	A>G	T>C	C>T	0	0	0	0	0	Transversion	0.750000	0.250000	0.000000	1	1	1	1	1	1	-	-	-	-	-
100224526|F|0-6:C>T-6:C>T	100224526	TGCAGCTGCTCAGTTTGCATGAGATCGGAAGAGCGGTTCAGCAGGAATGCCGAGACCGATCTCGTATGC	1858	6:C>T	C>T	6	G>A	A>G	T>C	C>T	0	0	0	1	1	Transition	0.750000	0.250000	0.000000	0	0	0	0	0	0	-	-	-	-	-
100224528|F|0--5:T>C	100224528	TGCAGTCGGGTCTCCAGGCATGAGATCGGAAGAGCGGTTCAGCAGGAATGCCGAGACCGATCTCGTATG	1859			5	G>A	A>G	T>C	C>T	0	0	0	0	0	Transversion	0.250000	0.750000	0.000000	0	0	0	0	0	0	-	-	-	-	-
100224528|F|0-5:T>C-5:T>C	100224528	TGCAGCAGGTTCTCCCTGCATGAGATCGGAAGAGCGGTTCAGCAGGAATGCCGAGACCGATCTCGTATG	1860	5:T>C	T>C	5	G>A	A>G	T>C	C>T	0	0	1	0	1	Transition	0.250000	0.750000	0.000000	1	1	1	1	1	1	-	-	-	-	-
100224529|F|0--9:G>T	100224529	TGCAGCAGGGTCTCCCTGCATGAGATCGGAAGAGCGGTTCAGCAGGAATGCCGAGACCGATCTCGTATG	1861			9	G>A	A>G	T>C	C>T	0	0	0	0	0	Transversion	0.500000	0.500000	0.000000	0	0	1	1	0	0	-	-	-	-	-
100224529|F|0-9:G>T-9:G>T	100224529	TGCAGCAGGTTCTCCCTGCATGAGATCGGAAGAGCGGTTCAGCAGGAATGCCGAGACCGATCTCGTATG	1862	9:G>T	G>T	9	G>A	A>G	T>C	C>T	0	0	0	0	0	Transversion	0.500000	0.500000	0.000000	1	1	0	0	1	1	-	-	-	-	-
100224532|F|0--9:G>C	100224532	TGCAGTGCAGTGTGTAGCATGAGATCGGAAGAGCGGTTCAGCAGGAATGCCGAGACCGATCTCGTATGC	1863			9	G>A	A>G	T>C	C>T	0	0	0	0	0	Transversion	0.500000	0.500000	0.000000	0	0	0	0	-	-	-	-	-	-	-
100224532|F|0-9:G>C-9:G>C	100224532	TGCAGTGCACTCTGTGGCATGAGATCGGAAGAGCGGTTCAGCAGGAATGCCGAGACCGATCTCGTATGC	1864	9:G>C	G>C	9	G>A	A>G	T>C	C>T	0	0	0	0	0	Transversion	0.500000	0.500000	0.000000	1	1	1	1	-	-	-	-	-	-	-
100224537|F|0--5:G>A	100224537	TGCAGGCTAACTGTTAGCATGAGATCGGAAGAGCGGTTCAGCAGGAATGCCGAGACCGATCTCGTATGC	1865			5	G>A	A>G	T>C	C>T	0	0	0	0	0	Transversion	0.777778	0.222222	0.000000	1	1	1	1	0	0	1	-	-	1	1
100224537|F|0-5:G>A-5:G>A	100224537	TGCAGACTAACTGTTAGCATGAGATCGGAAGAGCGGTTCAGCAGGAATGCCGAGACCGATCTCGTATGC	1866	5:G>A	G>A	5	G>A	A>G	T>C	C>T	1	0	0	0	1	Transition	0.777778	0.222222	0.000000	0	0	0	0	1	1	0	-	-	0	0
100224538|F|0--8:G>A	100224538	TGCAGGCTGAGCGTAAGCATGAGATCGGAAGAGCGGTTCAGCAGGAATGCCGAGACCGATCTCGTATGC	1867			8	G>A	A>G	T>C	C>T	0	0	0	0	0	Transversion	0.555556	0.444444	0.000000	0	0	0	0	1	1	1	-	-	1	1
100224538|F|0-8:G>A-8:G>A	100224538	TGCAGGCTAACTGTTAGCATGAGATCGGAAGAGCGGTTCAGCAGGAATGCCGAGACCGATCTCGTATGC	1868	8:G>A	G>A	8	G>A	A>G	T>C	C>T	1	0	0	0	1	Transition	0.555556	0.444444	0.000000	1	1	1	1	0	0	0	-	-	0	0
100224539|F|0--9:A>T	100224539	TGCAGGCTGACTGTAAGCATGAGATCGGAAGAGCGGTTCAGCAGGAATGCCGAGACCGATCTCGTATGC	1869			9	G>A	A>G	T>C	C>T	0	0	0	0	0	Transversion	0.666667	0.333333	0.000000	1	1	1	1	1	1	0	-	-	0	0
100224539|F|0-9:A>T-9:A>T	100224539	TGCAGGCTGTCTGTATGCATGAGATCGGAAGAGCGGTTCAGCAGGAATGCCGAGACCGATCTCGTATGC	1870	9:A>T	A>T	9	G>A	A>G	T>C	C>T	0	0	0	0	0	Transversion	0.666667	0.333333	0.000000	0	0	0	0	0	0	1	-	-	1	1
100224542|F|0--6:C>A	100224542	TGCAGGCTGGTGTTGATGCATGAGATCGGAAGAGCGGTTCAGCAGGAATGCCGAGACCGATCTCGTATG	1871			6	G>A	A>G	T>C	C>T	0	0	0	0	0	Transversion	0.250000	0.750000	0.000000	0	0	0	0	0	0	-	-	-	-	-
100224542|F|0-6:C>A-6:C>A	100224542	TGCAGGATGCTGTTACTGCATGAGATCGGAAGAGCGGTTCAGCAGGAATGCCGAGACCGATCTCGTATG	1872	6:C>A	C>A	6	G>A	A>G	T>C	C>T	0	0	0	0	0	Transversion	0.250000	0.750000	0.000000	1	1	1	1	1	1	-	-	-	-	-
100224542|F|0--9:G>C	100224542	TGCAGGCTGGTGTTGATGCATGAGATCGGAAGAGCGGTTCAGCAGGAATGCCGAGACCGATCTCGTATG	1873			9	G>A	A>G	T>C	C>T	0	0	0	0	0	Transversion	0.200000	0.800000	0.000000	0	0	0	0	0	0	-	0	0	-	-
100224542|F|0-9:G>C-9:G>C	100224542	TGCAGGCTGCAATTACTGCATGAGATCGGAAGAGCGGTTCAGCAGGAATGCCGAGACCGATCTCGTATG	1874	9:G>C	G>C	9	G>A	A>G	T>C	C>T	0	0	0	0	0	Transversion	0.200000	0.800000	0.000000	1	1	1	1	1	1	-	1	1	-	-
100224543|F|0--14:A>C	100224543	TGCAGGATGCTGTTACTGCATGAGATCGGAAGAGCGGTTCAGCAGGAATGCCGAGACCGATCTCGTATG	1875			14	G>A	A>G	T>C	C>T	0	0	0	0	0	Transversion	0.750000	0.250000	0.000000	1	1	1	1	1	1	-	0	0	-	-
100224543|F|0-14:A>C-14:A>C	100224543	TGCAGGCTGCAATTCCTGCATGAGATCGGAAGAGCGGTTCAGCAGGAATGCCGAGACCGATCTCGTATG	1876	14:A>C	A>C	14	G>A	A>G	T>C	C>T	0	0	0	0	0	Transversion	0.750000	0.250000	0.000000	0	0	0	0	0	0	-	1	1	-	-
100224545|F|0--7:G>C	100224545	TGCAGTGGGGTTTCTGCATGAGATCGGAAGAGCGGTTCAGCAGGAATGCCGAGACCGATCTCGTATGCC	1877			7	G>A	A>G	T>C	C>T	0	0	0	0	0	Transversion	0.750000	0.250000	0.000000	1	1	1	1	1	1	-	0	0	-	-
100224545|F|0-7:G>C-7:G>C	100224545	TGCAGTGCTGGGTCGGCATGAGATCGGAAGAGCGGTTCAGCAGGAATGCCGAGACCGATCTCGTATGCC	1878	7:G>C	G>C	7	G>A	A>G	T>C	C>T	0	0	0	0	0	Transversion	0.750000	0.250000	0.000000	0	0	0	0	0	0	-	1	1	-	-
100224546|F|0--8:C>G	100224546	TGCAGTGGCGGGTCGGCATGAGATCGGAAGAGCGGTTCAGCAGGAATGCCGAGACCGATCTCGTATGCC	1879			8	G>A	A>G	T>C	C>T	0	0	0	0	0	Transversion	0.250000	0.750000	0.000000	0	0	0	0	0	0	-	-	-	1	1
100224546|F|0-8:C>G-8:C>G	100224546	TGCAGTGGGGTTTCTGCATGAGATCGGAAGAGCGGTTCAGCAGGAATGCCGAGACCGATCTCGTATGCC	1880	8:C>G	C>G	8	G>A	A>G	T>C	C>T	0	0	0	0	0	Transversion	0.250000	0.750000	0.000000	1	1	1	1	1	1	-	-	-	0	0
100224545|F|0--13:C>A	100224545	TGCAGTGGGGTTTCTGCATGAGATCGGAAGAGCGGTTCAGCAGGAATGCCGAGACCGATCTCGTATGCC	1881			13	G>A	A>G	T>C	C>T	0	0	0	0	0	Transversion	0.750000	0.250000	0.000000	1	1	1	1	1	1	-	-	-	-	-
100224545|F|0-13:C>A-13:C>A	100224545	TGCAGTGGTGGGTAAGCATGAGATCGGAAGAGCGGTTCAGCAGGAATGCCGAGACCGATCTCGTATGCC	1882	13:C>A	C>A	13	G>A	A>G	T>C	C>T	0	0	0	0	0	Transversion	0.750000	0.250000	0.000000	0	0	0	0	0	0	-	-	-	-	-
100224558|F|0--5:G>T	100224558	TGCAGGGAAGGACAGGCATGAGATCGGAAGAGCGGTTCAGCAGGAATGCCGAGACCGATCTCGTATGCC	1883			5	G>A	A>G	T>C	C>T	0	0	0	0	0	Transversion	0.500000	0.500000	0.000000	-	-	-	-	-	-	-	0	0	1	1
100224558|F|0-5:G>T-5:G>T	100224558	TGCAGTGAAGCAATGGCATGAGATCGGAAGAGCGGTTCAGCAGGAATGCCGAGACCGATCTCGTATGCC	1884	5:G>T	G>T	5	G>A	A>G	T>C	C>T	0	0	0	0	0	Transversion	0.500000	0.500000	0.000000	-	-	-	-	-	-	-	1	1	0	0
100224559|F|0--9:G>A	100224559	TGCAGGGAAGGAAAGGCATGAGATCGGAAGAGCGGTTCAGCAGGAATGCCGAGACCGATCTCGTATGCC	1885			9	G>A	A>G	T>C	C>T	0	0	0	0	0	Transversion	0.500000	0.500000	0.000000	-	-	-	-	-	-	-	0	0	1	1
100224559|F|0-9:G>A-9:G>A	100224559	TGCAGGCAAAAAATGGCATGAGATCGGAAGAGCGGTTCAGCAGGAATGCCGAGACCGATCTCGTATGCC	1886	9:G>A	G>A	9	G>A	A>G	T>C	C>T	1	0	0	0	1	Transition	0.500000	0.500000	0.000000	-	-	-	-	-	-	-	1	1	0	0
100224575|F|0--5:C>T	100224575	TGCAGCCCTGAGACAGCATGAGATCGGAAGAGCGGTTCAGCAGGAATGCCGAGACCGATCTCGTATGCC	1887			5	G>A	A>G	T>C	C>T	0	0	0	0	0	Transversion	0.636364	0.363636	0.000000	0	0	0	0	1	1	1	-	-	-	-
100224575|F|0-5:C>T-5:C>T	100224575	TGCAGTCCTGACACAGCATGAGATCGGAAGAGCGGTTCAGCAGGAATGCCGAGACCGATCTCGTATGCC	1888	5:C>T	C>T	5	G>A	A>G	T>C	C>T	0	0	0	1	1	Transition	0.636364	0.363636	0.000000	1	1	1	1	0	0	0	-	-	-	-
100224624|F|0--7:T>G	100224624	TGCAGCCTGGAGCCGCTTGCCCGGCCCCCGACTCGCCCGCCTAATCAGATCTGTCATAATTACCATTGT	1889			7	G>A	A>G	T>C	C>T	0	0	0	0	0	Transversion	0.888889	0.111111	0.000000	1	1	1	1	1	1	0	-	-	1	1
100224624|F|0-7:T>G-7:T>G	100224624	TGCAGCCGGGAGCCGCTCGCCCGGCCCGCGACTCGCCCGCCTAATCAGATCTGTCATAATTACCATTGT	1890	7:T>G	T>G	7	G>A	A>G	T>C	C>T	0	0	0	0	0	Transversion	0.888889	0.111111	0.000000	0	0	0	0	0	0	1	-	-	0	0
100224625|F|0--13:T>C	100224625	TGCAGCCTGGAGCTGCTCGCCCGGCCCCCGACTTGCCCGCCTAATCAGATCTGTCATAATTACCATTGT	1891			13	G>A	A>G	T>C	C>T	0	0	0	0	0	Transversion	0.181818	0.818182	0.000000	0	0	0	0	0	0	0	0	0	1	1
100224625|F|0-13:T>C-13:T>C	100224625	TGCAGCCTGGAGCCACTTGCCCGGCCCCCGACTCGCCCGCCTAATCAGATCTGTCATAATTACCATTGT	1892	13:T>C	T>C	13	G>A	A>G	T>C	C>T	0	0	1	0	1	Transition	0.181818	0.818182	0.000000	1	1	1	1	1	1	1	1	1	0	0
100224624|F|0--27:C>G	100224624	TGCAGCCTGGAGCCGCTTGCCCGGCCCCCGACTCGCCCGCCTAATCAGATCTGTCATAATTACCATTGT	1893			27	G>A	A>G	T>C	C>T	0	0	0	0	0	Transversion	0.727273	0.272727	0.000000	1	1	1	1	1	1	0	0	0	1	1
100224624|F|0-27:C>G-27:C>G	100224624	TGCAGCCTGGAGCCGCTCGCCCGGCCCGCGACTCGCCCGCCTAATCAGATCTGTCATAATTACCATTGT	1894	27:C>G	C>G	27	G>A	A>G	T>C	C>T	0	0	0	0	0	Transversion	0.727273	0.272727	0.000000	0	0	0	0	0	0	1	1	1	0	0
100224637|F|0--7:A>G	100224637	TGCAGTAAAGGAGTGTGGTGCTGAAGCAGCGCCGCAGCTCACGGTTGGAGAAAATGCAGATGAAGGGGT	1895			7	G>A	A>G	T>C	C>T	0	0	0	0	0	Transversion	0.333333	0.666667	0.000000	0	0	0	0	0	0	1	1	1	-	-
100224637|F|0-7:A>G-7:A>G	100224637	TGCAGTAGAGGAGCGTGGTACTGAAGCAACGCCGCAGCTCGCGGTTGGAGAAAATGCAGATGAAGGGGT	1896	7:A>G	A>G	7	G>A	A>G	T>C	C>T	0	1	0	0	1	Transition	0.333333	0.666667	0.000000	1	1	1	1	1	1	0	0	0	-	-
100224638|F|0--13:C>T	100224638	TGCAGTAGAGGAGCGTGGTGCTGAAGCAGCGCCGCAGCTCACGGTTGGAGAAAATGCAGATGAAGGGGT	1897			13	G>A	A>G	T>C	C>T	0	0	0	0	0	Transversion	0.666667	0.333333	0.000000	1	1	1	1	1	1	0	0	0	-	-
100224638|F|0-13:C>T-13:C>T	100224638	TGCAGTAGAGGAGTGTGGTGCTGAAGCAGCGCCGCAACTCGCGGTTGGAGAAAATGCAGATGAAGGGGT	1898	13:C>T	C>T	13	G>A	A>G	T>C	C>T	0	0	0	1	1	Transition	0.666667	0.333333	0.000000	0	0	0	0	0	0	1	1	1	-	-
100224845|F|0--10:G>C	100224845	TGCAGCTTCTGCAAGAGCATAGATCGGAAGAGCGGTTCAGCAGGAATGCCGAGACCGATCTCGTATGCC	1899			10	G>A	A>G	T>C	C>T	0	0	0	0	0	Transversion	0.777778	0.111111	0.111111	-	-	-	-	1	1	1	1	-	1	1
100224845|F|0-10:G>C-10:G>C	100224845	TGCAGCTTCTCCCTCAGCATAGATCGGAAGAGCGGTTCAGCAGGAATGCCGAGACCGATCTCGTATGCC	1900	10:G>C	G>C	10	G>A	A>G	T>C	C>T	0	0	0	0	0	Transversion	0.777778	0.111111	0.111111	-	-	-	-	0	0	0	0	-	0	0
100224845|F|0--11:C>G	100224845	TGCAGCTTCTGCAAGAGCATAGATCGGAAGAGCGGTTCAGCAGGAATGCCGAGACCGATCTCGTATGCC	1901			11	G>A	A>G	T>C	C>T	0	0	0	0	0	Transversion	0.444444	0.333333	0.222222	-	-	-	-	1	1	1	0	-	0	0
100224845|F|0-11:C>G-11:C>G	100224845	TGCAGATGCTGGAGCAGCATAGATCGGAAGAGCGGTTCAGCAGGAATGCCGAGACCGATCTCGTATGCC	1902	11:C>G	C>G	11	G>A	A>G	T>C	C>T	0	0	0	0	0	Transversion	0.444444	0.333333	0.222222	-	-	-	-	1	1	0	1	-	1	1
100224855|F|0--14:G>A	100224855	TGCAGTGGGTTGGCGCCCTGTCCAGGGTATCCCTAGCCCTTTGCCAATGCATGAGATCGGAAGAGCGGT	1903			14	G>A	A>G	T>C	C>T	0	0	0	0	0	Transversion	0.571429	0.428571	0.000000	1	1	1	1	0	0	-	-	-	-	-
100224855|F|0-14:G>A-14:G>A	100224855	TGCAGTGGGTTGGCACCCTGTCCAGGGTATCCCTTGCCCTTTGCCAATGCATGAGATCGGAAGAGCGGT	1904	14:G>A	G>A	14	G>A	A>G	T>C	C>T	1	0	0	0	1	Transition	0.571429	0.428571	0.000000	0	0	0	0	1	1	-	-	-	-	-
100224861|F|0--5:A>G	100224861	TGCAGACTTCAAGCAATTACTGCATGAGATCGGAAGAGCGGTTCAGCAGGAATGCCGAGACCGATCTCG	1905			5	G>A	A>G	T>C	C>T	0	0	0	0	0	Transversion	0.222222	0.777778	0.000000	0	0	0	0	0	0	-	0	-	-	-
100224861|F|0-5:A>G-5:A>G	100224861	TGCAGGCTTCAAGCAATCATTGCATGAGATCGGAAGAGCGGTTCAGCAGGAATGCCGAGACCGATCTCG	1906	5:A>G	A>G	5	G>A	A>G	T>C	C>T	0	1	0	0	1	Transition	0.222222	0.777778	0.000000	1	1	1	1	1	1	-	1	-	-	-
100224862|F|0--20:T>C	100224862	TGCAGGCTTCAAGCAATCATTGCATGAGATCGGAAGAGCGGTTCAGCAGGAATGCCGAGACCGATCTCG	1907			20	G>A	A>G	T>C	C>T	0	0	0	0	0	Transversion	0.800000	0.200000	0.000000	1	1	0	0	1	1	-	1	1	-	-
100224862|F|0-20:T>C-20:T>C	100224862	TGCAGGCTTCAAGCAATCATCGCATGAGATCGGAAGAGCGGTTCAGCAGGAATGCCGAGACCGATCTCG	1908	20:T>C	T>C	20	G>A	A>G	T>C	C>T	0	0	1	0	1	Transition	0.800000	0.200000	0.000000	0	0	1	1	0	0	-	0	0	-	-
100224864|F|0--7:T>C	100224864	TGCAGATTTCTTTGGGTCGCATAGATCGGAAGAGCGGTTCAGCAGGAATGCCGAGACCGATCTCGTATG	1909			7	G>A	A>G	T>C	C>T	0	0	0	0	0	Transversion	0.000000	0.833333	0.166667	0	0	0	0	0	0	-	0	0	1	1
100224864|F|0-7:T>C-7:T>C	100224864	TGCAGATCTCACTGGGCCGCATAGATCGGAAGAGCGGTTCAGCAGGAATGCCGAGACCGATCTCGTATG	1910	7:T>C	T>C	7	G>A	A>G	T>C	C>T	0	0	1	0	1	Transition	0.000000	0.833333	0.166667	1	1	1	1	1	1	-	1	1	1	1
100224865|F|0--13:G>A	100224865	TGCAGATCTCACTGGGTCGCATAGATCGGAAGAGCGGTTCAGCAGGAATGCCGAGACCGATCTCGTATG	1911			13	G>A	A>G	T>C	C>T	0	0	0	0	0	Transversion	0.818182	0.181818	0.000000	1	1	1	1	1	1	-	1	-	0	0
100224865|F|0-13:G>A-13:G>A	100224865	TGCAGATCTCACTAGGCCGCATAGATCGGAAGAGCGGTTCAGCAGGAATGCCGAGACCGATCTCGTATG	1912	13:G>A	G>A	13	G>A	A>G	T>C	C>T	1	0	0	0	1	Transition	0.818182	0.181818	0.000000	0	0	0	0	0	0	-	0	-	1	1
100224865|F|0--16:T>C	100224865	TGCAGATCTCACTGGGTCGCATAGATCGGAAGAGCGGTTCAGCAGGAATGCCGAGACCGATCTCGTATG	1913			16	G>A	A>G	T>C	C>T	0	0	0	0	0	Transversion	0.166667	0.583333	0.250000	0	0	0	0	0	0	-	1	0	1	1
100224865|F|0-16:T>C-16:T>C	100224865	TGCAGATCTCACTGGGCCGCATAGATCGGAAGAGCGGTTCAGCAGGAATGCCGAGACCGATCTCGTATG	1914	16:T>C	T>C	16	G>A	A>G	T>C	C>T	0	0	1	0	1	Transition	0.166667	0.583333	0.250000	1	1	1	1	1	1	-	1	1	1	1
100224869|F|0--5:T>C	100224869	TGCAGTATAAGGATGAAAGAGCTGCATGAGATCGGAAGAGCGGTTCAGCAGGAATGCCGAGACCGATCT	1915			5	G>A	A>G	T>C	C>T	0	0	0	0	0	Transversion	0.714286	0.285714	0.000000	1	1	-	-	1	1	-	0	0	-	-
100224869|F|0-5:T>C-5:T>C	100224869	TGCAGCATAAGGATGAAAGATCCGCATGAGATCGGAAGAGCGGTTCAGCAGGAATGCCGAGACCGATCT	1916	5:T>C	T>C	5	G>A	A>G	T>C	C>T	0	0	1	0	1	Transition	0.714286	0.285714	0.000000	0	0	-	-	0	0	-	1	1	-	-
100224874|F|0--7:C>T	100224874	TGCAGCACCGCACCTGCCCTCTGTGCATGAGATCGGAAGAGCGGTTCAGCAGGAATGCCGAGACCGATC	1917			7	G>A	A>G	T>C	C>T	0	0	0	0	0	Transversion	0.857143	0.142857	0.000000	1	1	1	1	1	1	-	0	0	1	1
100224874|F|0-7:C>T-7:C>T	100224874	TGCAGCATCGCACCTGTCCTCTGTGCATGAGATCGGAAGAGCGGTTCAGCAGGAATGCCGAGACCGATC	1918	7:C>T	C>T	7	G>A	A>G	T>C	C>T	0	0	0	1	1	Transition	0.857143	0.142857	0.000000	0	0	0	0	0	0	-	1	1	0	0
100224875|F|0--16:C>T	100224875	TGCAGCACCGCACCTGCCCCTTGTGCATGAGATCGGAAGAGCGGTTCAGCAGGAATGCCGAGACCGATC	1919			16	G>A	A>G	T>C	C>T	0	0	0	0	0	Transversion	0.714286	0.285714	0.000000	1	1	1	1	1	1	-	0	0	0	0
100224875|F|0-16:C>T-16:C>T	100224875	TGCAGCACCGCACCTGTCCCCTCTGCATGAGATCGGAAGAGCGGTTCAGCAGGAATGCCGAGACCGATC	1920	16:C>T	C>T	16	G>A	A>G	T>C	C>T	0	0	0	1	1	Transition	0.714286	0.285714	0.000000	0	0	0	0	0	0	-	1	1	1	1
100224875|F|0--19:C>T	100224875	TGCAGCACCGCACCTGCCCCTTGTGCATGAGATCGGAAGAGCGGTTCAGCAGGAATGCCGAGACCGATC	1921			19	G>A	A>G	T>C	C>T	0	0	0	0	0	Transversion	0.428571	0.571429	0.000000	0	0	0	0	0	0	-	0	0	1	1
100224875|F|0-19:C>T-19:C>T	100224875	TGCAGCACCGCACCTGCCCTCTGTGCATGAGATCGGAAGAGCGGTTCAGCAGGAATGCCGAGACCGATC	1922	19:C>T	C>T	19	G>A	A>G	T>C	C>T	0	0	0	1	1	Transition	0.428571	0.571429	0.000000	1	1	1	1	1	1	-	1	1	0	0
100224878|F|0--6:A>G	100224878	TGCAGCATTGCGTGTGTGCCGGACCAGCATGAGATCGGAAGAGCGGTTCAGCAGGAATGCCGAGACCGA	1923			6	G>A	A>G	T>C	C>T	0	0	0	0	0	Transversion	0.571429	0.428571	0.000000	1	1	1	1	0	0	0	-	-	-	-
100224878|F|0-6:A>G-6:A>G	100224878	TGCAGCGTTGCGTGTGTGCCGGACCAGCATGAGATCGGAAGAGCGGTTCAGCAGGAATGCCGAGACCGA	1924	6:A>G	A>G	6	G>A	A>G	T>C	C>T	0	1	0	0	1	Transition	0.571429	0.428571	0.000000	0	0	0	0	1	1	1	-	-	-	-
100224878|F|0--12:T>A	100224878	TGCAGCATTGCGTGTGTGCCGGACCAGCATGAGATCGGAAGAGCGGTTCAGCAGGAATGCCGAGACCGA	1925			12	G>A	A>G	T>C	C>T	0	0	0	0	0	Transversion	0.750000	0.250000	0.000000	1	1	1	1	1	1	-	0	0	-	-
100224878|F|0-12:T>A-12:T>A	100224878	TGCAGCTTTGCGAGTGTGCAGGACCAGCATGAGATCGGAAGAGCGGTTCAGCAGGAATGCCGAGACCGA	1926	12:T>A	T>A	12	G>A	A>G	T>C	C>T	0	0	0	0	0	Transversion	0.750000	0.250000	0.000000	0	0	0	0	0	0	-	1	1	-	-
[truncated: 1,148 more rows]
