# Supplementary material for: From Chromosomes to Genome: Insights into the Evolutionary Relationships and Biogeography of Old World Knifefishes (Notopteridae; Osteoglossiformes)
Source: Genes (Basel). 2018 Jun 19;9(6):306. doi: 10.3390/genes9060306 (PMC6027293; doi:10.3390/genes9060306)
Supplement: Supplementary file 1 [file genes-09-00306-s001.zip › Supplementary Table 3.xlsx]

## Sheet: all-tables
	Seq size	Comments	Functional Class	DataBase	Evalue	Best match to TELEOSTEI REFSEQ mRNA database	E value	Match	Score	Extent of match	Length of best match	% identity	% similarity	% Coverage	Mismatches	Gaps	First residue of match	First residue of sequence	Number of segments	Frame	Frame shift?	Stop codon %	Orientation	Species of best match	Best match to OSTEOGLOSSIFORMES REFSEQNUC database	E value	Number of matches	Match	Extent of match	% identity	First residue of match	First residue of sequence	Number of segments	Orientation of assembled output	Length of best match	Length of all segments	Best match to OSTEOGLOSSIFORMES REFSEQPTN database	E value	Number of matches	Match	Extent of match	% identity	First residue of match	First residue of sequence	Number of segments	Orientation of assembled output	Length of best match	Length of all segments
100158513	69	Unknown product	tf			Sinocyclocheilus rhinocerous zinc finger homeobox protein 4-like (LOC107705239),	7E-029	XM_016508441.1	129	68	11151	98		1	1	0	10531	1	1		N		REV		Scleropages formosus breed golden arowana unplace	1e-05	4	NW_017371562.1	46	89	125475	5	1	REV	1254164	46	PREDICTED: protein TASOR isoform X1 [Scleropages	0.0005	3	XP_018593111.1	19	89	53	2	1	FOR	1765	19
100220029	69	Unknown product	tf			Sinocyclocheilus rhinocerous zinc finger and BTB domain containing 49 (zbtb49),	5E-005	XM_016557458.1	50.1	36	2029	91		2	3	0	136	1	1		N		FOR		Scleropages formosus breed golden arowana unplace	0.01	1	NW_017371832.1	21	100	6676929	2	1	FOR	8961471	21
100220032	69	Unknown product	tf			Sinocyclocheilus rhinocerous zinc finger and BTB domain containing 49 (zbtb49),	9E-010	XM_016557458.1	65.9	36	2029	97		2	1	0	136	1	1		N		FOR		Scleropages formosus breed golden arowana unplace	4e-05	2	NW_017371551.1	41	90	755693	1	1	REV	2586958	41
100219995	69	Unknown product	tr			Sinocyclocheilus rhinocerous VPS52, GARP complex subunit (vps52), transcript	1E-018	XM_016533635.1	95.6	59	2655	95		2	3	0	428	1	1		N		REV														PREDICTED: CCR4-NOT transcription complex subunit	0.001	5	XP_018594427.1	18	88	872	3	1	FOR	2385	18
100172442	69	Unknown product	tr			Sinocyclocheilus rhinocerous voltage-dependent T-type calcium channel subunit	1E-005	XM_016570435.1	52	53	7611	87		1	7	0	484	3	1		N		REV		Scleropages formosus breed golden arowana unplace	7e-10	5	NW_017371552.1	57	89	3447333	3	1	REV	5282895	57	PREDICTED: histone deacetylase 4-like isoform X1	5e-05	12	XP_018591053.1	20	95	192	3	1	FOR	1082	20
100159227	69	XM_018747879.1 PREDICTED: Scleropages formosus proto-oncogene tyrosine-protein kinase Yrk-like (LOC108931843) transcript variant X1 mRNA	st	REFSEQNUC	1e-11	Sinocyclocheilus rhinocerous vascular endothelial growth factor C-like	4E-024	XM_016548530.1	113	64	2574	96		3	2	0	841	5	1		N		REV		Scleropages formosus breed golden arowana unplace	2e-16	5	NW_017371687.1	60	93	945935	1	1	FOR	1587688	60	PREDICTED: proto-oncogene tyrosine-protein kinase	0.0004	18	XP_018603395.1	22	81	275	3	1	FOR	540	22
100220021	69	Unknown product	prot			Sinocyclocheilus rhinocerous ubiquitin carboxyl-terminal hydrolase 37-like	0.052	XM_016568618.1	40.1	19	3582	100		1	0	0	2326	6	1		N		REV
100224128	69	XM_018755443.1 PREDICTED: Scleropages formosus tyrosine-protein kinase SgK223 (LOC108936214) transcript variant X1 mRNA	st	REFSEQNUC	2e-13	Sinocyclocheilus rhinocerous tyrosine-protein kinase SgK223-like (LOC107712457),	6E-011	XM_016517752.1	69.9	46	3227	93		1	3	0	2563	1	1		N		FOR		Scleropages formosus breed golden arowana unplace	2e-13	3	NW_017371514.1	47	95	10412787	1	1	FOR	12445687	47	PREDICTED: tyrosine-protein kinase SgK223 [Sclero	0.002	2	XP_018610959.1	15	100	949	3	1	FOR	1265	15
100225043	69	XM_016563350.1 PREDICTED: Sinocyclocheilus rhinocerous type I inositol 34-bisphosphate 4-phosphatase-like (LOC107748537) transcript variant X1 mRNA	st	REFSEQMRNA	2e-16	Sinocyclocheilus rhinocerous type I inositol 3,4-bisphosphate 4-phosphatase-like	1E-018	XM_016509005.1	95.6	55	4139	96		1	2	0	2969	1	1		N		FOR		Scleropages formosus breed golden arowana unplace	1e-11	5	NW_017371756.1	56	91	1360992	1	1	FOR	5544689	56	PREDICTED: type I inositol 3,4-bisphosphate 4-pho	1e-06	12	XP_018605650.1	21	100	874	3	1	FOR	936	21
100225033	69	Unknown product	st			Sinocyclocheilus rhinocerous type I inositol 3,4-bisphosphate 4-phosphatase-like	2E-016	XM_016563350.1	87.7	55	3528	94		2	3	0	2991	1	1		N		FOR
100218155	69	XM_017451800.1 PREDICTED: Ictalurus punctatus transient receptor potential cation channel subfamily M member 3-like (LOC108255677) mRNA	tr	REFSEQMRNA	2e-16	Sinocyclocheilus rhinocerous transient receptor potential cation channel	1E-011	XM_016558067.1	71.9	63	5702	89		1	7	0	1435	6	1		N		FOR		Scleropages formosus breed golden arowana unplace	7e-10	5	NW_017372089.1	69	86	2029266	1	1	FOR	3044790	69	PREDICTED: transient receptor potential cation ch	0.0002	10	XP_018615585.1	21	95	482	6	1	FOR	1737	21
100203674	69	Unknown product	tf			Sinocyclocheilus rhinocerous transcriptional enhancer factor TEF-5-like	3E-025	XM_016557978.1	117	66	2180	97		3	2	0	547	3	1		N		FOR		Scleropages formosus breed golden arowana unplace	0.038	1	NW_017371787.1	24	95	7106069	17	1	FOR	9812283	24
100195359	69	Unknown product	tm			Sinocyclocheilus rhinocerous tetratricopeptide repeat protein 28-like	2E-013	XM_016513688.1	77.8	58	1788	91		3	5	0	982	1	1		N		REV		Scleropages formosus breed golden arowana unplace	0.01	3	NW_017372329.1	29	93	1988679	3	1	FOR	3596321	29
100220329	69	Unknown product	st			Sinocyclocheilus rhinocerous TBC1 domain family member 9-like (LOC107746121),	6E-008	XM_016560217.1	60	41	3411	92		1	3	0	947	1	1		N		REV
100161622	69	NW_017371587.1 Scleropages formosus breed golden arowana unplaced genomic scaffold ASM162426v1 scaffold174 whole genome shotgun sequence	uc	REFSEQNUC	1e-26	Sinocyclocheilus rhinocerous t-complex 1 (tcp1), transcript variant X1, mRNA	2E-004	XM_016531522.1	48.1	27	2140	96		1	1	0	417	23	1		N		REV		Scleropages formosus breed golden arowana unplace	1e-26	1	NW_017371587.1	69	97	1672368	1	1	FOR	1811385	69
100222754	69	Unknown product	st			Sinocyclocheilus rhinocerous synapsin-3-like (LOC107722344), mRNA	1E-011	XM_016530669.1	71.9	47	1670	93		3	3	0	540	6	1		N		REV
100228273	69	Unknown product	st			Sinocyclocheilus rhinocerous sterile alpha motif domain-containing protein	0.052	XM_016509970.1	40.1	19	1243	100		2	0	0	250	7	1		N		REV		Scleropages formosus breed golden arowana unplace	0.01	1	NW_017371523.1	21	100	5151889	2	1	FOR	5725001	21
100228419	69	Unknown product	st			Sinocyclocheilus rhinocerous sterile alpha motif domain-containing protein	0.052	XM_016509970.1	40.1	19	1243	100		2	0	0	250	7	1		N		REV
100223230	69	Unknown product	uk			Sinocyclocheilus rhinocerous sterile alpha motif domain-containing protein	0.003	XM_016522433.1	44.1	21	5254	100			0	0	1284	2	1		N		REV
100225448	69	Unknown product	ext/mat			Sinocyclocheilus rhinocerous spondin-1-like (LOC107728096), mRNA	8E-004	XM_016538173.1	46.1	30	2734	93		1	2	0	1525	1	1		N		REV		Scleropages formosus breed golden arowana unplace	0.0006	2	NW_017372163.1	35	91	6476295	1	1	FOR	16110036	35
100227797	69	Unknown product	cs			Sinocyclocheilus rhinocerous spectrin beta chain, non-erythrocytic 1-like	9E-010	XM_016560569.1	65.9	40	9618	95			2	0	747	1	1		N		REV		Scleropages formosus breed golden arowana unplace	4e-08	5	NW_017371735.1	42	92	9542935	1	1	FOR	9752699	42
100227798	69	Unknown product	cs			Sinocyclocheilus rhinocerous spectrin beta chain, non-erythrocytic 1-like	9E-010	XM_016560569.1	65.9	40	9618	95			2	0	747	1	1		N		REV		Scleropages formosus breed golden arowana unplace	0.002	2	NW_017371612.1	42	88	2429357	1	1	FOR	4226860	42
100225387	69	Unknown product	cs			Sinocyclocheilus rhinocerous spectrin alpha chain, non-erythrocytic 1-like	0.013	XM_016548291.1	42.1	28	7006	93			2	0	5890	1	1		N		REV		Scleropages formosus breed golden arowana unplace	0.038	4	NW_017372179.1	28	92	1871552	1	1	FOR	4963493	28
100225393	69	Unknown product	cs			Sinocyclocheilus rhinocerous spectrin alpha chain, non-erythrocytic 1-like	0.013	XM_016548291.1	42.1	28	7006	93			2	0	5890	1	1		N		REV		Scleropages formosus breed golden arowana unplace	0.002	5	NW_017371527.1	26	96	4311107	1	1	REV	5213442	26
100225942	69	Unknown product	st			Sinocyclocheilus rhinocerous SOS Ras/Rac guanine nucleotide exchange factor 1	0.013	XM_016536829.1	42.1	28	2986	93		1	2	0	1262	1	1		N		FOR		Scleropages formosus breed golden arowana unplace	2e-07	5	NW_017371582.1	41	92	1241998	1	1	FOR	5080462	41
100225953	69	XM_018733189.1 PREDICTED: Scleropages formosus serine/threonine-protein phosphatase 2B catalytic subunit alpha isoform-like (LOC108922816)	st	REFSEQNUC	2e-07	Sinocyclocheilus rhinocerous serine/threonine-protein phosphatase 2B catalytic	2E-007	XM_016521541.1	58	44	2888	91		2	4	0	1706	1	1		N		REV		Scleropages formosus breed golden arowana unplace	2e-07	5	NW_017371539.1	45	91	8716436	1	1	REV	9171075	45
100222385	69	Unknown product	uk			Sinocyclocheilus rhinocerous protein unc-79 homolog (LOC107749543), transcript	1E-008	XM_016564724.1	61.9	42	2454	93		2	3	0	1336	27	1		N		REV		Scleropages formosus breed golden arowana unplace	6e-07	5	NW_017372338.1	52	88	6026034	18	1	REV	9196513	52	PREDICTED: protein unc-79 homolog isoform X1 [Scl	0.003	4	XP_018583098.1	22	77	2406	2	1	REV	2695	22
100222362	69	NW_017372289.1 Scleropages formosus breed golden arowana unplaced genomic scaffold ASM162426v1 scaffold85 whole genome shotgun sequence	uc	REFSEQNUC	3e-21	Sinocyclocheilus rhinocerous protein unc-79 homolog (LOC107749543), transcript	1E-008	XM_016564724.1	61.9	42	2454	93		2	3	0	1336	27	1		N		REV		Scleropages formosus breed golden arowana unplace	3e-21	3	NW_017372289.1	64	95	995110	1	1	REV	3261735	64	PREDICTED: leucine-rich repeat protein SHOC-2 [Sc	0.0001	1	XP_018581927.1	22	90	134	3	1	FOR	580	22
100224637	69	XM_018747251.1 PREDICTED: Scleropages formosus probable G protein-coupled receptor 85 (LOC108931486) mRNA	st	REFSEQNUC	8e-22	Sinocyclocheilus rhinocerous probable G protein-coupled receptor 85	6E-017	XM_016514832.1	89.7	68	1688	91		4	6	0	1323	1	1		N		REV		Scleropages formosus breed golden arowana unplace	8e-22	4	NW_017371680.1	69	94	3550522	1	1	REV	10105622	69	PREDICTED: probable G protein-coupled receptor 85	2e-07	2	XP_018602767.1	22	100	363	2	1	REV	376	22
100224624	69	NW_017371588.1 Scleropages formosus breed golden arowana unplaced genomic scaffold ASM162426v1 scaffold175 whole genome shotgun sequence	st	REFSEQNUC	8e-25	Sinocyclocheilus rhinocerous probable G protein-coupled receptor 85	3E-019	XM_016514832.1	97.6	68	1688	92		4	5	0	1323	1	1		N		REV		Scleropages formosus breed golden arowana unplace	8e-25	1	NW_017371588.1	70	97	1405640	1	1	FOR	3054985	70
100189311	69	Unknown product	st			Sinocyclocheilus rhinocerous polycomb complex protein BMI-1-A-like	5E-005	XM_016554596.1	50.1	24	2257	100		1	0	0	265	8	1		N		FOR
100214044	69	Unknown product	st			Sinocyclocheilus rhinocerous peroxisome proliferator activated receptor gamma	0.003	XM_016575636.1	44.1	33	2918	91		1	3	0	1476	1	1		N		FOR
100230015	69	XM_013273666.2 PREDICTED: Oreochromis niloticus small conductance calcium-activated potassium channel protein 2 (LOC100703448) transcript variant	tr	REFSEQMRNA	1e-15	Sinocyclocheilus rhinocerous PDZ domain-containing protein 11 (LOC107752002),	8E-004	XM_016567831.1	46.1	34	1441	91		2	3	0	1183	8	1		N		REV		Scleropages formosus breed golden arowana unplace	2e-22	5	NW_017372171.1	66	95	3533876	3	3	REV	4114648	200
100225965	69	Unknown product	uk			Sinocyclocheilus rhinocerous PDZ domain-containing protein 11 (LOC107752002),	9E-007	XM_016567831.1	56	39	1441	92		3	3	0	1291	9	1		N		FOR		Scleropages formosus breed golden arowana unplace	4e-08	5	NW_017372370.1	42	92	2812202	6	1	REV	4551542	42
100231487	69	XM_007566253.2 PREDICTED: Poecilia formosa sphingosine-1-phosphate phosphatase 1-like (LOC103147754) mRNA	tr	REFSEQMRNA	2e-13	Sinocyclocheilus rhinocerous PDZ domain-containing protein 11 (LOC107752002),	6E-017	XM_016567831.1	89.7	68	1441	91		5	6	0	1221	1	1		N		FOR
100231488	69	XM_016567831.1 PREDICTED: Sinocyclocheilus rhinocerous PDZ domain-containing protein 11 (LOC107752002) transcript variant X1 mRNA	tr	REFSEQMRNA	6e-17	Sinocyclocheilus rhinocerous PDZ domain-containing protein 11 (LOC107752002),	2E-014	XM_016567831.1	81.8	68	1441	89		5	7	0	1221	1	1		N		FOR
100231489	69	XM_016567831.1 PREDICTED: Sinocyclocheilus rhinocerous PDZ domain-containing protein 11 (LOC107752002) transcript variant X1 mRNA	tr	REFSEQMRNA	2e-14	Sinocyclocheilus rhinocerous PDZ domain-containing protein 11 (LOC107752002),	2E-014	XM_016567831.1	81.8	68	1441	89		5	7	0	1221	1	1		N		FOR
100231490	69	XM_016567831.1 PREDICTED: Sinocyclocheilus rhinocerous PDZ domain-containing protein 11 (LOC107752002) transcript variant X1 mRNA	tr	REFSEQMRNA	2e-14	Sinocyclocheilus rhinocerous PDZ domain-containing protein 11 (LOC107752002),	2E-014	XM_016567831.1	81.8	68	1441	89		5	7	0	1221	1	1		N		FOR
100231491	69	XM_016567831.1 PREDICTED: Sinocyclocheilus rhinocerous PDZ domain-containing protein 11 (LOC107752002) transcript variant X1 mRNA	tr	REFSEQMRNA	2e-14	Sinocyclocheilus rhinocerous PDZ domain-containing protein 11 (LOC107752002),	4E-012	XM_016567831.1	73.8	68	1441	88		5	8	0	1221	1	1		N		FOR
100231492	69	XM_016567831.1 PREDICTED: Sinocyclocheilus rhinocerous PDZ domain-containing protein 11 (LOC107752002) transcript variant X1 mRNA	tr	REFSEQMRNA	4e-12	Sinocyclocheilus rhinocerous PDZ domain-containing protein 11 (LOC107752002),	9E-013	XM_016567831.1	75.8	49	1441	94		3	3	0	1221	1	1		N		FOR
100231493	69	XM_016567831.1 PREDICTED: Sinocyclocheilus rhinocerous PDZ domain-containing protein 11 (LOC107752002) transcript variant X1 mRNA	tr	REFSEQMRNA	9e-13	Sinocyclocheilus rhinocerous PDZ domain-containing protein 11 (LOC107752002),	2E-014	XM_016567831.1	81.8	68	1441	89		5	7	0	1221	1	1		N		FOR
100231490	69	XM_016567831.1 PREDICTED: Sinocyclocheilus rhinocerous PDZ domain-containing protein 11 (LOC107752002) transcript variant X1 mRNA	tr	REFSEQMRNA	2e-14	Sinocyclocheilus rhinocerous PDZ domain-containing protein 11 (LOC107752002),	2E-016	XM_016567831.1	87.7	51	1441	96		4	2	0	1221	1	1		N		FOR
100231494	69	XM_016567831.1 PREDICTED: Sinocyclocheilus rhinocerous PDZ domain-containing protein 11 (LOC107752002) transcript variant X1 mRNA	tr	REFSEQMRNA	2e-16	Sinocyclocheilus rhinocerous PDZ domain-containing protein 11 (LOC107752002),	1E-011	XM_016567831.1	71.9	51	1441	92		4	4	0	1221	1	1		N		FOR
100231486	69	XM_016567831.1 PREDICTED: Sinocyclocheilus rhinocerous PDZ domain-containing protein 11 (LOC107752002) transcript variant X1 mRNA	tr	REFSEQMRNA	1e-11	Sinocyclocheilus rhinocerous PDZ domain-containing protein 11 (LOC107752002),	2E-007	XM_016567831.1	58	68	1441	85		5	10	0	1221	1	1		N		FOR
100231496	69	XM_016567831.1 PREDICTED: Sinocyclocheilus rhinocerous PDZ domain-containing protein 11 (LOC107752002) transcript variant X1 mRNA	tr	REFSEQMRNA	4e-12	Sinocyclocheilus rhinocerous PDZ domain-containing protein 11 (LOC107752002),	6E-017	XM_016567831.1	89.7	68	1441	91		5	6	0	1221	1	1		N		FOR
100231488	69	XM_016567831.1 PREDICTED: Sinocyclocheilus rhinocerous PDZ domain-containing protein 11 (LOC107752002) transcript variant X1 mRNA	tr	REFSEQMRNA	6e-17	Sinocyclocheilus rhinocerous PDZ domain-containing protein 11 (LOC107752002),	6E-017	XM_016567831.1	89.7	68	1441	91		5	6	0	1221	1	1		N		FOR
100231488	69	XM_016567831.1 PREDICTED: Sinocyclocheilus rhinocerous PDZ domain-containing protein 11 (LOC107752002) transcript variant X1 mRNA	tr	REFSEQMRNA	6e-17	Sinocyclocheilus rhinocerous PDZ domain-containing protein 11 (LOC107752002),	6E-014	XM_016567831.1	79.8	51	1441	94		4	3	0	1221	1	1		N		FOR
100231497	69	XM_016567831.1 PREDICTED: Sinocyclocheilus rhinocerous PDZ domain-containing protein 11 (LOC107752002) transcript variant X1 mRNA	tr	REFSEQMRNA	6e-14	Sinocyclocheilus rhinocerous PDZ domain-containing protein 11 (LOC107752002),	6E-014	XM_016567831.1	79.8	51	1441	94		4	3	0	1221	1	1		N		FOR
100231497	69	XM_016567831.1 PREDICTED: Sinocyclocheilus rhinocerous PDZ domain-containing protein 11 (LOC107752002) transcript variant X1 mRNA	tr	REFSEQMRNA	6e-14	Sinocyclocheilus rhinocerous PDZ domain-containing protein 11 (LOC107752002),	6E-017	XM_016567831.1	89.7	68	1441	91		5	6	0	1221	1	1		N		FOR
100231488	69	XM_016567831.1 PREDICTED: Sinocyclocheilus rhinocerous PDZ domain-containing protein 11 (LOC107752002) transcript variant X1 mRNA	tr	REFSEQMRNA	6e-17	Sinocyclocheilus rhinocerous PDZ domain-containing protein 11 (LOC107752002),	6E-017	XM_016567831.1	89.7	68	1441	91		5	6	0	1221	1	1		N		FOR
100231499	69	XM_007566253.2 PREDICTED: Poecilia formosa sphingosine-1-phosphate phosphatase 1-like (LOC103147754) mRNA	tr	REFSEQMRNA	3e-19	Sinocyclocheilus rhinocerous PDZ domain-containing protein 11 (LOC107752002),	2E-016	XM_016567831.1	87.7	51	1441	96		4	2	0	1221	1	1		N		FOR
100231494	69	XM_016567831.1 PREDICTED: Sinocyclocheilus rhinocerous PDZ domain-containing protein 11 (LOC107752002) transcript variant X1 mRNA	tr	REFSEQMRNA	2e-16	Sinocyclocheilus rhinocerous PDZ domain-containing protein 11 (LOC107752002),	3E-019	XM_016567831.1	97.6	64	1441	93		5	4	0	1221	1	1		N		FOR
100231500	69	XM_016567831.1 PREDICTED: Sinocyclocheilus rhinocerous PDZ domain-containing protein 11 (LOC107752002) transcript variant X1 mRNA	tr	REFSEQMRNA	3e-19	Sinocyclocheilus rhinocerous PDZ domain-containing protein 11 (LOC107752002),	4E-018	XM_016567831.1	93.7	66	1441	92		5	5	0	1221	1	1		N		FOR
100231501	69	XM_016567831.1 PREDICTED: Sinocyclocheilus rhinocerous PDZ domain-containing protein 11 (LOC107752002) transcript variant X1 mRNA	tr	REFSEQMRNA	4e-18	Sinocyclocheilus rhinocerous PDZ domain-containing protein 11 (LOC107752002),	1E-011	XM_016567831.1	71.9	51	1441	92		4	4	0	1221	1	1		N		FOR
100231502	69	XM_016567831.1 PREDICTED: Sinocyclocheilus rhinocerous PDZ domain-containing protein 11 (LOC107752002) transcript variant X1 mRNA	tr	REFSEQMRNA	1e-11	Sinocyclocheilus rhinocerous PDZ domain-containing protein 11 (LOC107752002),	4E-018	XM_016567831.1	93.7	66	1441	92		5	5	0	1221	1	1		N		FOR
100229680	69	Unknown product	tr			Sinocyclocheilus rhinocerous PDZ domain-containing protein 11 (LOC107752002),	8E-004	XM_016567831.1	46.1	26	1441	96		2	1	0	1198	1	1		N		REV
100229683	69	Unknown product	tr			Sinocyclocheilus rhinocerous PDZ domain-containing protein 11 (LOC107752002),	8E-004	XM_016567831.1	46.1	26	1441	96		2	1	0	1198	1	1		N		REV
100229684	69	Unknown product	tr			Sinocyclocheilus rhinocerous PDZ domain-containing protein 11 (LOC107752002),	8E-004	XM_016567831.1	46.1	26	1441	96		2	1	0	1198	1	1		N		REV
100229685	69	Unknown product	tr			Sinocyclocheilus rhinocerous PDZ domain-containing protein 11 (LOC107752002),	8E-004	XM_016567831.1	46.1	26	1441	96		2	1	0	1198	1	1		N		REV
100229684	69	Unknown product	tr			Sinocyclocheilus rhinocerous PDZ domain-containing protein 11 (LOC107752002),	8E-004	XM_016567831.1	46.1	26	1441	96		2	1	0	1198	1	1		N		REV
100231271	69	Unknown product	tr			Sinocyclocheilus rhinocerous PDZ domain-containing protein 11 (LOC107752002),	1E-011	XM_016567831.1	71.9	51	1441	92		4	4	0	1221	1	1		N		FOR
100231495	69	Unknown product	tr			Sinocyclocheilus rhinocerous PDZ domain-containing protein 11 (LOC107752002),	4E-012	XM_016567831.1	73.8	68	1441	88		5	8	0	1221	1	1		N		FOR
100224154	69	Unknown product	st			Sinocyclocheilus rhinocerous neurogenic locus notch homolog protein 1-like	6E-014	XM_016509517.1	79.8	51	7691	94		1	3	0	1601	6	1		N		FOR		Scleropages formosus breed golden arowana unplace	0.038	4	NW_017371647.1	24	95	1550635	1	1	REV	2648434	24
100226259	69	Unknown product	st			Sinocyclocheilus rhinocerous neurexin-3a (LOC107751785), mRNA	0.003	XM_016567557.1	44.1	25	6061	96			1	0	3099	1	1		N		FOR		Scleropages formosus breed golden arowana unplace	1e-05	5	NW_017371532.1	26	100	446945	1	1	FOR	3016556	26
100226259	69	Unknown product	st			Sinocyclocheilus rhinocerous neurexin-3a (LOC107751785), mRNA	0.003	XM_016567557.1	44.1	25	6061	96			1	0	3099	1	1		N		FOR		Scleropages formosus breed golden arowana unplace	1e-05	5	NW_017371532.1	26	100	446945	1	1	FOR	3016556	26
100226254	69	Unknown product	st			Sinocyclocheilus rhinocerous neurexin-3a (LOC107751785), mRNA	0.003	XM_016567557.1	44.1	25	6061	96			1	0	3099	1	1		N		FOR
100231263	69	Unknown product	ext/mat			Sinocyclocheilus rhinocerous mucin-5AC-like (LOC107748063), transcript variant	0.052	XM_016562719.1	40.1	23	4231	95		1	1	0	860	4	1		N		REV
100231264	69	Unknown product	ext/mat			Sinocyclocheilus rhinocerous mucin-5AC-like (LOC107748063), transcript variant	0.052	XM_016562719.1	40.1	23	4231	95		1	1	0	860	4	1		N		REV
100167083	69	Unknown product	tr			Sinocyclocheilus rhinocerous monocarboxylate transporter 6-like (LOC107711222),	9E-007	XM_016516164.1	56	35	2296	94		2	2	0	468	11	1		N		FOR
100212993	69	NW_017371540.1 Scleropages formosus breed golden arowana unplaced genomic scaffold ASM162426v1 scaffold130 whole genome shotgun sequence	uc	REFSEQNUC	4e-14	Sinocyclocheilus rhinocerous molybdenum cofactor biosynthesis protein 1-like	0.052	XM_016535557.1	40.1	19	2942	100		1	0	0	2070	3	1		N		FOR		Scleropages formosus breed golden arowana unplace	4e-14	2	NW_017371540.1	60	91	1374451	1	1	FOR	1546322	60	PREDICTED: zinc finger protein castor homolog 1 [	2e-08	1	XP_018589443.1	21	95	589	1	1	FOR	1984	21
100213000	69	Unknown product	met			Sinocyclocheilus rhinocerous molybdenum cofactor biosynthesis protein 1-like	0.052	XM_016535557.1	40.1	19	2942	100		1	0	0	2070	3	1		N		FOR
100228418	69	Unknown product	ps			Sinocyclocheilus rhinocerous mitochondrial ribosomal protein L20 (mrpl20), mRNA	0.052	XM_016549573.1	40.1	19	538	100		4	0	0	283	20	1		N		REV
100222931	69	Unknown product	met			Sinocyclocheilus rhinocerous mitochondrial inner membrane protein OXA1L-like	0.052	XM_016543145.1	40.1	23	1633	95		1	1	0	891	1	1		N		REV
100222813	69	Unknown product	prot			Sinocyclocheilus rhinocerous kelch-like protein 33 (LOC107751519), mRNA	8E-004	XM_016567257.1	46.1	38	2558	89		2	4	0	867	2	1		N		FOR
100225427	69	Unknown product	prot			Sinocyclocheilus rhinocerous kelch-like protein 15 (LOC107727232), transcript	8E-004	XM_016537030.1	46.1	26	2938	96		1	1	0	638	1	1		N		REV		Scleropages formosus breed golden arowana unplace	0.038	3	NW_017372109.1	20	100	6776281	1	1	REV	7360143	20
100216010	69	Unknown product	uk			Sinocyclocheilus rhinocerous IQ and AAA domain-containing protein 1-like	0.052	XM_016575971.1	40.1	19	3066	100		1	0	0	1969	32	1		N		FOR
100222583	69	XM_016538458.1 PREDICTED: Sinocyclocheilus rhinocerous interferon regulatory factor 2-binding protein 2-A-like (LOC107728327) mRNA	imm	REFSEQMRNA	6e-14	Sinocyclocheilus rhinocerous interferon regulatory factor 2-binding protein	6E-014	XM_016538458.1	79.8	43	2138	97		2	1	0	303	1	1		N		REV		Scleropages formosus breed golden arowana unplace	4e-08	5	NW_017372171.1	42	92	3578896	3	1	REV	4114648	42	PREDICTED: LOW QUALITY PROTEIN: interferon regula	0.001	4	XP_018595533.1	14	100	35	2	1	REV	216	14
100222503	69	XM_018762037.1 PREDICTED: Scleropages formosus inactive rhomboid protein 1-like (LOC108940119) transcript variant X1 mRNA	imm	REFSEQNUC	2e-19	Sinocyclocheilus rhinocerous interferon regulatory factor 2-binding protein	6E-014	XM_016538458.1	79.8	43	2138	97		2	1	0	303	1	1		N		REV		Scleropages formosus breed golden arowana unplace	2e-19	5	NW_017372119.1	69	92	24199	1	1	REV	11537332	69	PREDICTED: inactive rhomboid protein 1-like isofo	2e-06	10	XP_018617553.1	23	91	154	1	1	FOR	944	23
100222385	69	Unknown product	st			Sinocyclocheilus rhinocerous inactive rhomboid protein 1-like (LOC107754036),	2E-007	XM_016570348.1	58	68	3830	85		2	10	0	864	1	1		N		FOR		Scleropages formosus breed golden arowana unplace	6e-07	5	NW_017372338.1	52	88	6026034	18	1	REV	9196513	52	PREDICTED: protein unc-79 homolog isoform X1 [Scl	0.003	4	XP_018583098.1	22	77	2406	2	1	REV	2695	22
100222502	69	XM_018762037.1 PREDICTED: Scleropages formosus inactive rhomboid protein 1-like (LOC108940119) transcript variant X1 mRNA	imm	REFSEQNUC	1e-14	Sinocyclocheilus rhinocerous inactive rhomboid protein 1-like (LOC107754036),	2E-007	XM_016570348.1	58	68	3830	85		2	10	0	864	1	1		N		FOR		Scleropages formosus breed golden arowana unplace	1e-14	5	NW_017372119.1	69	89	24199	1	1	REV	11537332	69	PREDICTED: inactive rhomboid protein 1-like isofo	2e-06	10	XP_018617553.1	23	91	154	1	1	FOR	944	23
100225386	69	Unknown product	tm			Sinocyclocheilus rhinocerous histone acetyltransferase KAT2B-like	3E-006	XM_016563612.1	54	34	2740	94		1	2	0	1698	1	1		N		FOR		Scleropages formosus breed golden arowana unplace	0.0006	5	NW_017372179.1	31	93	1871552	1	1	FOR	4963493	31
100225218	69	Unknown product	tm			Sinocyclocheilus rhinocerous histone acetyltransferase KAT2B-like	3E-006	XM_016563612.1	54	34	2740	94		1	2	0	1698	1	1		N		FOR
100218171	69	NW_017371608.1 Scleropages formosus breed golden arowana unplaced genomic scaffold ASM162426v1 scaffold193 whole genome shotgun sequence	st	REFSEQNUC	5e-23	Sinocyclocheilus rhinocerous hdc homolog, cell cycle regulator (heca), mRNA	6E-017	XM_016515851.1	89.7	68	2160	91		3	6	0	524	1	1		N		FOR		Scleropages formosus breed golden arowana unplace	5e-23	2	NW_017371608.1	67	95	1046708	3	1	REV	3651174	67	PREDICTED: headcase protein homolog [Scleropages	6e-07	1	XP_018597914.1	22	95	47	3	1	FOR	389	22
100218169	69	NW_017371561.1 Scleropages formosus breed golden arowana unplaced genomic scaffold ASM162426v1 scaffold15 whole genome shotgun sequence	st	REFSEQNUC	2e-31	Sinocyclocheilus rhinocerous hdc homolog, cell cycle regulator (heca), mRNA	6E-017	XM_016515851.1	89.7	68	2160	91		3	6	0	524	1	1		N		FOR		Scleropages formosus breed golden arowana unplace	2e-31	5	NW_017371561.1	69	100	2306464	1	1	REV	10166745	69	PREDICTED: F-box/WD repeat-containing protein 11	2e-06	4	XP_018592968.1	21	100	14	6	1	FOR	558	21
100214812	69	Unknown product	st			Sinocyclocheilus rhinocerous G2/mitotic-specific cyclin-B2-like (LOC107750496),	2E-013	XM_016565890.1	77.8	58	1583	91		4	5	0	594	1	1		N		REV		Scleropages formosus breed golden arowana unplace	0.01	3	NW_017371664.1	29	93	47891	1	1	REV	165653	29
100214821	69	XM_016565890.1 PREDICTED: Sinocyclocheilus rhinocerous G2/mitotic-specific cyclin-B2-like (LOC107750496) mRNA	st	REFSEQMRNA	2e-13	Sinocyclocheilus rhinocerous G2/mitotic-specific cyclin-B2-like (LOC107750496),	2E-013	XM_016565890.1	77.8	58	1583	91		4	5	0	594	1	1		N		REV														PREDICTED: G2/mitotic-specific cyclin-B2 [Sclerop	0.0006	2	XP_018595134.1	22	81	176	3	1	REV	391	22
100206708	69	XM_018748260.1 PREDICTED: Scleropages formosus HIC ZBTB transcriptional repressor 1 (hic1) mRNA	tm	REFSEQNUC	8e-22	Sinocyclocheilus rhinocerous formin-like protein 3 (LOC107716159), transcript	1E-018	XM_016522517.1	95.6	47	3706	100		1	0	0	1376	15	1		N		REV		Scleropages formosus breed golden arowana unplace	8e-22	5	NW_017371713.1	69	94	834636	1	1	REV	1093243	69	PREDICTED: LOW QUALITY PROTEIN: hypermethylated i	3e-08	25	XP_018603776.1	23	100	624	1	1	FOR	785	23
100209609	69	NW_017372179.1 Scleropages formosus breed golden arowana unplaced genomic scaffold ASM162426v1 scaffold74 whole genome shotgun sequence	cs	REFSEQNUC	1e-20	Sinocyclocheilus rhinocerous formin-like protein 3 (LOC107716159), transcript	2E-016	XM_016522517.1	87.7	47	3706	97		1	1	0	1376	15	1		N		REV		Scleropages formosus breed golden arowana unplace	1e-20	5	NW_017372179.1	63	95	1170903	1	1	FOR	4963493	63	PREDICTED: formin-like protein 2 isoform X1 [Scle	3e-05	18	XP_018597104.1	20	100	341	3	1	REV	1105	20
100189373	69	Unknown product	cs			Sinocyclocheilus rhinocerous formin-like protein 2 (LOC107734486), mRNA	2E-007	XM_016546458.1	58	40	3775	92		1	3	0	1551	6	1		N		FOR
100219977	69	Unknown product	tr			Sinocyclocheilus rhinocerous exocyst complex component 5 (LOC107739241), mRNA	1E-008	XM_016551275.1	61.9	30	3697	100		1	0	0	1994	1	1		N		FOR		Scleropages formosus breed golden arowana unplace	0.038	1	NW_017371612.1	20	100	3162771	9	1	FOR	4226860	20
100212904	69	XM_014146253.1 PREDICTED: Salmo salar ephrin type-B receptor 2-like (LOC106572237) transcript variant X1 mRNA	st	REFSEQMRNA	1e-08	Sinocyclocheilus rhinocerous ephrin type-B receptor 2-like (LOC107712652), mRNA	9E-007	XM_016517961.1	56	39	3383	92		1	3	0	1484	2	1		N		REV		Scleropages formosus breed golden arowana unplace	3e-06	5	NW_017372270.1	39	92	2292662	5	1	REV	11069196	39
100220113	69	Unknown product	prot			Sinocyclocheilus rhinocerous E3 ubiquitin-protein ligase TRIM36-like	0.013	XM_016564595.1	42.1	24	2769	96		1	1	0	1172	8	1		N		FOR
100190029	69	Unknown product	prot			Sinocyclocheilus rhinocerous E3 ubiquitin-protein ligase HUWE1-like	0.013	XM_016522604.1	42.1	28	14719	93			2	0	12324	1	1		N		FOR
100203504	69	XM_018753438.1 PREDICTED: Scleropages formosus TRAF2 and NCK-interacting protein kinase-like (LOC108935125) transcript variant X1 mRNA	st	REFSEQNUC	4e-11	Sinocyclocheilus rhinocerous E1A-binding protein p400-like (LOC107726207),	9E-013	XM_016535729.1	75.8	57	10672	91		1	5	0	7017	4	1		N		REV		Scleropages formosus breed golden arowana unplace	2e-16	5	NW_017371874.1	48	97	2498473	1	1	REV	11832447	48
100226356	69	NW_017371586.1 Scleropages formosus breed golden arowana unplaced genomic scaffold ASM162426v1 scaffold173 whole genome shotgun sequence	uc	REFSEQNUC	2e-16	Sinocyclocheilus rhinocerous disabled homolog 2-interacting protein-like	1E-011	XM_016535835.1	71.9	47	6159	93		1	3	0	3592	1	1		N		REV		Scleropages formosus breed golden arowana unplace	2e-16	5	NW_017371586.1	48	97	417034	1	1	FOR	1148801	48	PREDICTED: disabled homolog 2-interacting protein	0.019	7	XP_018595957.1	15	100	1208	3	1	REV	1222	15
100226357	69	XM_016535835.1 PREDICTED: Sinocyclocheilus rhinocerous disabled homolog 2-interacting protein-like (LOC107726296) transcript variant X1 mRNA	uc	REFSEQMRNA	1e-11	Sinocyclocheilus rhinocerous disabled homolog 2-interacting protein-like	2E-016	XM_016515608.1	87.7	47	6040	97		1	1	0	3576	1	1		N		REV		Scleropages formosus breed golden arowana unplace	0.0002	5	NW_017372052.1	44	88	4429086	1	1	FOR	11942861	44	PREDICTED: disabled homolog 2-interacting protein	0.019	7	XP_018595957.1	15	100	1208	3	1	REV	1222	15
100226349	69	Unknown product	st			Sinocyclocheilus rhinocerous disabled homolog 2-interacting protein-like	6E-014	XM_016535835.1	79.8	47	6159	95		1	2	0	3592	1	1		N		REV
100227185	69	Unknown product	st			Sinocyclocheilus rhinocerous diacylglycerol kinase delta-like (LOC107742290),	0.052	XM_016555196.1	40.1	35	3287	88		1	4	0	2118	1	1		N		REV
100218099	69	XM_018739241.1 PREDICTED: Scleropages formosus COUP transcription factor 2-like (LOC108926519) mRNA	tf	REFSEQNUC	8e-25	Sinocyclocheilus rhinocerous COUP transcription factor 2-like (LOC107715214),	7E-023	XM_016521293.1	109	58	2256	98		3	1	0	1216	11	1		N		FOR		Scleropages formosus breed golden arowana unplace	1e-26	5	NW_017371574.1	69	97	1229871	1	1	FOR	3815212	69	PREDICTED: COUP transcription factor 2-like [Scle	8e-07	5	XP_018594757.1	21	100	155	5	1	FOR	421	21
100218100	69	XM_018739241.1 PREDICTED: Scleropages formosus COUP transcription factor 2-like (LOC108926519) mRNA	tf	REFSEQNUC	8e-25	Sinocyclocheilus rhinocerous COUP transcription factor 2-like (LOC107715214),	4E-027	XM_016521293.1	123	61	2256	100		3	0	0	1213	8	1		N		FOR		Scleropages formosus breed golden arowana unplace	1e-26	5	NW_017371574.1	69	97	1229871	1	1	FOR	3815212	69	PREDICTED: COUP transcription factor 2-like [Scle	8e-07	5	XP_018594757.1	21	100	155	5	1	FOR	421	21
100158452	69	Unknown product	st			Sinocyclocheilus rhinocerous calcium/calmodulin-dependent 3',5'-cyclic	9E-013	XM_016523635.1	75.8	37	2428	100		2	0	0	1400	7	1		N		REV		Scleropages formosus breed golden arowana unplace	0.01	2	NW_017371798.1	21	100	1087544	25	1	REV	1924632	21
100169356	69	XM_020048191.1 PREDICTED: Esox lucius folliculin-interacting protein 1 (LOC105028266) mRNA	tr	REFSEQMRNA	2e-26	Sinocyclocheilus rhinocerous anoctamin-1-like (LOC107711491), transcript variant	9E-007	XM_016516475.1	56	35	3367	94		1	2	0	2849	34	1		N		REV		Scleropages formosus breed golden arowana unplace	2e-19	2	NW_017371831.1	69	92	7209306	1	1	FOR	11854972	69	PREDICTED: folliculin-interacting protein 1 [Scle	1e-06	1	XP_018607215.1	23	95	218	1	1	FOR	982	23
100214137	69	Unknown product	met			Sinocyclocheilus rhinocerous acetyl-CoA carboxylase-like (LOC107751257), mRNA	1E-005	XM_016566937.1	52	41	8562	90			4	0	5011	1	1		N		REV		Scleropages formosus breed golden arowana unplace	0.038	2	NW_017372239.1	20	100	5897181	3	1	FOR	9302074	20
100217742	69	Unknown product	ext/mat			Sinocyclocheilus rhinocerous A disintegrin and metalloproteinase with	0.052	XM_016531273.1	40.1	19	3314	100		1	0	0	1750	5	1		N		FOR
100225438	69	XM_016559698.1 PREDICTED: Sinocyclocheilus rhinocerous 5'-nucleotidase domain-containing protein 2-like (LOC107745746) mRNA	st	REFSEQMRNA	9e-07	Sinocyclocheilus rhinocerous 5'-nucleotidase domain-containing protein 2-like	0.052	XM_016559698.1	40.1	31	2630	90		1	3	0	1539	1	1		N		FOR		Scleropages formosus breed golden arowana unplace	0.0002	2	NW_017371724.1	32	93	966772	1	1	REV	2680758	32
100225437	69	Unknown product	st			Sinocyclocheilus rhinocerous 5'-nucleotidase domain-containing protein 2-like	9E-007	XM_016559698.1	56	31	2630	96		1	1	0	1539	1	1		N		FOR		Scleropages formosus breed golden arowana unplace	0.038	2	NW_017371724.1	32	90	966772	1	1	REV	2680758	32
100225432	69	Unknown product	st			Sinocyclocheilus rhinocerous 5'-nucleotidase domain-containing protein 2-like	0.052	XM_016559698.1	40.1	31	2630	90		1	3	0	1539	1	1		N		FOR
100220279	69	Unknown product	tf			Salmo salar zinc finger, FYVE domain containing 9 (zfyve9), mRNA	2E-007	XM_014187642.1	58	40	3277	92		1	3	0	2393	1	1		N		REV		Scleropages formosus breed golden arowana unplace	0.0006	4	NW_017371981.1	35	91	7554750	3	1	FOR	9545055	35
100226474	69	NW_017371513.1 Scleropages formosus breed golden arowana unplaced genomic scaffold ASM162426v1 scaffold106 whole genome shotgun sequence	tf	REFSEQNUC	2e-22	Salmo salar zinc finger protein 423 (LOC106573705), transcript variant X1, mRNA	4E-024	XM_014148998.1	113	68	5836	95		1	3	0	4141	1	1		N		FOR		Scleropages formosus breed golden arowana unplace	2e-22	5	NW_017371513.1	58	98	1010906	1	1	REV	1936090	58	PREDICTED: zinc finger protein 521 [Scleropages f	2e-07	7	XP_018603099.1	22	100	973	3	1	FOR	1261	22
100214830	69	Unknown product	tf			Salmo salar zinc finger protein 148 (znf148), transcript variant X1, mRNA	0.003	XM_014173761.1	44.1	21	5834	100			0	0	3063	7	1		N		REV		Scleropages formosus breed golden arowana unplace	4e-05	2	NW_017371522.1	29	96	1419625	1	1	REV	2416893	29
100226283	69	Unknown product	tf			Salmo salar zinc finger protein 148 (znf148), transcript variant X1, mRNA	0.003	XM_014173761.1	44.1	21	5834	100			0	0	3063	7	1		N		REV		Scleropages formosus breed golden arowana unplace	0.002	2	NW_017371522.1	30	93	1419624	1	1	REV	2416893	30
100214822	69	XM_016565890.1 PREDICTED: Sinocyclocheilus rhinocerous G2/mitotic-specific cyclin-B2-like (LOC107750496) mRNA	tf	REFSEQMRNA	2e-13	Salmo salar zinc finger protein 148 (znf148), transcript variant X1, mRNA	0.003	XM_014173761.1	44.1	21	5834	100			0	0	3063	7	1		N		REV														PREDICTED: G2/mitotic-specific cyclin-B2 [Sclerop	0.0006	2	XP_018595134.1	22	81	176	3	1	REV	391	22
100226276	69	Unknown product	tf			Salmo salar zinc finger protein 148 (znf148), transcript variant X1, mRNA	0.003	XM_014173761.1	44.1	21	5834	100			0	0	3063	7	1		N		REV
100225960	69	Unknown product	tf			Salmo salar zinc finger and SCAN domain-containing protein 2-like	9E-010	XM_014138640.1	65.9	36	3221	97		1	1	0	2454	6	1		N		FOR		Scleropages formosus breed golden arowana unplace	0.0002	5	NW_017371981.1	36	91	7554750	3	1	FOR	9545055	36
100222946	69	Unknown product	tf			Salmo salar zinc finger and BTB domain-containing protein 17-like	2E-007	XM_014145704.1	58	40	5171	92		1	3	0	1817	1	1		N		REV		Scleropages formosus breed golden arowana unplace	2e-10	2	NW_017371604.1	42	95	6275418	1	1	FOR	9255366	42	PREDICTED: zinc finger and BTB domain-containing	0.095	1	XP_018597309.1	13	100	552	3	1	REV	894	13
100222939	69	Unknown product	tf			Salmo salar zinc finger and BTB domain-containing protein 17-like	2E-007	XM_014145704.1	58	40	5171	92		1	3	0	1817	1	1		N		REV														PREDICTED: mitochondrial inner membrane protein O	0.076	1	XP_018601491.1	14	85	230	1	1	REV	412	14
100222656	69	NW_017371563.1 Scleropages formosus breed golden arowana unplaced genomic scaffold ASM162426v1 scaffold151 whole genome shotgun sequence	tr	REFSEQNUC	7e-13	Salmo salar XK-related protein 7-like (LOC106567208), mRNA	2E-010	XM_014136229.1	67.9	53	3201	90		2	5	0	636	1	1		N		REV		Scleropages formosus breed golden arowana unplace	7e-13	4	NW_017371563.1	54	92	302012	1	1	FOR	3491504	54	PREDICTED: XK-related protein 7 [Scleropages form	0.056	1	XP_018593150.1	17	94	147	3	1	REV	479	17
100222657	69	NW_017371563.1 Scleropages formosus breed golden arowana unplaced genomic scaffold ASM162426v1 scaffold151 whole genome shotgun sequence	tr	REFSEQNUC	7e-13	Salmo salar XK-related protein 7-like (LOC106567208), mRNA	9E-013	XM_014136229.1	75.8	53	3201	92		2	4	0	636	1	1		N		REV		Scleropages formosus breed golden arowana unplace	7e-13	4	NW_017371563.1	54	92	302012	1	1	FOR	3491504	54	PREDICTED: XK-related protein 7 [Scleropages form	0.056	1	XP_018593150.1	17	94	147	3	1	REV	479	17
100222649	69	Unknown product	tr			Salmo salar XK-related protein 7-like (LOC106567208), mRNA	2E-010	XM_014136229.1	67.9	53	3201	90		2	5	0	636	1	1		N		REV
100213041	69	XM_018761443.1 PREDICTED: Scleropages formosus carbonic anhydrase 10 (ca10) transcript variant X1 mRNA	tr	REFSEQNUC	4e-08	Salmo salar Wilms tumor 1 associated protein-like (LOC100196682), transcript	2E-004	XM_014195686.1	48.1	23	1940	100		1	0	0	976	4	1		N		REV		Scleropages formosus breed golden arowana unplace	4e-08	3	NW_017372119.1	42	92	4554147	4	1	FOR	11537332	42	PREDICTED: carbonic anhydrase-related protein 10	0.025	2	XP_018616959.1	14	100	319	3	1	REV	329	14
100218133	69	XM_017489940.1 PREDICTED: Ictalurus punctatus vesicle-associated membrane protein 2-like (LOC108277319) mRNA	pe	REFSEQMRNA	4e-18	Salmo salar vesicle-associated membrane protein 2-like (LOC106563390), mRNA	6E-017	XM_014128898.1	89.7	68	5382	91		1	6	0	509	1	1		N		FOR		Scleropages formosus breed golden arowana unplace	7e-16	5	NW_017372163.1	59	93	14747020	9	1	FOR	16110036	59	PREDICTED: vesicle-associated membrane protein 2	3e-07	5	XP_018607872.1	22	100	66	3	1	FOR	111	22
100193901	69	NW_017371723.1 Scleropages formosus breed golden arowana unplaced genomic scaffold ASM162426v1 scaffold3 whole genome shotgun sequence	uc	REFSEQNUC	1e-11	Salmo salar uncharacterized protein C18orf25 homolog (LOC106562929), transcript	2E-007	XM_014128042.1	58	52	4197	88		1	6	0	1095	1	1		N		REV		Scleropages formosus breed golden arowana unplace	1e-11	4	NW_017371723.1	44	95	8585628	1	1	REV	10878298	44
100224129	69	XM_018755443.1 PREDICTED: Scleropages formosus tyrosine-protein kinase SgK223 (LOC108936214) transcript variant X1 mRNA	st	REFSEQNUC	4e-11	Salmo salar tyrosine-protein kinase SgK223-like (LOC106568434), transcript	9E-010	XM_014138761.1	65.9	44	6548	93		1	3	0	3411	3	1		N		FOR		Scleropages formosus breed golden arowana unplace	4e-11	5	NW_017371514.1	47	93	10412787	1	1	FOR	12445687	47	PREDICTED: tyrosine-protein kinase SgK223 [Sclero	0.002	2	XP_018610959.1	15	100	949	3	1	FOR	1265	15
100224121	69	Unknown product	st			Salmo salar tyrosine-protein kinase SgK223-like (LOC106568434), transcript	4E-012	XM_014138761.1	73.8	44	6548	95		1	2	0	3411	3	1		N		FOR
100159182	69	Unknown product	st			Salmo salar tyrosine-protein kinase Fyn-like (LOC106593574), mRNA	9E-007	XM_014184924.1	56	51	1466	88		4	6	0	346	3	1		N		FOR		Scleropages formosus breed golden arowana unplace	4e-05	1	NW_017371543.1	25	100	635927	15	1	REV	6725481	25
100218072	69	Unknown product	cs			Salmo salar tropomyosin alpha-3 chain-like (LOC106580396), transcript variant	6E-017	XM_014161408.1	89.7	60	1390	93		4	4	0	731	5	1		N		FOR		Scleropages formosus breed golden arowana unplace	0.0002	1	NW_017371832.1	68	83	185998	1	1	FOR	8961471	68
100213058	69	Unknown product	tm			Salmo salar tRNA methyltransferase 61B (trmt61b), transcript variant X1, mRNA	0.052	XM_014126148.1	40.1	19	2004	100		1	0	0	581	6	1		N		FOR		Scleropages formosus breed golden arowana unplace	0.0006	3	NW_017371523.1	27	96	2475770	1	1	FOR	5725001	27
100213059	69	Unknown product	tm			Salmo salar tRNA methyltransferase 61B (trmt61b), transcript variant X1, mRNA	0.052	XM_014126148.1	40.1	19	2004	100		1	0	0	581	6	1		N		FOR
100220107	69	Unknown product	prot			Salmo salar tripartite motif containing 36 (trim36), transcript variant X1, mRNA	0.013	XM_014172518.1	42.1	20	4991	100			0	0	1418	12	1		N		FOR
100220826	69	Unknown product	tr			Salmo salar transient receptor potential cation channel subfamily M member	4E-009	XM_014160631.1	63.9	47	9893	91			4	0	2791	1	1		N		FOR
100225528	69	XM_014193061.1 PREDICTED: Salmo salar transcription factor MafK-like (LOC106601120) mRNA	tf	REFSEQMRNA	9e-07	Salmo salar transcription factor MafK-like (LOC106601120), mRNA	9E-007	XM_014193061.1	56	47	4470	89		1	5	0	546	1	1		N		REV		Scleropages formosus breed golden arowana unplace	3e-09	5	NW_017371638.1	40	95	2849186	1	1	FOR	3660955	40
100225488	69	Unknown product	tf			Salmo salar transcription factor MafK-like (LOC106601120), mRNA	9E-007	XM_014193061.1	56	47	4470	89		1	5	0	546	1	1		N		REV
100188584	69	Unknown product	st			Salmo salar thyroid hormone receptor interactor 11 (trip11), mRNA	0.013	XM_014211716.1	42.1	24	6993	96			1	0	3683	1	1		N		FOR
100222745	69	XM_020055506.1 PREDICTED: Esox lucius inositol 145-trisphosphate receptor type 1 (LOC105017006) mRNA	st	REFSEQMRNA	1e-08	Salmo salar target of Nesh-SH3-like (LOC106574775), transcript variant X1, mRNA	0.052	XM_014150827.1	40.1	19	5057	100			0	0	30	1	1		N		REV		Scleropages formosus breed golden arowana unplace	3e-06	5	NW_017371959.1	39	92	822280	1	1	FOR	4495564	39
100222753	69	Unknown product	st			Salmo salar target of Nesh-SH3-like (LOC106574775), transcript variant X1, mRNA	0.052	XM_014150827.1	40.1	19	5057	100			0	0	30	1	1		N		REV
100222759	69	XM_016530669.1 PREDICTED: Sinocyclocheilus rhinocerous synapsin-3-like (LOC107722344) mRNA	st	REFSEQMRNA	1e-11	Salmo salar synapsin III (syn3), partial mRNA	4E-012	XM_014207499.1	73.8	52	1334	92		4	4	0	738	4	1		N		REV		Scleropages formosus breed golden arowana unplace	6e-07	3	NW_017372251.1	40	92	312855	17	1	REV	1144316	40	PREDICTED: synapsin-3-like [Scleropages formosus] 42 2e-004	0.0002	5	XP_018621481.1	22	86	197	3	1	REV	532	22
100227665	69	Unknown product	cs			Salmo salar spectrin beta chain, non-erythrocytic 1-like (LOC106584953),	9E-010	XM_014170641.1	65.9	40	8450	95			2	0	511	1	1		N		REV
100227798	69	Unknown product	cs			Salmo salar spectrin beta chain, erythrocytic-like (LOC106611276), transcript	2E-007	XM_014211314.1	58	40	7437	92		1	3	0	628	1	1		N		REV		Scleropages formosus breed golden arowana unplace	0.002	2	NW_017371612.1	42	88	2429357	1	1	FOR	4226860	42
100227799	69	Unknown product	cs			Salmo salar spectrin beta chain, erythrocytic-like (LOC106611276), transcript	2E-007	XM_014211314.1	58	40	7437	92		1	3	0	628	1	1		N		REV		Scleropages formosus breed golden arowana unplace	0.002	5	NW_017371735.1	42	88	9542935	1	1	FOR	9752699	42
100225948	69	Unknown product	prot			Salmo salar son of sevenless homolog 1-like (LOC106584773), transcript variant	0.013	XM_014170329.1	42.1	28	5273	93		1	2	0	1592	1	1		N		FOR		Scleropages formosus breed golden arowana unplace	4e-05	2	NW_017371582.1	29	96	1252677	1	1	FOR	5080462	29
100225933	69	XM_018741353.1 PREDICTED: Scleropages formosus E3 ubiquitin-protein ligase RNF31-like (LOC108927796) transcript variant X1 mRNA	prot	REFSEQNUC	1e-08	Salmo salar son of sevenless homolog 1-like (LOC106564790), transcript variant	9E-010	XM_014131166.1	65.9	40	7765	95		1	2	0	1080	1	1		N		FOR		Scleropages formosus breed golden arowana unplace	1e-08	3	NW_017371593.1	39	94	4169166	1	1	FOR	9919444	39	PREDICTED: E3 ubiquitin-protein ligase RNF31-like	0.045	2	XP_018596869.1	13	100	915	1	1	FOR	1103	13
100225943	69	XM_014131166.1 PREDICTED: Salmo salar son of sevenless homolog 1-like (LOC106564790) transcript variant X1 mRNA	prot	REFSEQMRNA	4e-12	Salmo salar son of sevenless homolog 1-like (LOC106564790), transcript variant	9E-010	XM_014131166.1	65.9	40	7765	95		1	2	0	1080	1	1		N		FOR		Scleropages formosus breed golden arowana unplace	2e-07	5	NW_017371787.1	41	92	1228632	1	1	FOR	9812283	41
100225942	69	Unknown product	prot			Salmo salar son of sevenless homolog 1-like (LOC106564790), transcript variant	4E-012	XM_014131166.1	73.8	40	7765	97		1	1	0	1080	1	1		N		FOR		Scleropages formosus breed golden arowana unplace	2e-07	5	NW_017371582.1	41	92	1241998	1	1	FOR	5080462	41
100225942	69	Unknown product	prot			Salmo salar son of sevenless homolog 1-like (LOC106564790), transcript variant	9E-010	XM_014131166.1	65.9	40	7765	95		1	2	0	1080	1	1		N		FOR		Scleropages formosus breed golden arowana unplace	2e-07	5	NW_017371582.1	41	92	1241998	1	1	FOR	5080462	41
100224379	69	Unknown product	tr			Salmo salar sodium-dependent neutral amino acid transporter SLC6A17-like	2E-010	XM_014133010.1	67.9	49	4281	92		1	4	0	4158	1	1		N		FOR
100225954	69	XM_018733189.1 PREDICTED: Scleropages formosus serine/threonine-protein phosphatase 2B catalytic subunit alpha isoform-like (LOC108922816)	st	REFSEQNUC	1e-14	Salmo salar serine/threonine-protein phosphatase 2B catalytic subunit alpha	8E-004	XM_014129375.1	46.1	38	3565	89		1	4	0	1552	7	1		N		REV		Scleropages formosus breed golden arowana unplace	1e-14	4	NW_017371539.1	45	97	8716436	1	1	REV	9171075	45
100225953	69	XM_018733189.1 PREDICTED: Scleropages formosus serine/threonine-protein phosphatase 2B catalytic subunit alpha isoform-like (LOC108922816)	st	REFSEQNUC	2e-07	Salmo salar serine/threonine-protein phosphatase 2B catalytic subunit alpha	5E-005	XM_014196148.1	50.1	44	3639	88		1	5	0	1613	1	1		N		REV		Scleropages formosus breed golden arowana unplace	2e-07	5	NW_017371539.1	45	91	8716436	1	1	REV	9171075	45
100225949	69	Unknown product	met			Salmo salar serine/threonine-protein phosphatase 2B catalytic subunit alpha	8E-004	XM_014129375.1	46.1	38	3565	89		1	4	0	1552	7	1		N		REV
100225762	69	NW_017371683.1 Scleropages formosus breed golden arowana unplaced genomic scaffold ASM162426v1 scaffold262 whole genome shotgun sequence	st	REFSEQNUC	5e-29	Salmo salar serine/threonine-protein kinase SBK1-like (LOC106601460), transcript	9E-007	XM_014193679.1	56	35	4259	94		1	2	0	665	10	1		N		FOR		Scleropages formosus breed golden arowana unplace	5e-29	4	NW_017371683.1	69	98	35602	1	1	FOR	207551	69	PREDICTED: CXXC-type zinc finger protein 4 [Scler	2e-06	2	XP_018591288.1	22	95	137	2	1	REV	289	22
100213220	69	XM_014175794.1 PREDICTED: Salmo salar serine/threonine-protein kinase N2-like (LOC106587417) transcript variant X1 mRNA	st	REFSEQMRNA	1e-18	Salmo salar serine/threonine-protein kinase N2-like (LOC106587417), transcript	1E-018	XM_014175794.1	95.6	47	5194	100		1	0	0	802	12	1		N		FOR		Scleropages formosus breed golden arowana unplace	1e-14	5	NW_017371981.1	53	94	896922	7	1	FOR	9545055	53	PREDICTED: serine/threonine-protein kinase N1-lik	0.002	12	XP_018612403.1	20	90	185	3	1	FOR	950	20
100213208	69	Unknown product	st			Salmo salar serine/threonine-protein kinase N2-like (LOC106587417), transcript	1E-018	XM_014175794.1	95.6	47	5194	100		1	0	0	802	12	1		N		FOR
100195759	69	Unknown product	st			Salmo salar serine/threonine-protein kinase BRSK2-like (LOC106561909),	1E-005	XM_014126249.1	52	41	3458	90		1	4	0	1275	13	1		N		REV
100224281	69	Unknown product	st			Salmo salar serine/threonine-protein kinase 38-like (LOC106609511), mRNA	0.013	XM_014208413.1	42.1	24	2828	96		1	1	0	575	4	1		N		FOR
100228421	69	Unknown product	met			Salmo salar sarcosine dehydrogenase (sardh), transcript variant X1, mRNA	0.052	XM_014125677.1	40.1	19	4354	100			0	0	2660	4	1		N		FOR		Scleropages formosus breed golden arowana unplace	0.01	1	NW_017372011.1	21	100	1713146	21	1	REV	3880315	21
100216468	69	Unknown product	tf			Salmo salar ring finger protein 43 (rnf43), mRNA	0.052	XM_014136583.1	40.1	27	5500	92		1	2	0	2141	1	1		N		FOR
100224869	69	Unknown product	tf			Salmo salar ring finger protein 43 (rnf43), mRNA	0.013	XM_014136583.1	42.1	28	5500	93		1	2	0	2141	1	1		N		FOR
100188926	69	Unknown product	st			Salmo salar rho GTPase-activating protein 44-like (LOC106589273), transcript	2E-007	XM_014179015.1	58	36	4910	94		1	2	0	1563	1	1		N		FOR
100220037	69	XM_018746851.1 PREDICTED: Scleropages formosus fibroblast growth factor receptor substrate 3-like (LOC108931209) mRNA	st	REFSEQNUC	2e-13	Salmo salar rho GTPase-activating protein 44-like (LOC106579296), transcript	0.052	XM_014159084.1	40.1	19	6975	100			0	0	1100	1	1		N		FOR		Scleropages formosus breed golden arowana unplace	2e-13	2	NW_017371676.1	51	94	565971	1	1	REV	955532	51	PREDICTED: fibroblast growth factor receptor subs	0.0001	1	XP_018602367.1	16	93	241	3	1	REV	475	16
100220385	69	Unknown product	tm			Salmo salar replication factor C (activator 1) 3, 38kDa (rfc3), transcript	1E-005	XM_014198349.1	52	41	1348	90		3	4	0	582	2	1		N		REV		Scleropages formosus breed golden arowana unplace	3e-06	3	NW_017371926.1	43	90	338352	1	1	FOR	10599567	43	PREDICTED: replication factor C subunit 3 isoform	0.043	2	XP_018610725.1	14	100	159	2	1	REV	356	14
100220381	69	Unknown product	tm			Salmo salar replication factor C (activator 1) 3, 38kDa (rfc3), transcript	1E-005	XM_014198349.1	52	41	1348	90		3	4	0	582	2	1		N		REV
100217654	69	Unknown product	tm			Salmo salar regulator of nonsense transcripts 1-like (LOC106573910), transcript	0.052	XM_014149362.1	40.1	19	6415	100			0	0	2284	1	1		N		FOR
100222031	69	XM_018737946.1 PREDICTED: Scleropages formosus regulator of G-protein signaling 12 (rgs12) mRNA	st	REFSEQNUC	5e-23	Salmo salar regulator of G-protein signaling 12-like (LOC106594142), partial	4E-018	XM_014185504.1	93.7	66	949	92		7	5	0	524	3	1		N		FOR		PREDICTED: Scleropages formosus regulator of G-pr	5e-23	5	XM_018737946.1	67	95	2639	1	1	FOR	3716	67	PREDICTED: regulator of G-protein signaling 12 [S	2e-06	9	XP_018593462.1	22	100	808	3	1	FOR	1152	22
100226283	69	Unknown product	st			Salmo salar receptor-type tyrosine-protein phosphatase U-like (LOC106570261),	2E-004	XM_014142377.1	48.1	27	6551	96			1	0	384	8	1		N		REV		Scleropages formosus breed golden arowana unplace	0.002	2	NW_017371522.1	30	93	1419624	1	1	REV	2416893	30
100226287	69	Unknown product	st			Salmo salar receptor-type tyrosine-protein phosphatase U-like (LOC106570261),	2E-004	XM_014142377.1	48.1	27	6551	96			1	0	384	8	1		N		REV
100220167	69	XM_018735114.1 PREDICTED: Scleropages formosus protein tyrosine phosphatase non-receptor type 14 (ptpn14) mRNA	st	REFSEQNUC	2e-10	Salmo salar receptor-type tyrosine-protein phosphatase epsilon-like	0.052	XM_014204316.1	40.1	19	3375	100		1	0	0	1579	1	1		N		REV		Scleropages formosus breed golden arowana unplace	2e-10	2	NW_017371550.1	50	92	976041	1	1	FOR	6440343	50	PREDICTED: tyrosine-protein phosphatase non-recep	0.001	1	XP_018590630.1	21	80	1061	2	1	REV	1127	21
100220164	69	Unknown product	st			Salmo salar receptor-type tyrosine-protein phosphatase epsilon-like	0.052	XM_014204316.1	40.1	19	3375	100		1	0	0	1579	1	1		N		REV		Scleropages formosus breed golden arowana unplace	3e-09	2	NW_017371615.1	44	93	919531	1	1	FOR	1955842	44	PREDICTED: LOW QUALITY PROTEIN: activating molecu	0.002	1	XP_018598891.1	19	84	512	3	1	FOR	1409	19
100213143	69	Unknown product	st			Salmo salar receptor accessory protein 3 (reep3), mRNA	9E-007	NM_001140381.1	56	39	2270	92		2	3	0	470	4	1		N		FOR
100159377	69	NW_017371543.1 Scleropages formosus breed golden arowana unplaced genomic scaffold ASM162426v1 scaffold133 whole genome shotgun sequence	met/energy	REFSEQNUC	5e-26	Salmo salar pyruvate carboxylase, mitochondrial-like (LOC106603157), transcript	4E-012	XM_014196464.1	73.8	64	5985	89		1	7	0	540	5	1		N		FOR		Scleropages formosus breed golden arowana unplace	5e-26	2	NW_017371543.1	68	97	3408571	2	1	FOR	6725481	68	PREDICTED: leucine-rich repeats and immunoglobuli	7e-05	1	XP_018589606.1	21	100	209	7	1	FOR	851	21
100203559	69	Unknown product	st			Salmo salar protein Wnt-10b-like (LOC106572675), mRNA	2E-007	XM_014147057.1	58	64	3774	86		2	9	0	675	1	1		N		REV		Scleropages formosus breed golden arowana unplace	6e-07	2	NW_017372100.1	56	87	10806155	1	1	REV	11905169	56	PREDICTED: protein Wnt-10b [Scleropages formosus] 50 8e-007	8e-07	1	XP_018615856.1	22	100	164	3	1	REV	425	22
100203545	69	Unknown product	st			Salmo salar protein Wnt-10b-like (LOC106572675), mRNA	2E-007	XM_014147057.1	58	64	3774	86		2	9	0	675	1	1		N		REV		Scleropages formosus breed golden arowana unplace	2e-07	5	NW_017371543.1	69	85	4067186	1	1	FOR	6725481	69
100225966	69	Unknown product	uk			Salmo salar protein RCC2 homolog (LOC106572245), transcript variant X1, mRNA	2E-004	XM_014146269.1	48.1	35	3896	91		1	3	0	426	8	1		N		FOR		Scleropages formosus breed golden arowana unplace	1e-05	5	NW_017371926.1	42	90	10487541	6	1	REV	10599567	42
100222638	69	Unknown product	imm			Salmo salar protein PRRC2B-like (LOC106563257), transcript variant X1, mRNA	2E-004	XM_014128674.1	48.1	35	9361	91			3	0	387	3	1		N		FOR		Scleropages formosus breed golden arowana unplace	0.002	2	NW_017371583.1	22	100	1685301	1	1	FOR	2577162	22
100189701	69	Unknown product	met			Salmo salar protein phosphatase 1H-like (LOC106582733), transcript variant X1,	0.003	XM_014166107.1	44.1	21	3052	100		1	0	0	455	9	1		N		FOR		Scleropages formosus breed golden arowana unplace	0.038	5	NW_017371789.1	32	90	362733	1	1	REV	438530	32
100225414	69	Unknown product	st			Salmo salar protein kinase N3 (pkn3), mRNA	9E-007	XM_014143065.1	56	35	4488	94		1	2	0	810	3	1		N		FOR		Scleropages formosus breed golden arowana unplace	1e-05	5	NW_017371527.1	30	96	4331192	9	1	FOR	5213442	30
100225412	69	Unknown product	st			Salmo salar protein kinase N3 (pkn3), mRNA	2E-004	XM_014143065.1	48.1	35	4488	91		1	3	0	810	3	1		N		FOR
100221789	69	Unknown product	met			Salmo salar probable fructose-2,6-bisphosphatase TIGAR A (LOC106561357),	0.013	XM_014125218.1	42.1	20	1206	100		2	0	0	208	1	1		N		REV		Scleropages formosus breed golden arowana unplace	0.038	1	NW_017372081.1	20	100	1624970	4	1	FOR	2780922	20
100228801	69	XM_013136216.2 PREDICTED: Esox lucius potassium voltage-gated channel subfamily A member 2-like (LOC105008134) mRNA	tr	REFSEQMRNA	1e-08	Salmo salar potassium voltage-gated channel subfamily C member 1-like	8E-004	XM_014158821.1	46.1	34	3043	91		1	3	0	1591	1	1		N		FOR		Scleropages formosus breed golden arowana unplace	3e-06	5	NW_017372435.1	35	94	6194308	1	1	REV	7264553	35
100203252	69	Unknown product	cs			Salmo salar plectin (plec), transcript variant X1, mRNA	0.013	XM_014141387.1	42.1	20	16767	100			0	0	794	1	1		N		REV
100220121	69	XM_019361711.1 PREDICTED: Oreochromis niloticus ATPase phospholipid transporting 8B4 () (atp8b4) transcript variant X1 mRNA	tr	REFSEQMRNA	9e-10	Salmo salar phospholipid-transporting ATPase ID-like (LOC106561758), mRNA	6E-008	XM_014125995.1	60	45	3387	91		1	4	0	2713	9	1		N		REV		Scleropages formosus breed golden arowana unplace	2e-10	5	NW_017372219.1	54	90	1701133	1	1	REV	2254388	54	PREDICTED: probable phospholipid-transporting ATP	0.005	24	XP_018619170.1	17	100	876	3	1	REV	1230	17
100159233	69	NW_017371553.1 Scleropages formosus breed golden arowana unplaced genomic scaffold ASM162426v1 scaffold142 whole genome shotgun sequence	tr	REFSEQNUC	5e-29	Salmo salar phosphatidylinositol-binding clathrin assembly protein-like	4E-021	XM_014136895.1	103	67	3712	94		2	4	0	2107	2	1		N		FOR		Scleropages formosus breed golden arowana unplace	5e-29	2	NW_017371553.1	69	98	6978228	1	1	FOR	8898194	69	PREDICTED: vascular endothelial growth factor C [	1e-08	16	XP_018591149.1	22	100	159	3	1	REV	396	22
100223016	69	Unknown product	enz			Salmo salar pappalysin-1-like (LOC106565903), transcript variant X1, mRNA	0.052	XM_014133580.1	40.1	19	9386	100			0	0	6754	20	1		N		REV
100220131	69	Unknown product	st			Salmo salar numb-like protein (LOC106612624), transcript variant X1, mRNA	8E-004	XM_014213961.1	46.1	26	4640	96		1	1	0	320	5	1		N		FOR		Scleropages formosus breed golden arowana unplace	3e-09	5	NW_017372338.1	44	93	278449	1	1	FOR	9196513	44	PREDICTED: disheveled-associated activator of mor	0.059	5	XP_018586892.1	16	75	564	7	1	REV	1081	16
100220131	69	Unknown product	st			Salmo salar numb-like protein (LOC106612624), transcript variant X1, mRNA	8E-004	XM_014213961.1	46.1	26	4640	96		1	1	0	320	5	1		N		FOR		Scleropages formosus breed golden arowana unplace	3e-09	5	NW_017372338.1	44	93	278449	1	1	FOR	9196513	44	PREDICTED: disheveled-associated activator of mor	0.059	5	XP_018586892.1	16	75	564	7	1	REV	1081	16
100220128	69	Unknown product	st			Salmo salar numb-like protein (LOC106612624), transcript variant X1, mRNA	8E-004	XM_014213961.1	46.1	26	4640	96		1	1	0	320	5	1		N		FOR		Scleropages formosus breed golden arowana unplace	3e-06	1	NW_017371616.1	27	100	1209405	1	1	REV	9007450	27
100212933	69	Unknown product	nr			Salmo salar nuclear receptor ROR-beta-like (LOC106580068), mRNA	0.013	XM_014160683.1	42.1	24	2924	96		1	1	0	31	9	1		N		FOR		Scleropages formosus breed golden arowana unplace	1e-08	1	NW_017371593.1	35	97	1698553	9	1	REV	9919444	35
100203857	69	XM_018725729.1 PREDICTED: Scleropages formosus transcriptional enhancer factor TEF-5-like (LOC108918462) transcript variant X4 mRNA	tm	REFSEQNUC	2e-25	Salmo salar nuclear factor of activated T-cells 5-like (LOC106562092),	2E-020	XM_014126664.1	101	66	6119	94		1	4	0	1121	3	1		N		REV		Scleropages formosus breed golden arowana unplace	1e-26	5	NW_017372270.1	69	97	571759	1	1	FOR	11069196	69	PREDICTED: transcriptional enhancer factor TEF-5-	9e-05	21	XP_018616003.1	22	95	70	3	1	FOR	433	22
100218174	69	NW_017372109.1 Scleropages formosus breed golden arowana unplaced genomic scaffold ASM162426v1 scaffold67 whole genome shotgun sequence	tm	REFSEQNUC	3e-24	Salmo salar nuclear factor of activated T-cells 5-like (LOC106562092),	2E-020	XM_014126664.1	101	66	6119	94		1	4	0	560	1	1		N		FOR		Scleropages formosus breed golden arowana unplace	3e-24	1	NW_017372109.1	69	95	4776301	1	1	FOR	7360143	69
100190061	69	Unknown product	nr			Salmo salar nuclear factor 1 C-type-like (LOC106584361), transcript variant X1,	2E-004	XM_014169581.1	48.1	47	2455	87		2	6	0	1530	5	1		N		REV
100220363	69	Unknown product	st			Salmo salar nitrogen permease regulator 3-like protein (LOC106601082),	3E-006	XM_014192986.1	54	38	2855	92		1	3	0	910	1	1		N		REV		Scleropages formosus breed golden arowana unplace	0.0006	3	NW_017371561.1	39	89	1206436	3	1	REV	10166745	39	PREDICTED: TBC1 domain family member 9 isoform X1	0.073	4	XP_018591407.1	13	100	163	2	1	REV	1271	13
100159491	69	NW_017372153.1 Scleropages formosus breed golden arowana unplaced genomic scaffold ASM162426v1 scaffold71 whole genome shotgun sequence	enz/protease	REFSEQNUC	5e-29	Salmo salar neurotrypsin-like (LOC106606783), mRNA	9E-010	XM_014203142.1	65.9	68	4339	86		2	9	0	2589	1	1		N		FOR		Scleropages formosus breed golden arowana unplace	5e-29	2	NW_017372153.1	69	98	4685562	1	1	FOR	9761308	69
100218149	69	NW_017371831.1 Scleropages formosus breed golden arowana unplaced genomic scaffold ASM162426v1 scaffold4 whole genome shotgun sequence	st	REFSEQNUC	2e-19	Salmo salar neurexin-2-like (LOC106577539), transcript variant X1, mRNA	2E-017	XM_014155653.1	91.7	53	7937	96		1	2	0	3529	16	1		N		FOR		Scleropages formosus breed golden arowana unplace	2e-19	3	NW_017371831.1	69	92	2033855	1	1	REV	11854972	69	PREDICTED: neurexin-2-beta isoform X1 [Scleropage	7e-08	25	XP_018607640.1	22	100	139	3	1	FOR	774	22
100218150	69	NW_017371831.1 Scleropages formosus breed golden arowana unplaced genomic scaffold ASM162426v1 scaffold4 whole genome shotgun sequence	st	REFSEQNUC	2e-19	Salmo salar neurexin-2-like (LOC106577539), transcript variant X1, mRNA	2E-017	XM_014155653.1	91.7	53	7937	96		1	2	0	3529	16	1		N		FOR		Scleropages formosus breed golden arowana unplace	2e-19	3	NW_017371831.1	69	92	2033855	1	1	REV	11854972	69	PREDICTED: neurexin-2-beta isoform X1 [Scleropage	7e-08	25	XP_018607640.1	22	100	139	3	1	FOR	774	22
100218144	69	XM_018760262.1 PREDICTED: Scleropages formosus SRC proto-oncogene non-receptor tyrosine kinase (src) mRNA	st	REFSEQNUC	3e-18	Salmo salar neurexin-2-like (LOC106563664), mRNA	6E-017	XM_014129437.1	89.7	68	5393	91		1	6	0	4588	1	1		N		FOR		Scleropages formosus breed golden arowana unplace	3e-18	5	NW_017372100.1	59	94	5824813	8	1	FOR	11905169	59	PREDICTED: proto-oncogene tyrosine-protein kinase	3e-06	25	XP_018611588.1	22	100	370	2	1	FOR	531	22
100218103	69	XM_014196133.1 PREDICTED: Salmo salar neurexin 3 (nrxn3) transcript variant X1 mRNA	st	REFSEQMRNA	1e-21	Salmo salar neurexin 3 (nrxn3), transcript variant X1, mRNA	3E-019	XM_014196133.1	97.6	68	7506	92		1	5	0	3517	1	1		N		REV		Scleropages formosus breed golden arowana unplace	1e-14	5	NW_017372338.1	65	90	3167704	1	1	REV	9196513	65	PREDICTED: neurexin-3a isoform X1 [Scleropages fo	0.0002	25	XP_018583047.1	22	90	886	3	1	REV	1675	22
100218101	69	XM_016521293.1 PREDICTED: Sinocyclocheilus rhinocerous COUP transcription factor 2-like (LOC107715214) mRNA	tf	REFSEQMRNA	4e-27	Salmo salar neurexin 3 (nrxn3), transcript variant X1, mRNA	1E-021	XM_014196133.1	105	68	7506	94		1	4	0	3517	1	1		N		REV		Scleropages formosus breed golden arowana unplace	1e-26	5	NW_017371574.1	69	97	1229871	1	1	FOR	3815212	69	PREDICTED: COUP transcription factor 2-like [Scle	8e-07	5	XP_018594757.1	21	100	155	5	1	FOR	421	21
100215869	69	Unknown product	imm			Salmo salar netrin-1-like (LOC106607062), mRNA	2E-004	XM_014203636.1	48.1	27	4511	96		1	1	0	1151	1	1		N		FOR
100215904	69	Unknown product	imm			Salmo salar netrin-1-like (LOC106607062), mRNA	0.052	XM_014203636.1	40.1	27	4511	92		1	2	0	1151	1	1		N		FOR
100196729	69	Unknown product	met			Salmo salar molybdenum cofactor biosynthesis protein 1 (LOC100196496),	0.013	XM_014126167.1	42.1	24	3004	96		1	1	0	1338	5	1		N		FOR
100225405	69	Unknown product	tf			Salmo salar MKL/myocardin-like protein 1 (LOC106608977), transcript variant X1,	3E-006	XM_014207269.1	54	38	4373	92		1	3	0	1701	3	1		N		FOR		Scleropages formosus breed golden arowana unplace	0.01	5	NW_017371570.1	29	93	222103	3	1	FOR	4718742	29
100225403	69	Unknown product	tf			Salmo salar MKL/myocardin-like protein 1 (LOC106608977), transcript variant X1,	1E-008	XM_014207269.1	61.9	38	4373	94		1	2	0	1701	3	1		N		FOR
100215309	69	Unknown product	tf			Salmo salar minichromosome maintenance 10 replication initiation factor (mcm10),	0.003	XM_014207910.1	44.1	25	3105	96		1	1	0	439	1	1		N		REV
100212848	69	Unknown product	prot			Salmo salar midnolin-like (LOC106573601), mRNA	6E-011	XM_014148791.1	69.9	46	5200	93		1	3	0	1414	1	1		N		FOR														PREDICTED: LOW QUALITY PROTEIN: midnolin-like [Sc	0.056	1	XP_018583712.1	16	87	358	3	1	FOR	530	16
100222053	69	NW_017371642.1 Scleropages formosus breed golden arowana unplaced genomic scaffold ASM162426v1 scaffold224 whole genome shotgun sequence	tf	REFSEQNUC	5e-17	Salmo salar MDS1 and EVI1 complex locus protein EVI1-like (LOC106612562),	2E-020	XM_014213815.1	101	50	7158	100		1	0	0	1726	14	1		N		FOR		Scleropages formosus breed golden arowana unplace	5e-17	5	NW_017371642.1	69	91	840854	1	1	REV	1437299	69	PREDICTED: lamin [Scleropages formosus] 45 2e-005	2e-05	5	XP_018595236.1	22	95	26	3	1	FOR	642	22
100159312	69	NW_017371926.1 Scleropages formosus breed golden arowana unplaced genomic scaffold ASM162426v1 scaffold49 whole genome shotgun sequence	imm	REFSEQNUC	3e-27	Salmo salar leucine-rich repeats and immunoglobulin-like domains protein 1	2E-023	XM_014133624.1	111	63	4749	96		1	2	0	1149	6	1		N		FOR		Scleropages formosus breed golden arowana unplace	3e-27	5	NW_017371926.1	66	98	7308571	1	1	REV	10599567	66	PREDICTED: phosphatidylinositol-binding clathrin	5e-06	20	XP_018610773.1	22	100	717	2	1	FOR	744	22
100214135	69	Unknown product	st			Salmo salar leucine-rich repeat-containing protein 4C-like (LOC106573348),	2E-004	XM_014148319.1	48.1	23	5120	100			0	0	2687	1	1		N		FOR		Scleropages formosus breed golden arowana unplace	1e-05	2	NW_017371680.1	38	92	5468389	3	1	REV	10105622	38
100226587	69	Unknown product	st			Salmo salar leucine-rich repeat transmembrane neuronal protein 1-like	0.013	XM_014195598.1	42.1	32	3719	90		1	3	0	1923	4	1		N		REV		Scleropages formosus breed golden arowana unplace	0.038	1	NW_017371575.1	24	95	975887	1	1	REV	1597560	24
100226592	69	Unknown product	st			Salmo salar leucine-rich repeat transmembrane neuronal protein 1-like	0.013	XM_014195598.1	42.1	32	3719	90		1	3	0	1923	4	1		N		REV		Scleropages formosus breed golden arowana unplace	0.0002	2	NW_017371553.1	36	91	5878354	1	1	FOR	8898194	36
100222052	69	NW_017371642.1 Scleropages formosus breed golden arowana unplaced genomic scaffold ASM162426v1 scaffold224 whole genome shotgun sequence	cs	REFSEQNUC	8e-22	Salmo salar lamin-A-like (LOC106605311), transcript variant X1, mRNA	2E-014	XM_014200790.1	81.8	68	4627	89		1	7	0	365	1	1		N		FOR		Scleropages formosus breed golden arowana unplace	8e-22	5	NW_017371642.1	69	94	840854	1	1	REV	1437299	69	PREDICTED: lamin [Scleropages formosus] 45 2e-005	2e-05	5	XP_018595236.1	22	95	26	3	1	FOR	642	22
100222053	69	NW_017371642.1 Scleropages formosus breed golden arowana unplaced genomic scaffold ASM162426v1 scaffold224 whole genome shotgun sequence	cs	REFSEQNUC	5e-17	Salmo salar lamin-A-like (LOC106605311), transcript variant X1, mRNA	3E-019	XM_014200790.1	97.6	68	4627	92		1	5	0	365	1	1		N		FOR		Scleropages formosus breed golden arowana unplace	5e-17	5	NW_017371642.1	69	91	840854	1	1	REV	1437299	69	PREDICTED: lamin [Scleropages formosus] 45 2e-005	2e-05	5	XP_018595236.1	22	95	26	3	1	FOR	642	22
100222054	69	XM_014200790.1 PREDICTED: Salmo salar lamin-A-like (LOC106605311) transcript variant X1 mRNA	cs	REFSEQMRNA	3e-19	Salmo salar lamin-A-like (LOC106605311), transcript variant X1, mRNA	2E-014	XM_014200790.1	81.8	68	4627	89		1	7	0	365	1	1		N		FOR		Scleropages formosus breed golden arowana unplace	5e-17	5	NW_017371642.1	69	91	840854	1	1	REV	1437299	69	PREDICTED: lamin [Scleropages formosus] 45 2e-005	2e-05	5	XP_018595236.1	22	95	26	3	1	FOR	642	22
100222048	69	NW_017371637.1 Scleropages formosus breed golden arowana unplaced genomic scaffold ASM162426v1 scaffold219 whole genome shotgun sequence	cs	REFSEQNUC	7e-16	Salmo salar lamin-A-like (LOC106605311), transcript variant X1, mRNA	3E-019	XM_014200790.1	97.6	68	4627	92		1	5	0	365	1	1		N		FOR		Scleropages formosus breed golden arowana unplace	7e-16	1	NW_017371637.1	59	93	358283	1	1	REV	905225	59
100213012	69	Unknown product	cs			Salmo salar kinesin-like protein KIF26A (LOC106595507), transcript variant X1,	5E-005	XM_014186901.1	50.1	28	8663	96			1	0	2732	3	1		N		FOR
100213017	69	Unknown product	cs			Salmo salar kinesin-like protein KIF26A (LOC106595507), transcript variant X1,	5E-005	XM_014186901.1	50.1	28	8663	96			1	0	2732	3	1		N		FOR
100220061	69	Unknown product	cs			Salmo salar kinesin light chain 1-like (LOC106564808), transcript variant X1,	1E-005	XM_014131226.1	52	25	2366	100		1	0	0	1599	7	1		N		FOR		Scleropages formosus breed golden arowana unplace	1e-08	4	NW_017372230.1	39	94	1741752	1	1	REV	2231267	39
100220063	69	Unknown product	cs			Salmo salar kinesin light chain 1-like (LOC106564808), transcript variant X1,	1E-005	XM_014131226.1	52	25	2366	100		1	0	0	1599	7	1		N		FOR		Scleropages formosus breed golden arowana unplace	2e-07	5	NW_017372338.1	29	100	5385508	4	1	REV	9196513	29
100210864	69	NW_017372239.1 Scleropages formosus breed golden arowana unplaced genomic scaffold ASM162426v1 scaffold8 whole genome shotgun sequence	uc	REFSEQNUC	3e-12	Salmo salar KIAA0100 ortholog (kiaa0100), transcript variant X1, mRNA	3E-019	XM_014214262.1	97.6	68	9379	92		1	5	0	5687	1	1		N		FOR		Scleropages formosus breed golden arowana unplace	3e-12	5	NW_017372239.1	69	88	9062007	1	1	FOR	9302074	69	PREDICTED: C2 domain-containing protein 5 isoform	2e-06	14	XP_018611533.1	22	100	224	3	1	FOR	1111	22
100222819	69	Unknown product	prot			Salmo salar kelch-like protein 33 (LOC106577826), mRNA	2E-007	XM_014156187.1	58	36	5281	94		1	2	0	2056	4	1		N		FOR		Scleropages formosus breed golden arowana unplace	1e-05	4	NW_017372163.1	38	92	15604046	2	1	REV	16110036	38
100222820	69	Unknown product	prot			Salmo salar kelch-like protein 33 (LOC106577826), mRNA	5E-005	XM_014156187.1	50.1	36	5281	91		1	3	0	2056	4	1		N		FOR		Scleropages formosus breed golden arowana unplace	1e-05	3	NW_017372163.1	38	92	15604046	2	2	REV	16110036	63
100195450	69	Unknown product	st			Salmo salar host cell factor 2-like (LOC106609287), transcript variant X1, mRNA	1E-005	XM_014207923.1	52	33	3574	94		1	2	0	1235	1	1		N		REV
100222063	69	XM_020051536.1 PREDICTED: Esox lucius PR/SET domain 16 (prdm16) mRNA	tf	REFSEQMRNA	1e-21	Salmo salar homeobox protein otx5-A-like (LOC106580838), mRNA	2E-014	XM_014162315.1	81.8	68	2728	89		3	7	0	1232	1	1		N		REV		Scleropages formosus breed golden arowana unplace	7e-19	5	NW_017371530.1	64	93	272102	1	1	REV	1091886	64	PREDICTED: MDS1 and EVI1 complex locus protein EV	6e-06	8	XP_018587648.1	19	100	370	8	1	FOR	1227	19
100222066	69	NW_017371612.1 Scleropages formosus breed golden arowana unplaced genomic scaffold ASM162426v1 scaffold197 whole genome shotgun sequence	tf	REFSEQNUC	5e-17	Salmo salar homeobox protein otx5-A-like (LOC106580838), mRNA	6E-017	XM_014162315.1	89.7	68	2728	91		3	6	0	1232	1	1		N		REV		Scleropages formosus breed golden arowana unplace	5e-17	4	NW_017371612.1	69	91	3802874	1	1	REV	4226860	69	PREDICTED: homeobox protein otx5 isoform X1 [Scle	6e-07	4	XP_018598296.1	22	100	216	2	1	REV	303	22
100222067	69	XM_014162315.1 PREDICTED: Salmo salar homeobox protein otx5-A-like (LOC106580838) mRNA	tf	REFSEQMRNA	6e-17	Salmo salar homeobox protein otx5-A-like (LOC106580838), mRNA	3E-019	XM_014162315.1	97.6	68	2728	92		3	5	0	1232	1	1		N		REV		Scleropages formosus breed golden arowana unplace	3e-12	3	NW_017371612.1	69	88	3802874	1	1	REV	4226860	69	PREDICTED: homeobox protein otx5 isoform X1 [Scle	6e-07	4	XP_018598296.1	22	100	216	2	1	REV	303	22
100222068	69	XM_014162315.1 PREDICTED: Salmo salar homeobox protein otx5-A-like (LOC106580838) mRNA	tf	REFSEQMRNA	3e-19	Salmo salar homeobox protein otx5-A-like (LOC106580838), mRNA	6E-017	XM_014162315.1	89.7	68	2728	91		3	6	0	1232	1	1		N		REV		Scleropages formosus breed golden arowana unplace	5e-17	3	NW_017371612.1	69	91	3802874	1	1	REV	4226860	69	PREDICTED: homeobox protein otx5 isoform X1 [Scle	6e-07	4	XP_018598296.1	22	100	216	2	1	REV	303	22
100223132	69	Unknown product	tm			Salmo salar histone deacetylase 7-like (LOC106583614), mRNA	6E-008	XM_014167998.1	60	29	3546	100		1	0	0	1894	9	1		N		REV		Scleropages formosus breed golden arowana unplace	4e-08	5	NW_017372100.1	38	94	3189700	1	1	REV	11905169	38
100223052	69	Unknown product	tm			Salmo salar histone deacetylase 7-like (LOC106583614), mRNA	6E-008	XM_014167998.1	60	29	3546	100		1	0	0	1894	9	1		N		REV
100225386	69	Unknown product	tm			Salmo salar histone acetyltransferase KAT2A (LOC106600977), mRNA	1E-008	XM_014192789.1	61.9	34	3802	97		1	1	0	1007	1	1		N		FOR		Scleropages formosus breed golden arowana unplace	0.0006	5	NW_017372179.1	31	93	1871552	1	1	FOR	4963493	31
100224516	69	Unknown product	cs			Salmo salar high mobility group 20A (hmg20a), transcript variant X1, mRNA	8E-004	XM_014123818.1	46.1	22	1611	100		1	0	0	696	1	1		N		FOR
100226881	69	XM_014181297.1 PREDICTED: Salmo salar heparan-sulfate 6-O-sulfotransferase 1-B-like (LOC106590359) mRNA	detox	REFSEQMRNA	2e-23	Salmo salar heparan-sulfate 6-O-sulfotransferase 1-B-like (LOC106590359), mRNA	2E-023	XM_014181297.1	111	55	2978	100		2	0	0	1019	1	1		N		FOR		Scleropages formosus breed golden arowana unplace	4e-14	5	NW_017371938.1	56	92	103827	1	1	FOR	2651423	56	PREDICTED: heparan-sulfate 6-O-sulfotransferase 1	5e-05	5	XP_018596526.1	21	85	226	3	1	FOR	360	21
100226881	69	XM_014181297.1 PREDICTED: Salmo salar heparan-sulfate 6-O-sulfotransferase 1-B-like (LOC106590359) mRNA	detox	REFSEQMRNA	2e-23	Salmo salar heparan-sulfate 6-O-sulfotransferase 1-B-like (LOC106590359), mRNA	2E-023	XM_014181297.1	111	55	2978	100		2	0	0	1019	1	1		N		FOR		Scleropages formosus breed golden arowana unplace	4e-14	5	NW_017371938.1	56	92	103827	1	1	FOR	2651423	56	PREDICTED: heparan-sulfate 6-O-sulfotransferase 1	5e-05	5	XP_018596526.1	21	85	226	3	1	FOR	360	21
100226881	69	XM_014181297.1 PREDICTED: Salmo salar heparan-sulfate 6-O-sulfotransferase 1-B-like (LOC106590359) mRNA	detox	REFSEQMRNA	2e-23	Salmo salar heparan-sulfate 6-O-sulfotransferase 1-B-like (LOC106590359), mRNA	2E-023	XM_014181297.1	111	55	2978	100		2	0	0	1019	1	1		N		FOR		Scleropages formosus breed golden arowana unplace	4e-14	5	NW_017371938.1	56	92	103827	1	1	FOR	2651423	56	PREDICTED: heparan-sulfate 6-O-sulfotransferase 1	5e-05	5	XP_018596526.1	21	85	226	3	1	FOR	360	21
100226864	69	XM_018741353.1 PREDICTED: Scleropages formosus E3 ubiquitin-protein ligase RNF31-like (LOC108927796) transcript variant X1 mRNA	prot	REFSEQNUC	4e-05	Salmo salar heparan-sulfate 6-O-sulfotransferase 1-B-like (LOC106590359), mRNA	2E-023	XM_014181297.1	111	55	2978	100		2	0	0	1019	1	1		N		FOR		Scleropages formosus breed golden arowana unplace	4e-05	5	NW_017371593.1	41	90	4169201	1	1	REV	9919444	41	PREDICTED: E3 ubiquitin-protein ligase RNF31-like	0.007	6	XP_018596869.1	13	100	939	2	1	REV	1103	13
100218093	69	XM_018753941.1 PREDICTED: Scleropages formosus receptor tyrosine kinase like orphan receptor 1 (ror1) mRNA	st	REFSEQNUC	1e-14	Salmo salar growth/differentiation factor 11-like (LOC106583275), transcript	3E-006	XM_014167242.1	54	46	5004	89		1	5	0	632	22	1		N		REV		Scleropages formosus breed golden arowana unplace	1e-14	2	NW_017371884.1	69	89	1399930	1	1	REV	10342467	69	PREDICTED: inactive tyrosine-protein kinase trans	4e-06	4	XP_018609457.1	22	90	582	2	1	REV	884	22
100218095	69	Unknown product	st			Salmo salar growth/differentiation factor 11-like (LOC106583275), transcript	3E-006	XM_014167242.1	54	46	5004	89		1	5	0	632	22	1		N		REV		Scleropages formosus breed golden arowana unplace	3e-09	5	NW_017372270.1	68	86	8361157	1	1	REV	11069196	68	PREDICTED: growth/differentiation factor 11 isofo	5e-06	4	XP_018580796.1	22	100	100	3	1	REV	388	22
100213176	69	XM_018733929.1 PREDICTED: Scleropages formosus grainyhead like transcription factor 1 (grhl1) transcript variant X1 mRNA	tf	REFSEQNUC	2e-10	Salmo salar grainyhead-like protein 1 homolog (LOC106567073), transcript variant	6E-008	XM_014135981.1	60	37	4165	94		1	2	0	783	4	1		N		FOR		Scleropages formosus breed golden arowana unplace	3e-12	5	NW_017371478.1	41	97	5279551	1	1	REV	12592783	41
100213171	69	Unknown product	tf			Salmo salar grainyhead-like protein 1 homolog (LOC106567073), transcript variant	2E-010	XM_014135981.1	67.9	37	4165	97		1	1	0	783	4	1		N		FOR
100203615	69	XM_010898305.3 PREDICTED: Esox lucius transcription factor 7-like 2 (LOC105026693) transcript variant X1 mRNA	tf	REFSEQMRNA	2e-26	Salmo salar glutaminyl-tRNA synthetase (qars), mRNA	6E-014	XM_014134851.1	79.8	59	2908	91		2	5	0	1909	4	1		N		FOR		Scleropages formosus breed golden arowana unplace	2e-25	5	NW_017371831.1	67	97	7698105	1	1	REV	11854972	67	PREDICTED: transcription factor 7-like 2 isoform	6e-09	9	XP_018607560.1	22	100	396	2	1	REV	419	22
100203629	69	XM_014134851.1 PREDICTED: Salmo salar glutaminyl-tRNA synthetase (qars) mRNA	ps	REFSEQMRNA	6e-14	Salmo salar glutaminyl-tRNA synthetase (qars), mRNA	6E-014	XM_014134851.1	79.8	59	2908	91		2	5	0	1909	4	1		N		FOR		Scleropages formosus breed golden arowana unplace	4e-11	2	NW_017372130.1	63	88	709691	1	1	REV	1330688	63	PREDICTED: glutamine--tRNA ligase [Scleropages fo	2e-05	1	XP_018617738.1	20	95	613	3	1	FOR	767	20
100226266	69	Unknown product	uk			Salmo salar glutamine and serine-rich protein 1-like (LOC106583894), mRNA	0.052	XM_014168532.1	40.1	19	9540	100			0	0	8839	5	1		N		REV		Scleropages formosus breed golden arowana unplace	1e-05	2	NW_017371576.1	30	96	268695	1	1	FOR	1682711	30
100219965	69	Unknown product	uk			Salmo salar family with sequence similarity 65, member A (fam65a), transcript	0.052	XM_014149059.1	40.1	27	4694	92		1	2	0	450	4	1		N		FOR
100218168	69	NW_017371561.1 Scleropages formosus breed golden arowana unplaced genomic scaffold ASM162426v1 scaffold15 whole genome shotgun sequence	prot	REFSEQNUC	3e-24	Salmo salar F-box/WD repeat-containing protein 11-like (LOC106604789),	3E-025	XM_014199824.1	117	62	2680	98		2	1	0	864	5	1		N		FOR		Scleropages formosus breed golden arowana unplace	3e-24	5	NW_017371561.1	69	95	2306464	1	1	REV	10166745	69	PREDICTED: F-box/WD repeat-containing protein 11	2e-06	4	XP_018592968.1	21	100	14	6	1	FOR	558	21
100218166	69	NW_017371884.1 Scleropages formosus breed golden arowana unplaced genomic scaffold ASM162426v1 scaffold45 whole genome shotgun sequence	prot	REFSEQNUC	1e-17	Salmo salar F-box/WD repeat-containing protein 11-like (LOC106604789),	4E-018	XM_014199824.1	93.7	62	2680	93		2	4	0	864	5	1		N		FOR		Scleropages formosus breed golden arowana unplace	1e-17	1	NW_017371884.1	54	96	7673108	10	1	REV	10342467	54
100226022	69	Unknown product	ext/mat			Salmo salar extracellular sulfatase Sulf-2-like (LOC106565789), transcript	0.052	XM_014133316.1	40.1	19	4744	100			0	0	2411	9	1		N		FOR
100224886	69	Unknown product	st			Salmo salar estrogen-related receptor gamma-like (LOC106570958), transcript	0.013	XM_014143597.1	42.1	24	5928	96			1	0	1660	1	1		N		FOR		Scleropages formosus breed golden arowana unplace	0.01	3	NW_017371550.1	25	96	1682417	3	1	FOR	6440343	25
100212901	69	Unknown product	st			Salmo salar ephrin type-B receptor 2-like (LOC106572237), transcript variant X1,	1E-008	XM_014146253.1	61.9	38	5959	94		1	2	0	1742	1	1		N		REV		Scleropages formosus breed golden arowana unplace	0.002	4	NW_017371553.1	26	96	6365449	1	1	FOR	8898194	26
100230003	69	XM_013273666.2 PREDICTED: Oreochromis niloticus small conductance calcium-activated potassium channel protein 2 (LOC100703448) transcript variant	enz	REFSEQMRNA	1e-15	Salmo salar elastase-1-like (LOC106566163), mRNA	1E-027	XM_014134026.1	125	66	883	98		8	1	0	682	3	1		N		FOR		Scleropages formosus breed golden arowana unplace	3e-24	5	NW_017371612.1	69	95	3128984	1	1	FOR	4226860	69
100230004	69	XM_013273666.2 PREDICTED: Oreochromis niloticus small conductance calcium-activated potassium channel protein 2 (LOC100703448) transcript variant	enz	REFSEQMRNA	7e-23	Salmo salar elastase-1-like (LOC106566163), mRNA	3E-025	XM_014134026.1	117	66	883	97		8	2	0	682	3	1		N		FOR		Scleropages formosus breed golden arowana unplace	8e-25	5	NW_017372171.1	66	96	3533876	3	3	REV	4114648	200
100230006	69	XM_013273666.2 PREDICTED: Oreochromis niloticus small conductance calcium-activated potassium channel protein 2 (LOC100703448) transcript variant	enz	REFSEQMRNA	4e-18	Salmo salar elastase-1-like (LOC106566163), mRNA	3E-025	XM_014134026.1	117	66	883	97		8	2	0	682	3	1		N		FOR		Scleropages formosus breed golden arowana unplace	8e-25	5	NW_017372171.1	66	96	3533876	3	3	REV	4114648	200
100230007	69	XM_013273666.2 PREDICTED: Oreochromis niloticus small conductance calcium-activated potassium channel protein 2 (LOC100703448) transcript variant	enz	REFSEQMRNA	1e-15	Salmo salar elastase-1-like (LOC106566163), mRNA	1E-027	XM_014134026.1	125	66	883	98		8	1	0	682	3	1		N		FOR		Scleropages formosus breed golden arowana unplace	2e-22	5	NW_017372171.1	66	95	3533876	3	3	REV	4114648	200
100230008	69	XM_013273666.2 PREDICTED: Oreochromis niloticus small conductance calcium-activated potassium channel protein 2 (LOC100703448) transcript variant	enz	REFSEQMRNA	7e-23	Salmo salar elastase-1-like (LOC106566163), mRNA	1E-027	XM_014134026.1	125	66	883	98		8	1	0	682	3	1		N		FOR		Scleropages formosus breed golden arowana unplace	8e-25	5	NW_017372171.1	66	96	3533876	3	3	REV	4114648	200
100230009	69	XM_013273666.2 PREDICTED: Oreochromis niloticus small conductance calcium-activated potassium channel protein 2 (LOC100703448) transcript variant	enz	REFSEQMRNA	4e-18	Salmo salar elastase-1-like (LOC106566163), mRNA	3E-025	XM_014134026.1	117	66	883	97		8	2	0	682	3	1		N		FOR		Scleropages formosus breed golden arowana unplace	8e-25	5	NW_017372171.1	66	96	3533876	3	3	REV	4114648	200
100230010	69	XM_013273666.2 PREDICTED: Oreochromis niloticus small conductance calcium-activated potassium channel protein 2 (LOC100703448) transcript variant	enz	REFSEQMRNA	1e-15	Salmo salar elastase-1-like (LOC106566163), mRNA	3E-025	XM_014134026.1	117	66	883	97		8	2	0	682	3	1		N		FOR		Scleropages formosus breed golden arowana unplace	2e-22	5	NW_017372171.1	66	95	3533876	3	3	REV	4114648	200
100230011	69	XM_013273666.2 PREDICTED: Oreochromis niloticus small conductance calcium-activated potassium channel protein 2 (LOC100703448) transcript variant	enz	REFSEQMRNA	4e-18	Salmo salar elastase-1-like (LOC106566163), mRNA	1E-027	XM_014134026.1	125	66	883	98		8	1	0	682	3	1		N		FOR		Scleropages formosus breed golden arowana unplace	3e-24	5	NW_017371574.1	69	95	1789775	1	2	REV	3815212	124
100230012	69	XM_013273666.2 PREDICTED: Oreochromis niloticus small conductance calcium-activated potassium channel protein 2 (LOC100703448) transcript variant	enz	REFSEQMRNA	4e-18	Salmo salar elastase-1-like (LOC106566163), mRNA	3E-025	XM_014134026.1	117	66	883	97		8	2	0	682	3	1		N		FOR		Scleropages formosus breed golden arowana unplace	8e-25	5	NW_017372171.1	66	96	3533876	3	3	REV	4114648	200
100230013	69	XM_013273666.2 PREDICTED: Oreochromis niloticus small conductance calcium-activated potassium channel protein 2 (LOC100703448) transcript variant	enz	REFSEQMRNA	1e-15	Salmo salar elastase-1-like (LOC106566163), mRNA	7E-023	XM_014134026.1	109	66	883	95		8	3	0	682	3	1		N		FOR		Scleropages formosus breed golden arowana unplace	2e-22	5	NW_017372171.1	66	95	3533876	3	3	REV	4114648	200
100230014	69	XM_013273666.2 PREDICTED: Oreochromis niloticus small conductance calcium-activated potassium channel protein 2 (LOC100703448) transcript variant	enz	REFSEQMRNA	2e-13	Salmo salar elastase-1-like (LOC106566163), mRNA	7E-023	XM_014134026.1	109	66	883	95		8	3	0	682	3	1		N		FOR		Scleropages formosus breed golden arowana unplace	3e-18	5	NW_017371874.1	67	92	3803573	1	3	REV	11832447	205
100230014	69	XM_013273666.2 PREDICTED: Oreochromis niloticus small conductance calcium-activated potassium channel protein 2 (LOC100703448) transcript variant	enz	REFSEQMRNA	2e-13	Salmo salar elastase-1-like (LOC106566163), mRNA	7E-023	XM_014134026.1	109	66	883	95		8	3	0	682	3	1		N		FOR		Scleropages formosus breed golden arowana unplace	3e-18	5	NW_017371874.1	67	92	3803573	1	3	REV	11832447	205
100230014	69	XM_013273666.2 PREDICTED: Oreochromis niloticus small conductance calcium-activated potassium channel protein 2 (LOC100703448) transcript variant	enz	REFSEQMRNA	2e-13	Salmo salar elastase-1-like (LOC106566163), mRNA	3E-025	XM_014134026.1	117	66	883	97		8	2	0	682	3	1		N		FOR		Scleropages formosus breed golden arowana unplace	3e-18	5	NW_017371874.1	67	92	3803573	1	3	REV	11832447	205
100230006	69	XM_013273666.2 PREDICTED: Oreochromis niloticus small conductance calcium-activated potassium channel protein 2 (LOC100703448) transcript variant	enz	REFSEQMRNA	4e-18	Salmo salar elastase-1-like (LOC106566163), mRNA	3E-025	XM_014134026.1	117	66	883	97		8	2	0	682	3	1		N		FOR		Scleropages formosus breed golden arowana unplace	8e-25	5	NW_017372171.1	66	96	3533876	3	3	REV	4114648	200
100230005	69	XM_003450826.4 PREDICTED: Oreochromis niloticus C1q and tumor necrosis factor related protein 5 (c1qtnf5) mRNA	imm	REFSEQMRNA	3e-19	Salmo salar elastase-1-like (LOC106566163), mRNA	1E-027	XM_014134026.1	125	66	883	98		8	1	0	682	3	1		N		FOR		Scleropages formosus breed golden arowana unplace	1e-26	5	NW_017372435.1	69	97	6422950	1	1	REV	7264553	69
100230005	69	XM_003450826.4 PREDICTED: Oreochromis niloticus C1q and tumor necrosis factor related protein 5 (c1qtnf5) mRNA	imm	REFSEQMRNA	3e-19	Salmo salar elastase-1-like (LOC106566163), mRNA	1E-027	XM_014134026.1	125	66	883	98		8	1	0	682	3	1		N		FOR		Scleropages formosus breed golden arowana unplace	1e-26	5	NW_017372435.1	69	97	6422950	1	1	REV	7264553	69
100229686	69	Unknown product	enz			Salmo salar elastase-1-like (LOC106566163), mRNA	3E-025	XM_014134026.1	117	66	883	97		8	2	0	682	3	1		N		FOR
100219019	69	XM_017457414.1 PREDICTED: Ictalurus punctatus TATA-box binding protein associated factor 5 (taf5) transcript variant X1 mRNA	prot	REFSEQMRNA	3e-25	Salmo salar ectoderm-neural cortex protein 1-like (LOC106570834), mRNA	2E-017	XM_014143395.1	91.7	65	5228	92		1	5	0	799	4	1		N		REV		Scleropages formosus breed golden arowana unplace	4e-11	2	NW_017371787.1	55	90	7152234	1	1	FOR	9812283	55	PREDICTED: LOW QUALITY PROTEIN: transcription ini	1e-06	1	XP_018606322.1	22	95	234	3	1	FOR	711	22
100219591	69	NW_017371558.1 Scleropages formosus breed golden arowana unplaced genomic scaffold ASM162426v1 scaffold147 whole genome shotgun sequence	prot	REFSEQNUC	2e-19	Salmo salar ectoderm-neural cortex protein 1-like (LOC106570834), mRNA	2E-017	XM_014143395.1	91.7	65	5228	92		1	5	0	799	4	1		N		REV		Scleropages formosus breed golden arowana unplace	2e-19	5	NW_017371558.1	61	95	1640758	4	1	FOR	5653532	61	PREDICTED: ectoderm-neural cortex protein 1 [Scle	6e-06	5	XP_018592239.1	21	90	188	3	1	REV	591	21
100220323	69	Unknown product	prot			Salmo salar E3 ubiquitin-protein ligase Siah2-like (LOC106567892), transcript	0.013	XM_014137754.1	42.1	28	1956	93		1	2	0	736	1	1		N		REV		Scleropages formosus breed golden arowana unplace	0.0002	5	NW_017371894.1	40	90	1461255	1	1	REV	1569155	40
100224875	69	XM_014198218.1 PREDICTED: Salmo salar E3 ubiquitin-protein ligase RNF43-like (LOC106603954) mRNA	prot	REFSEQMRNA	2e-07	Salmo salar E3 ubiquitin-protein ligase RNF43-like (LOC106603954), mRNA	2E-007	XM_014198218.1	58	28	4047	100		1	0	0	383	1	1		N		FOR		Scleropages formosus breed golden arowana unplace	4e-05	2	NW_017371526.1	29	96	9618505	1	1	REV	9633309	29
100224874	69	Unknown product	prot			Salmo salar E3 ubiquitin-protein ligase RNF43-like (LOC106603954), mRNA	2E-007	XM_014198218.1	58	28	4047	100		1	0	0	383	1	1		N		FOR
100225932	69	XM_014140430.1 PREDICTED: Salmo salar E3 ubiquitin-protein ligase RNF31-like (LOC106569248) transcript variant X1 mRNA	prot	REFSEQMRNA	3e-06	Salmo salar E3 ubiquitin-protein ligase RNF31-like (LOC106569248), transcript	3E-006	XM_014140430.1	54	34	4787	94		1	2	0	2998	1	1		N		FOR		Scleropages formosus breed golden arowana unplace	0.0006	5	NW_017371593.1	39	89	4169166	1	1	FOR	9919444	39	PREDICTED: E3 ubiquitin-protein ligase RNF31-like	0.059	4	XP_018589492.1	13	100	921	1	1	FOR	1111	13
100225924	69	Unknown product	prot			Salmo salar E3 ubiquitin-protein ligase RNF31-like (LOC106569248), transcript	3E-006	XM_014140430.1	54	34	4787	94		1	2	0	2998	1	1		N		FOR
100222692	69	Unknown product	prot			Salmo salar E3 ubiquitin-protein ligase RNF19A-like (LOC106608328), transcript	3E-006	XM_014206213.1	54	26	3654	100		1	0	0	1612	6	1		N		FOR		Scleropages formosus breed golden arowana unplace	4e-05	2	NW_017371527.1	29	96	1030466	7	1	REV	5213442	29	PREDICTED: dedicator of cytokinesis protein 5 [Sc	0.076	1	XP_018587206.1	16	87	255	4	1	FOR	1859	16
100225020	69	XM_014212217.1 PREDICTED: Salmo salar dystrophin-related protein 2-like (LOC106611717) transcript variant X1 mRNA	tf	REFSEQMRNA	6e-14	Salmo salar dystrophin-related protein 2-like (LOC106611717), transcript variant	2E-016	XM_014212217.1	87.7	47	3845	97		1	1	0	3061	1	1		N		REV		Scleropages formosus breed golden arowana unplace	1e-11	5	NW_017371516.1	36	100	133281	13	1	FOR	3271961	36	PREDICTED: LOW QUALITY PROTEIN: dystrophin-like [	0.056	1	XP_018613826.1	15	100	3558	3	1	REV	3671	15
100225021	69	XM_014212217.1 PREDICTED: Salmo salar dystrophin-related protein 2-like (LOC106611717) transcript variant X1 mRNA	tf	REFSEQMRNA	2e-16	Salmo salar dystrophin-related protein 2-like (LOC106611717), transcript variant	4E-009	XM_014212217.1	63.9	47	3845	91		1	4	0	3061	1	1		N		REV		Scleropages formosus breed golden arowana unplace	4e-14	5	NW_017371516.1	48	95	133269	1	1	FOR	3271961	48	PREDICTED: LOW QUALITY PROTEIN: dystrophin-like [	0.056	1	XP_018613826.1	15	100	3558	3	1	REV	3671	15
100225013	69	Unknown product	tf			Salmo salar dystrophin-related protein 2-like (LOC106611717), transcript variant	6E-014	XM_014212217.1	79.8	47	3845	95		1	2	0	3061	1	1		N		REV
100220189	69	NW_017371959.1 Scleropages formosus breed golden arowana unplaced genomic scaffold ASM162426v1 scaffold52 whole genome shotgun sequence	tm	REFSEQNUC	2e-13	Salmo salar DNA topoisomerase 1-like (LOC106582890), mRNA	3E-006	XM_014166480.1	54	46	3733	89		1	5	0	1338	1	1		N		REV		Scleropages formosus breed golden arowana unplace	2e-13	5	NW_017371959.1	47	95	3130645	1	1	REV	4495564	47	PREDICTED: DNA topoisomerase 1-like [Scleropages	0.025	3	XP_018594632.1	15	100	376	2	1	REV	755	15
100220186	69	Unknown product	tf			Salmo salar DNA topoisomerase 1-like (LOC106582890), mRNA	6E-011	XM_014166480.1	69.9	46	3733	93		1	3	0	1338	1	1		N		REV		Scleropages formosus breed golden arowana unplace	2e-10	5	NW_017372109.1	38	97	6776240	1	1	FOR	7360143	38
100189735	69	Unknown product	tm			Salmo salar DEAD-box helicase 51 (ddx51), mRNA	0.003	NM_001139764.1	44.1	29	2341	93		1	2	0	1289	12	1		N		FOR		Scleropages formosus breed golden arowana unplace	3e-06	2	NW_017371646.1	27	100	317300	4	1	FOR	478040	27
100221963	69	Unknown product	cs			Salmo salar cytoskeleton-associated protein 5-like (LOC106587056), mRNA	0.052	XM_014174941.1	40.1	19	7013	100			0	0	3155	9	1		N		REV
100221966	69	Unknown product	cs			Salmo salar cytoskeleton-associated protein 5-like (LOC106587056), mRNA	0.052	XM_014174941.1	40.1	19	7013	100			0	0	3155	9	1		N		REV
100221967	69	Unknown product	cs			Salmo salar cytoskeleton-associated protein 5-like (LOC106587056), mRNA	0.052	XM_014174941.1	40.1	19	7013	100			0	0	3155	9	1		N		REV
100219929	69	Unknown product	st			Salmo salar cysteine protease ATG4B-like (LOC106574199), transcript variant X1,	8E-004	XM_014149865.1	46.1	46	2329	87		2	6	0	302	1	1		N		REV		Scleropages formosus breed golden arowana unplace	3e-06	3	NW_017371526.1	47	89	5244197	1	1	REV	9633309	47	PREDICTED: cysteine protease ATG4B isoform X1 [Sc	0.073	4	XP_018586764.1	15	93	89	2	1	REV	397	15
100219922	69	Unknown product	st			Salmo salar cysteine protease ATG4B-like (LOC106574199), transcript variant X1,	1E-008	XM_014149865.1	61.9	46	2329	91		2	4	0	302	1	1		N		REV
100191858	69	Unknown product	tr			Salmo salar conserved oligomeric Golgi complex subunit 2-like (LOC106610750),	2E-004	XM_014210285.1	48.1	31	2849	93		1	2	0	674	1	1		N		FOR
100190077	69	Unknown product	cs			Salmo salar clathrin heavy chain 1-like (LOC106585059), transcript variant X1,	1E-008	XM_014170819.1	61.9	42	5390	93		1	3	0	4880	1	1		N		FOR														PREDICTED: nuclear factor 1 C-type-like isoform X	0.007	3	XP_018617255.1	17	94	462	1	1	REV	529	17
100213761	69	Unknown product	st			Salmo salar citron Rho-interacting kinase-like (LOC106565373), transcript	2E-004	XM_014132411.1	48.1	31	8690	93			2	0	3873	1	1		N		REV		Scleropages formosus breed golden arowana unplace	3e-09	4	NW_017371527.1	32	100	3570272	1	1	REV	5213442	32
100213696	69	Unknown product	st			Salmo salar citron Rho-interacting kinase-like (LOC106565373), transcript	9E-007	XM_014132411.1	56	31	8690	96			1	0	3873	1	1		N		REV
100224252	69	Unknown product	cs			Salmo salar centrosomal protein of 85 kDa-like (LOC106607781), transcript	0.013	XM_014205132.1	42.1	20	5456	100			0	0	2072	1	1		N		FOR		Scleropages formosus breed golden arowana unplace	0.002	3	NW_017371580.1	38	89	1300499	1	1	REV	1850374	38
100220004	69	Unknown product	tm			Salmo salar CCR4-NOT transcription complex subunit 4-like (LOC106561643),	0.052	XM_014125792.1	40.1	23	5092	95			1	0	887	1	1		N		FOR		Scleropages formosus breed golden arowana unplace	0.038	3	NW_017371937.1	24	95	1741401	1	1	FOR	11279338	24
100220002	69	Unknown product	tm			Salmo salar CCR4-NOT transcription complex subunit 4-like (LOC106561643),	0.052	XM_014125792.1	40.1	23	5092	95			1	0	887	1	1		N		FOR
100215812	69	Unknown product	ext/mat			Salmo salar catenin (cadherin-associated protein), alpha 2 (ctnna2), transcript	5E-005	XM_014195596.1	50.1	28	4790	96		1	1	0	2545	1	1		N		REV		Scleropages formosus breed golden arowana unplace	0.01	4	NW_017372142.1	21	100	740737	4	1	REV	1506832	21
100212992	69	XM_014145811.1 PREDICTED: Salmo salar castor zinc finger 1 (casz1) transcript variant X1 mRNA	tf	REFSEQMRNA	2e-14	Salmo salar castor zinc finger 1 (casz1), transcript variant X1, mRNA	4E-012	XM_014145811.1	73.8	56	8760	91		1	5	0	2045	4	1		N		FOR		Scleropages formosus breed golden arowana unplace	1e-11	3	NW_017371540.1	60	90	1374451	1	1	FOR	1546322	60	PREDICTED: zinc finger protein castor homolog 1 [	2e-08	1	XP_018589443.1	21	95	589	1	1	FOR	1984	21
100212987	69	Unknown product	tf			Salmo salar castor zinc finger 1 (casz1), transcript variant X1, mRNA	2E-014	XM_014145811.1	81.8	56	8760	92		1	4	0	2045	4	1		N		FOR
100213040	69	XM_017482690.1 PREDICTED: Ictalurus punctatus carbonic anhydrase 10 (ca10) transcript variant X1 mRNA	tr	REFSEQMRNA	4e-12	Salmo salar carbonic anhydrase-related protein 10 (LOC106578887), transcript	6E-008	XM_014158122.1	60	41	2371	92		2	3	0	1443	4	1		N		REV		Scleropages formosus breed golden arowana unplace	4e-08	3	NW_017372119.1	42	92	4554147	4	1	FOR	11537332	42	PREDICTED: carbonic anhydrase-related protein 10	0.025	2	XP_018616959.1	14	100	319	3	1	REV	329	14
100224411	69	NW_017371583.1 Scleropages formosus breed golden arowana unplaced genomic scaffold ASM162426v1 scaffold170 whole genome shotgun sequence	st	REFSEQNUC	4e-11	Salmo salar BMP/retinoic acid-inducible neural-specific protein 1-like	1E-005	XM_014133232.1	52	37	2950	92		1	3	0	2232	14	1		N		REV		Scleropages formosus breed golden arowana unplace	4e-11	3	NW_017371583.1	51	92	1163378	1	1	FOR	2577162	51	PREDICTED: BMP/retinoic acid-inducible neural-spe	0.0002	2	XP_018595874.1	16	100	592	3	1	REV	761	16
100224407	69	Unknown product	st			Salmo salar BMP/retinoic acid-inducible neural-specific protein 1-like	1E-005	XM_014133232.1	52	37	2950	92		1	3	0	2232	14	1		N		REV		Scleropages formosus breed golden arowana unplace	2e-07	2	NW_017371604.1	37	94	397302	2	1	FOR	9255366	37
100167547	69	NW_017372338.1 Scleropages formosus breed golden arowana unplaced genomic scaffold ASM162426v1 scaffold9 whole genome shotgun sequence	cs	REFSEQNUC	5e-20	Salmo salar biorientation of chromosomes in cell division protein 1-like	6E-014	XM_014198077.1	79.8	55	1252	92		4	4	0	510	14	1		N		REV		Scleropages formosus breed golden arowana unplace	5e-20	2	NW_017372338.1	62	95	6675686	2	1	REV	9196513	62
100220081	69	Unknown product	prot			Salmo salar baculoviral IAP repeat-containing protein 6-like (LOC106576946),	1E-011	XM_014154494.1	71.9	47	16112	93			3	0	10693	1	1		N		REV		Scleropages formosus breed golden arowana unplace	0.01	2	NW_017372163.1	33	90	13896758	13	1	FOR	16110036	33	PREDICTED: myelin regulatory factor [Scleropages	0.095	1	XP_018618841.1	14	100	316	3	1	REV	1012	14
100220086	69	XM_014154494.1 PREDICTED: Salmo salar baculoviral IAP repeat-containing protein 6-like (LOC106576946) transcript variant X1 mRNA	uc	REFSEQMRNA	1e-11	Salmo salar baculoviral IAP repeat-containing protein 6-like (LOC106576946),	1E-011	XM_014154494.1	71.9	47	16112	93			3	0	10693	1	1		N		REV		Scleropages formosus breed golden arowana unplace	3e-09	5	NW_017372260.1	48	91	4646633	1	1	REV	9790078	48	PREDICTED: baculoviral IAP repeat-containing prot	0.073	6	XP_018580420.1	15	100	3396	3	1	REV	4883	15
100224107	69	Unknown product	tf			Salmo salar B-cell CLL/lymphoma 9 protein-like (LOC106575079), transcript	0.013	XM_014151237.1	42.1	28	5443	93		1	2	0	2238	1	1		N		FOR		Scleropages formosus breed golden arowana unplace	4e-05	5	NW_017371516.1	29	96	3203942	1	1	FOR	3271961	29
100212761	69	Unknown product	tm			Salmo salar ATP-dependent RNA helicase DDX3X-like (LOC106575500), transcript	2E-007	XM_014152014.1	58	28	5474	100		1	0	0	3762	22	1		N		REV
100225420	69	Unknown product	st			Salmo salar ArfGAP with SH3 domain, ankyrin repeat and PH domain 1 (asap1), mRNA	8E-004	XM_014139076.1	46.1	34	6835	91		1	3	0	1607	4	1		N		FOR		Scleropages formosus breed golden arowana unplace	0.038	1	NW_017371990.1	36	88	2003615	3	1	FOR	9679714	36
100225416	69	Unknown product	st			Salmo salar arf-GAP with SH3 domain, ANK repeat and PH domain-containing protein	3E-006	XM_014157761.1	54	34	5095	94		1	2	0	1202	4	1		N		FOR		Scleropages formosus breed golden arowana unplace	1e-05	5	NW_017371527.1	38	92	4331184	1	1	FOR	5213442	38
100225421	69	Unknown product	st			Salmo salar arf-GAP with SH3 domain, ANK repeat and PH domain-containing protein	3E-006	XM_014157761.1	54	34	5095	94		1	2	0	1202	4	1		N		FOR		Scleropages formosus breed golden arowana unplace	0.0002	5	NW_017372239.1	36	91	219729	3	1	REV	9302074	36
100158843	69	Unknown product	st			Salmo salar adenomatous polyposis coli protein 2-like (LOC106573931), mRNA	6E-011	XM_014149395.1	69.9	58	9858	89		1	6	0	2142	3	1		N		FOR		Scleropages formosus breed golden arowana unplace	2e-10	2	NW_017372119.1	50	92	9640397	1	1	REV	11537332	50
100220162	69	Unknown product	st			Salmo salar activating molecule in BECN1-regulated autophagy protein 1-like	6E-008	XM_014147639.1	60	41	10018	92			3	0	2132	3	1		N		FOR
100189692	69	Unknown product	tr			Poecilia formosa voltage-dependent L-type calcium channel subunit alpha-1D-like	1E-005	XM_016671843.1	52	25	7335	100			0	0	5301	1	1		N		REV		Scleropages formosus breed golden arowana unplace	4e-05	2	NW_017372260.1	37	91	6014071	4	1	FOR	9790078	37
100224149	69	Unknown product	tm			Poecilia formosa UPF1, RNA helicase and ATPase (upf1), transcript variant X1,	0.052	XM_007560525.2	40.1	23	4797	95		1	1	0	1754	1	1		N		REV		Scleropages formosus breed golden arowana unplace	0.038	1	NW_017371756.1	20	100	5146204	9	1	REV	5544689	20
100224154	69	Unknown product	tm			Poecilia formosa UPF1, RNA helicase and ATPase (upf1), transcript variant X1,	0.052	XM_007560525.2	40.1	23	4797	95		1	1	0	1754	1	1		N		REV		Scleropages formosus breed golden arowana unplace	0.038	4	NW_017371647.1	24	95	1550635	1	1	REV	2648434	24
100224253	69	Unknown product	cs			Poecilia formosa unconventional myosin-Ie-like (LOC103131429), transcript	0.003	XM_007543068.2	44.1	25	4521	96		1	1	0	2070	1	1		N		REV		Scleropages formosus breed golden arowana unplace	4e-08	3	NW_017371580.1	38	94	1300499	1	1	REV	1850374	38
100224264	69	Unknown product	cs			Poecilia formosa unconventional myosin-Ie-like (LOC103131429), transcript	1E-005	XM_007543068.2	52	25	4521	100		1	0	0	2070	1	1		N		REV		Scleropages formosus breed golden arowana unplace	0.038	1	NW_017371526.1	24	95	6708573	20	1	REV	9633309	24
100194801	69	Unknown product	uk			Poecilia formosa uncharacterized LOC103146070 (LOC103146070), mRNA	0.052	XM_007563801.2	40.1	19	2890	100		1	0	0	2441	11	1		N		FOR
100222762	69	Unknown product	met			Poecilia formosa ubiquitin carboxyl-terminal hydrolase 31-like (LOC103151421),	0.003	XM_016681438.1	44.1	49	5918	86		1	7	0	1842	5	1		N		FOR		Scleropages formosus breed golden arowana unplace	4e-05	2	NW_017371549.1	53	86	2663920	3	1	FOR	3261483	53	PREDICTED: ubiquitin carboxyl-terminal hydrolase	0.002	1	XP_018590452.1	18	88	283	4	1	FOR	1225	18
100222760	69	XM_014207499.1 PREDICTED: Salmo salar synapsin III (syn3) partial mRNA	prot	REFSEQMRNA	4e-12	Poecilia formosa ubiquitin carboxyl-terminal hydrolase 31-like (LOC103151421),	0.003	XM_016681438.1	44.1	49	5918	86		1	7	0	1842	5	1		N		FOR		Scleropages formosus breed golden arowana unplace	3e-09	3	NW_017372251.1	56	89	312855	1	1	REV	1144316	56	PREDICTED: synapsin-3-like [Scleropages formosus] 42 2e-004	0.0002	5	XP_018621481.1	22	86	197	3	1	REV	532	22
100223240	69	Unknown product	st			Poecilia formosa tuberous sclerosis 1 (tsc1), mRNA	8E-004	XM_016662682.1	46.1	1474	5787	100		25	0	0	2698	9	2		N		FOR
100219960	69	Unknown product	tf			Poecilia formosa teashirt zinc finger homeobox 1 (tshz1), transcript variant X3,	1E-008	XM_007558956.2	61.9	34	6202	97		1	1	0	1239	5	1		N		REV
100222903	69	Unknown product	st			Poecilia formosa stanniocalcin 2 (stc2), transcript variant X1, mRNA	0.013	XM_007561521.2	42.1	20	4567	100			0	0	185	7	1		N		FOR
100225437	69	Unknown product	ext/mat			Poecilia formosa spondin-1 (LOC103142491), transcript variant X1, mRNA	8E-004	XM_007558581.2	46.1	34	5403	91		1	3	0	2202	1	1		N		REV		Scleropages formosus breed golden arowana unplace	0.038	2	NW_017371724.1	32	90	966772	1	1	REV	2680758	32
100231486	69	XM_016567831.1 PREDICTED: Sinocyclocheilus rhinocerous PDZ domain-containing protein 11 (LOC107752002) transcript variant X1 mRNA	st	REFSEQMRNA	1e-11	Poecilia formosa sphingosine-1-phosphate phosphatase 1-like (LOC103147754), mRNA	2E-013	XM_007566253.2	77.8	50	6695	94		1	3	0	3988	16	1		N		REV
100231498	69	XM_016567831.1 PREDICTED: Sinocyclocheilus rhinocerous PDZ domain-containing protein 11 (LOC107752002) transcript variant X1 mRNA	st	REFSEQMRNA	6e-17	Poecilia formosa sphingosine-1-phosphate phosphatase 1-like (LOC103147754), mRNA	3E-019	XM_007566253.2	97.6	60	6695	95		1	3	0	3993	1	1		N		REV
100225392	69	Unknown product	cs			Poecilia formosa spectrin alpha, non-erythrocytic 1 (sptan1), transcript variant	0.003	XM_007575067.2	44.1	25	7716	96			1	0	6771	1	1		N		REV		Scleropages formosus breed golden arowana unplace	0.002	5	NW_017371514.1	26	96	928518	4	1	FOR	12445687	26
100189341	69	Unknown product	tr			Poecilia formosa sodium channel subunit beta-1-like (LOC103155292), transcript	0.052	XM_007576932.2	40.1	19	3411	100		1	0	0	1467	2	1		N		REV
100223347	69	Unknown product	met			Poecilia formosa sarcoplasmic/endoplasmic reticulum calcium ATPase 2	3E-006	XM_016678804.1	54	34	4051	94		1	2	0	1757	4	1		N		FOR		Scleropages formosus breed golden arowana unplace	2e-10	5	NW_017372179.1	38	97	3966469	1	1	FOR	4963493	38
100223330	69	Unknown product	met			Poecilia formosa sarcoplasmic/endoplasmic reticulum calcium ATPase 2	3E-006	XM_016678804.1	54	34	4051	94		1	2	0	1757	4	1		N		FOR
100203534	69	Unknown product	tm			Poecilia formosa RNA binding protein fox-1 homolog 2-like (LOC103143659),	8E-004	XM_016675447.1	46.1	34	4994	91		1	3	0	1949	1	1		N		REV		Scleropages formosus breed golden arowana unplace	2e-07	5	NW_017372119.1	41	92	10386374	2	1	FOR	11537332	41
100203521	69	Unknown product	tm			Poecilia formosa RNA binding protein fox-1 homolog 2-like (LOC103143659),	8E-004	XM_016675447.1	46.1	34	4994	91		1	3	0	1949	1	1		N		REV
100194410	69	Unknown product	tm			Poecilia formosa RNA binding motif protein 15 (rbm15), mRNA	1E-005	XM_007570876.2	52	49	6702	88		1	6	0	863	1	1		N		REV		Scleropages formosus breed golden arowana unplace	6e-07	3	NW_017371831.1	32	96	442833	1	1	FOR	11854972	32
100195357	69	Unknown product	ps			Poecilia formosa ribosomal protein L30 (rpl30), mRNA	0.013	XM_007547784.2	42.1	20	505	100		4	0	0	410	11	1		N		FOR
100226273	69	Unknown product	met			Poecilia formosa protein phosphatase 1B-like (LOC103133974), mRNA	0.013	XM_007546003.2	42.1	24	2712	96		1	1	0	845	1	1		N		REV
100222635	69	Unknown product	uk			Poecilia formosa proline rich coiled-coil 2B (prrc2b), transcript variant X1,	0.013	XM_007558973.2	42.1	20	8911	100			0	0	384	1	1		N		FOR
100203629	69	XM_014134851.1 PREDICTED: Salmo salar glutaminyl-tRNA synthetase (qars) mRNA	uc	REFSEQMRNA	6e-14	Poecilia formosa proline rich coiled-coil 2A (prrc2a), transcript variant X1,	2E-026	XM_016662819.1	121	64	8280	98		1	1	0	459	5	1		N		REV		Scleropages formosus breed golden arowana unplace	4e-11	2	NW_017372130.1	63	88	709691	1	1	REV	1330688	63	PREDICTED: glutamine--tRNA ligase [Scleropages fo	2e-05	1	XP_018617738.1	20	95	613	3	1	FOR	767	20
100222687	69	XM_018753969.1 PREDICTED: Scleropages formosus potassium voltage-gated channel subfamily H member 2-like (LOC108935396) mRNA	tr	REFSEQNUC	4e-11	Poecilia formosa potassium voltage-gated channel subfamily H member 2 (kcnh2),	9E-010	XM_007560658.2	65.9	44	6574	93		1	3	0	1670	1	1		N		FOR		Scleropages formosus breed golden arowana unplace	4e-11	2	NW_017371884.1	35	100	5011856	13	1	REV	10342467	35
100222665	69	Unknown product	tr			Poecilia formosa potassium voltage-gated channel subfamily H member 2 (kcnh2),	9E-010	XM_007560658.2	65.9	44	6574	93		1	3	0	1670	1	1		N		FOR		Scleropages formosus breed golden arowana unplace	0.038	1	NW_017372239.1	20	100	7955024	6	1	FOR	9302074	20
100224251	69	Unknown product	imm			Poecilia formosa plastin-2 (LOC103156460), mRNA	0.003	XM_007578516.2	44.1	33	2476	91		1	3	0	1118	5	1		N		FOR		Scleropages formosus breed golden arowana unplace	0.002	3	NW_017371580.1	38	89	1300499	1	1	REV	1850374	38
100224236	69	Unknown product	imm			Poecilia formosa plastin-2 (LOC103156460), mRNA	0.003	XM_007578516.2	44.1	33	2476	91		1	3	0	1118	5	1		N		FOR
100222779	69	XM_010877707.3 PREDICTED: Esox lucius probable phospholipid-transporting ATPase IM (LOC105014967) transcript variant X1 mRNA	tr	REFSEQMRNA	2e-14	Poecilia formosa phospholipid-transporting ATPase ID-like (LOC103154416),	9E-013	XM_007575686.2	75.8	53	4287	92		1	4	0	2703	1	1		N		REV		Scleropages formosus breed golden arowana unplace	1e-08	5	NW_017371514.1	35	97	8283662	1	1	FOR	12445687	35	PREDICTED: probable phospholipid-transporting ATP	0.005	23	XP_018615612.1	17	100	861	3	1	REV	1212	17
100222772	69	Unknown product	tr			Poecilia formosa phospholipid-transporting ATPase ID-like (LOC103154416),	9E-013	XM_007575686.2	75.8	53	4287	92		1	4	0	2703	1	1		N		REV
100220063	69	Unknown product	st			Poecilia formosa p21 protein (Cdc42/Rac)-activated kinase 1 (pak1), transcript	0.003	XM_007552356.2	44.1	29	2158	93		1	2	0	583	1	1		N		REV		Scleropages formosus breed golden arowana unplace	2e-07	5	NW_017372338.1	29	100	5385508	4	1	REV	9196513	29
100220065	69	Unknown product	st			Poecilia formosa p21 protein (Cdc42/Rac)-activated kinase 1 (pak1), transcript	0.003	XM_007552356.2	44.1	29	2158	93		1	2	0	583	1	1		N		REV
100223636	69	Unknown product	uk			Poecilia formosa obscurin-like (LOC103138564), mRNA	0.013	XM_016671805.1	42.1	20	22447	100			0	0	12757	4	1		N		FOR
100223661	69	Unknown product	uk			Poecilia formosa obscurin-like (LOC103138564), mRNA	0.013	XM_016671805.1	42.1	20	22447	100			0	0	12757	4	1		N		FOR
100212905	69	XM_016517961.1 PREDICTED: Sinocyclocheilus rhinocerous ephrin type-B receptor 2-like (LOC107712652) mRNA	st	REFSEQMRNA	9e-07	Poecilia formosa nucleoporin 62kDa (nup62), mRNA	6E-008	XM_007546474.2	60	37	2301	94		2	2	0	1553	1	1		N		FOR		Scleropages formosus breed golden arowana unplace	1e-05	5	NW_017371777.1	34	94	693664	8	1	REV	1273191	34
100214611	69	Unknown product	prot			Poecilia formosa MYC binding protein 2, E3 ubiquitin protein ligase (mycbp2),	3E-006	XM_016669093.1	54	42	15723	90			4	0	1870	1	1		N		FOR
100220450	69	XM_018764691.1 PREDICTED: Scleropages formosus C-Jun-amino-terminal kinase-interacting protein 3-like (LOC108941826) transcript variant X1 mRNA	st	REFSEQNUC	4e-14	Poecilia formosa mitogen-activated protein kinase 8 interacting protein 3	4E-009	XM_016676799.1	63.9	43	5294	93		1	3	0	3302	1	1		N		REV		Scleropages formosus breed golden arowana unplace	4e-14	5	NW_017372179.1	44	97	4628762	1	1	FOR	4963493	44	PREDICTED: C-Jun-amino-terminal kinase-interactin	0.043	12	XP_018590490.1	19	78	870	2	1	REV	1344	19
100215286	69	Unknown product	tf			Poecilia formosa minichromosome maintenance 10 replication initiation factor	1E-005	XM_016681508.1	52	25	3041	100		1	0	0	547	1	1		N		REV
100212846	69	Unknown product	prot			Poecilia formosa midnolin (midn), mRNA	2E-010	XM_007570062.2	67.9	49	3616	92		1	4	0	1474	1	1		N		FOR		PREDICTED: Scleropages formosus BBX, HMG-box cont	4e-05	5	XM_018755575.1	33	93	1264	2	1	FOR	7651	33
100203534	69	Unknown product	tm			Poecilia formosa lipopolysaccharide-induced tumor necrosis factor-alpha factor	0.003	XM_016666760.1	44.1	21	1646	100		1	0	0	388	34	1		N		FOR		Scleropages formosus breed golden arowana unplace	2e-07	5	NW_017372119.1	41	92	10386374	2	1	FOR	11537332	41
100159519	69	Unknown product	st			Poecilia formosa leucine rich repeat transmembrane neuronal 2 (lrrtm2), mRNA	1E-011	XM_007561538.2	71.9	43	4879	95		1	2	0	836	1	1		N		REV		Scleropages formosus breed golden arowana unplace	7e-10	2	NW_017372260.1	53	90	6183242	3	1	REV	9790078	53	PREDICTED: LOW QUALITY PROTEIN: neurotrypsin-like	4e-05	2	XP_018621641.1	18	88	715	3	1	FOR	784	18
100224097	69	Unknown product	prot			Poecilia formosa kelch like family member 31 (klhl31), mRNA	0.003	XM_007546142.2	44.1	21	2253	100		1	0	0	1285	1	1		N		REV
100206707	69	XM_018748260.1 PREDICTED: Scleropages formosus HIC ZBTB transcriptional repressor 1 (hic1) mRNA	tm	REFSEQNUC	8e-22	Poecilia formosa hypermethylated in cancer 1 (hic1), transcript variant X1, mRNA	7E-029	XM_007554353.2	129	68	10237	98		1	1	0	3002	1	1		N		FOR		Scleropages formosus breed golden arowana unplace	8e-22	5	NW_017371713.1	69	94	834636	1	1	REV	1093243	69	PREDICTED: LOW QUALITY PROTEIN: hypermethylated i	3e-08	25	XP_018603776.1	23	100	624	1	1	FOR	785	23
100203882	69	NW_017371832.1 Scleropages formosus breed golden arowana unplaced genomic scaffold ASM162426v1 scaffold40 whole genome shotgun sequence	uc	REFSEQNUC	3e-24	Poecilia formosa hypermethylated in cancer 1 (hic1), transcript variant X1, mRNA	7E-029	XM_007554353.2	129	68	10237	98		1	1	0	3002	1	1		N		FOR		Scleropages formosus breed golden arowana unplace	3e-24	2	NW_017371832.1	69	95	5537396	1	1	REV	8961471	69
100218081	69	XM_018728213.1 PREDICTED: Scleropages formosus unconventional myosin-IXb-like (LOC108919881) transcript variant X1 mRNA	cs	REFSEQNUC	7e-19	Poecilia formosa high mobility group 20A (hmg20a), transcript variant X1, mRNA	2E-010	XM_007546788.2	67.9	45	1520	93		3	3	0	901	24	1		N		REV		Scleropages formosus breed golden arowana unplace	7e-19	5	NW_017372359.1	68	92	4634269	1	1	FOR	5177925	68	PREDICTED: unconventional myosin-IXb-like isoform	1e-05	7	XP_018583729.1	22	95	790	3	1	REV	2232	22
100218084	69	NW_017372239.1 Scleropages formosus breed golden arowana unplaced genomic scaffold ASM162426v1 scaffold8 whole genome shotgun sequence	uc	REFSEQNUC	1e-14	Poecilia formosa high mobility group 20A (hmg20a), transcript variant X1, mRNA	2E-010	XM_007546788.2	67.9	45	1520	93		3	3	0	901	24	1		N		REV		Scleropages formosus breed golden arowana unplace	1e-14	3	NW_017372239.1	69	89	3405638	1	1	REV	9302074	69	PREDICTED: high mobility group protein 20A isofor	3e-05	2	XP_018620880.1	22	95	230	3	1	REV	296	22
100218036	69	XM_007548397.2 PREDICTED: Poecilia formosa glucocorticoid receptor-like (LOC103135585) mRNA	st	REFSEQMRNA	6e-14	Poecilia formosa glucocorticoid receptor-like (LOC103135585), mRNA	2E-016	XM_007548397.2	87.7	59	7115	93		1	4	0	2093	1	1		N		FOR		Scleropages formosus breed golden arowana unplace	2e-13	5	NW_017371831.1	59	91	5812437	1	1	FOR	11854972	59	PREDICTED: glucocorticoid receptor-like [Scleropa	2e-07	11	XP_018607684.1	22	95	575	3	1	FOR	755	22
100218037	69	XM_007548397.2 PREDICTED: Poecilia formosa glucocorticoid receptor-like (LOC103135585) mRNA	st	REFSEQMRNA	2e-16	Poecilia formosa glucocorticoid receptor-like (LOC103135585), mRNA	6E-014	XM_007548397.2	79.8	59	7115	91		1	5	0	2093	1	1		N		FOR		Scleropages formosus breed golden arowana unplace	4e-11	5	NW_017371831.1	59	89	5812437	1	1	FOR	11854972	59	PREDICTED: glucocorticoid receptor-like [Scleropa	2e-07	11	XP_018607684.1	22	95	575	3	1	FOR	755	22
100218030	69	Unknown product	st			Poecilia formosa glucocorticoid receptor-like (LOC103135585), mRNA	6E-014	XM_007548397.2	79.8	59	7115	91		1	5	0	2093	1	1		N		FOR
100226738	69	Unknown product	st			Poecilia formosa ELMO domain containing 3 (elmod3), transcript variant X1, mRNA	0.052	XM_007564605.2	40.1	19	4577	100			0	0	2008	7	1		N		FOR		Scleropages formosus breed golden arowana unplace	0.038	1	NW_017371551.1	20	100	2348109	1	1	REV	2586958	20
100227301	69	Unknown product	st			Poecilia formosa diacylglycerol kinase delta (dgkd), transcript variant X2, mRNA	9E-007	XM_007573684.2	56	35	3764	94		1	2	0	2660	1	1		N		REV		Scleropages formosus breed golden arowana unplace	6e-07	5	NW_017371831.1	36	94	140764	1	1	FOR	11854972	36
100224375	69	Unknown product	ext/mat			Poecilia formosa dentin sialophosphoprotein-like (LOC103153127), transcript	6E-008	XM_007573938.2	60	49	6370	90		1	5	0	1159	1	1		N		REV
100224379	69	Unknown product	ext/mat			Poecilia formosa dentin sialophosphoprotein-like (LOC103153127), transcript	6E-008	XM_007573938.2	60	49	6370	90		1	5	0	1159	1	1		N		REV
100224380	69	XM_014133010.1 PREDICTED: Salmo salar sodium-dependent neutral amino acid transporter SLC6A17-like (LOC106565665) transcript variant X1 mRNA	tr	REFSEQMRNA	2e-10	Poecilia formosa dentin sialophosphoprotein-like (LOC103153127), transcript	6E-008	XM_007573938.2	60	49	6370	90		1	5	0	1159	1	1		N		REV
100222691	69	Unknown product	cs			Poecilia formosa dedicator of cytokinesis 5 (dock5), transcript variant X1, mRNA	0.003	XM_007557037.2	44.1	29	9358	93			2	0	1291	3	1		N		FOR		Scleropages formosus breed golden arowana unplace	0.01	2	NW_017371527.1	29	93	1030466	7	1	REV	5213442	29
100222688	69	XM_007560658.2 PREDICTED: Poecilia formosa potassium voltage-gated channel subfamily H member 2 (kcnh2) mRNA	tr	REFSEQMRNA	9e-10	Poecilia formosa dedicator of cytokinesis 5 (dock5), transcript variant X1, mRNA	0.003	XM_007557037.2	44.1	29	9358	93			2	0	1291	3	1		N		FOR		Scleropages formosus breed golden arowana unplace	3e-09	2	NW_017371884.1	32	100	5011856	16	1	REV	10342467	32
100212860	69	Unknown product	cs			Poecilia formosa dedicator of cytokinesis 3 (dock3), transcript variant X1, mRNA	6E-011	XM_016668965.1	69.9	58	7854	89		1	6	0	3411	1	1		N		FOR
100225759	69	NW_017371683.1 Scleropages formosus breed golden arowana unplaced genomic scaffold ASM162426v1 scaffold262 whole genome shotgun sequence	tf	REFSEQNUC	1e-26	Poecilia formosa CXXC-type zinc finger protein 4-like (LOC103148507), mRNA	2E-026	XM_007567313.2	121	68	2023	97		3	2	0	948	1	1		N		REV		Scleropages formosus breed golden arowana unplace	1e-26	4	NW_017371683.1	69	97	35602	1	1	FOR	207551	69	PREDICTED: CXXC-type zinc finger protein 4 [Scler	2e-06	2	XP_018591288.1	22	95	137	2	1	REV	289	22
100225760	69	NW_017371683.1 Scleropages formosus breed golden arowana unplaced genomic scaffold ASM162426v1 scaffold262 whole genome shotgun sequence	tf	REFSEQNUC	1e-26	Poecilia formosa CXXC-type zinc finger protein 4-like (LOC103148507), mRNA	2E-026	XM_007567313.2	121	68	2023	97		3	2	0	948	1	1		N		REV		Scleropages formosus breed golden arowana unplace	1e-26	4	NW_017371683.1	69	97	35602	1	1	FOR	207551	69	PREDICTED: CXXC-type zinc finger protein 4 [Scler	2e-06	2	XP_018591288.1	22	95	137	2	1	REV	289	22
100225760	69	NW_017371683.1 Scleropages formosus breed golden arowana unplaced genomic scaffold ASM162426v1 scaffold262 whole genome shotgun sequence	tf	REFSEQNUC	1e-26	Poecilia formosa CXXC-type zinc finger protein 4-like (LOC103148507), mRNA	3E-019	XM_007567313.2	97.6	68	2023	92		3	5	0	948	1	1		N		REV		Scleropages formosus breed golden arowana unplace	1e-26	4	NW_017371683.1	69	97	35602	1	1	FOR	207551	69	PREDICTED: CXXC-type zinc finger protein 4 [Scler	2e-06	2	XP_018591288.1	22	95	137	2	1	REV	289	22
100225761	69	NW_017371683.1 Scleropages formosus breed golden arowana unplaced genomic scaffold ASM162426v1 scaffold262 whole genome shotgun sequence	tf	REFSEQNUC	2e-19	Poecilia formosa CXXC-type zinc finger protein 4-like (LOC103148507), mRNA	7E-029	XM_007567313.2	129	68	2023	98		3	1	0	948	1	1		N		REV		Scleropages formosus breed golden arowana unplace	2e-19	5	NW_017371683.1	69	92	35602	1	1	FOR	207551	69	PREDICTED: CXXC-type zinc finger protein 4 [Scler	5e-05	2	XP_018591288.1	22	86	137	2	1	REV	289	22
100225685	69	Unknown product	tf			Poecilia formosa CXXC-type zinc finger protein 4-like (LOC103148507), mRNA	2E-026	XM_007567313.2	121	68	2023	97		3	2	0	948	1	1		N		REV		Scleropages formosus breed golden arowana unplace	0.01	1	NW_017371669.1	21	100	473375	3	1	REV	3316247	21
100218095	69	Unknown product	tf			Poecilia formosa COUP transcription factor 2 (LOC103147870), transcript variant	1E-021	XM_007566419.2	105	68	2095	94		3	4	0	1288	1	1		N		FOR		Scleropages formosus breed golden arowana unplace	3e-09	5	NW_017372270.1	68	86	8361157	1	1	REV	11069196	68	PREDICTED: growth/differentiation factor 11 isofo	5e-06	4	XP_018580796.1	22	100	100	3	1	REV	388	22
100226607	69	Unknown product	ext/mat			Poecilia formosa clathrin heavy chain (cltc), transcript variant X1, mRNA	1E-005	XM_016674306.1	52	33	6451	94		1	2	0	1991	1	1		N		FOR		Scleropages formosus breed golden arowana unplace	0.01	3	NW_017371926.1	21	100	9758817	16	1	REV	10599567	21
100226606	69	Unknown product	ext/mat			Poecilia formosa clathrin heavy chain (cltc), transcript variant X1, mRNA	1E-005	XM_016674306.1	52	33	6451	94		1	2	0	1991	1	1		N		FOR
100209610	69	NW_017372179.1 Scleropages formosus breed golden arowana unplaced genomic scaffold ASM162426v1 scaffold74 whole genome shotgun sequence	tr	REFSEQNUC	3e-18	Poecilia formosa C2 calcium-dependent domain containing 5 (c2cd5), transcript	4E-012	XM_016668184.1	73.8	68	5365	88		1	8	0	991	1	1		N		FOR		Scleropages formosus breed golden arowana unplace	3e-18	5	NW_017372179.1	63	93	1170903	1	1	FOR	4963493	63	PREDICTED: formin-like protein 2 isoform X1 [Scle	3e-05	18	XP_018597104.1	20	100	341	3	1	REV	1105	20
100222622	69	Unknown product	prot			Poecilia formosa baculoviral IAP repeat containing 6 (birc6), transcript variant	9E-007	XM_007573917.2	56	43	16345	90			4	0	10562	1	1		N		FOR
100222026	69	XM_007572841.2 PREDICTED: Poecilia formosa ATPase sarcoplasmic/endoplasmic reticulum Ca2+ transporting 2 (atp2a2) transcript variant X1 mRNA	tr	REFSEQMRNA	1e-11	Poecilia formosa ATPase sarcoplasmic/endoplasmic reticulum Ca2+ transporting 2	1E-011	XM_007572841.2	71.9	63	4347	89		1	7	0	1026	5	1		N		FOR		Scleropages formosus breed golden arowana unplace	1e-11	2	NW_017371527.1	68	88	3861185	1	1	REV	5213442	68	PREDICTED: sarcoplasmic/endoplasmic reticulum cal	0.0003	5	XP_018608681.1	22	90	161	2	1	FOR	1040	22
100221967	69	Unknown product	tr			Poecilia formosa ATPase sarcoplasmic/endoplasmic reticulum Ca2+ transporting 2	1E-011	XM_007572841.2	71.9	63	4347	89		1	7	0	1026	5	1		N		FOR
100213177	69	XM_018733929.1 PREDICTED: Scleropages formosus grainyhead like transcription factor 1 (grhl1) transcript variant X1 mRNA	tf	REFSEQNUC	4e-08	Oreochromis niloticus zinc finger protein 883 (LOC102076188), mRNA	0.052	XM_005460156.3	40.1	23	6216	95			1	0	4072	15	1		N		REV		Scleropages formosus breed golden arowana unplace	7e-10	5	NW_017371478.1	41	95	5279551	1	1	REV	12592783	41
100213187	69	Unknown product	tf			Oreochromis niloticus zinc finger protein 883 (LOC102076188), mRNA	0.052	XM_005460156.3	40.1	23	6216	95			1	0	4072	15	1		N		REV		Scleropages formosus breed golden arowana unplace	0.038	2	NW_017371937.1	20	100	9427535	18	1	REV	11279338	20
100226475	69	XM_014148998.1 PREDICTED: Salmo salar zinc finger protein 423 (LOC106573705) transcript variant X1 mRNA	tf	REFSEQMRNA	4e-24	Oreochromis niloticus zinc finger protein 521 (znf521), mRNA	6E-020	XM_019347961.1	99.6	57	6419	96		1	2	0	3777	1	1		N		FOR		Scleropages formosus breed golden arowana unplace	2e-22	5	NW_017371990.1	58	98	7653746	1	1	REV	9679714	58	PREDICTED: zinc finger protein 521 [Scleropages f	2e-07	7	XP_018603099.1	22	100	973	3	1	FOR	1261	22
100226466	69	Unknown product	tf			Oreochromis niloticus zinc finger protein 521 (znf521), mRNA	6E-020	XM_019347961.1	99.6	57	6419	96		1	2	0	3777	1	1		N		FOR
100226755	69	Unknown product	st			Oreochromis niloticus WD repeat domain 66 (wdr66), mRNA	2E-014	XM_005473414.2	81.8	68	4149	89		2	7	0	610	1	1		N		REV
100227562	69	Unknown product	cs			Oreochromis niloticus unconventional myosin-VIIa (LOC100691832), mRNA	0.003	XM_019363838.1	44.1	21	7936	100			0	0	2994	3	1		N		FOR
100227667	69	Unknown product	uk			Oreochromis niloticus unconventional myosin-VIIa (LOC100691832), mRNA	0.003	XM_019363838.1	44.1	21	7936	100			0	0	2994	3	1		N		FOR
100220017	69	Unknown product	uk			Oreochromis niloticus uncharacterized protein C7orf43 homolog (LOC100695186),	4E-009	XM_019350188.1	63.9	43	2258	93		2	3	0	1047	1	1		N		REV		Scleropages formosus breed golden arowana unplace	3e-06	4	NW_017371539.1	39	92	8405965	7	1	FOR	9171075	39
100220010	69	Unknown product	uk			Oreochromis niloticus uncharacterized protein C7orf43 homolog (LOC100695186),	4E-009	XM_019350188.1	63.9	43	2258	93		2	3	0	1047	1	1		N		REV
100234971	69	NW_017371746.1 Scleropages formosus breed golden arowana unplaced genomic scaffold ASM162426v1 scaffold32 whole genome shotgun sequence	uc	REFSEQNUC	5e-26	Oreochromis niloticus uncharacterized LOC109198771 (LOC109198771), transcript	3E-006	XM_019354173.1	54	38	2283	92		2	3	0	1808	22	1		N		FOR		Scleropages formosus breed golden arowana unplace	5e-26	5	NW_017371746.1	68	97	502283	2	2	REV	3091371	124
100229368	69	XM_005474393.3 PREDICTED: Oreochromis niloticus potassium voltage-gated channel subfamily H member 1 (kcnh1) transcript variant X1 mRNA	tr	REFSEQMRNA	2e-13	Oreochromis niloticus uncharacterized LOC100707003 (LOC100707003), transcript	2E-014	XM_003443157.4	81.8	68	8912	89		1	7	0	8166	1	1		N		FOR		Scleropages formosus breed golden arowana unplace	5e-29	5	NW_017371616.1	69	98	4827783	1	4	FOR	9007450	268
100212984	69	Unknown product	uk			Oreochromis niloticus transmembrane protein 55B (tmem55b), mRNA	0.052	XM_003447455.4	40.1	23	3592	95		1	1	0	926	1	1		N		REV
100221843	69	Unknown product	st			Oreochromis niloticus transmembrane protein 119 (tmem119), mRNA	0.052	XM_005473338.3	40.1	19	3407	100		1	0	0	2491	1	1		N		REV
100194519	69	Unknown product	tf			Oreochromis niloticus transcription factor MafF (LOC100696582), transcript	1E-005	XM_005448018.3	52	37	3194	92		1	3	0	634	9	1		N		FOR
100226014	69	Unknown product	tm			Oreochromis niloticus REST corepressor 3 (LOC100697443), mRNA	1E-005	XM_019355594.1	52	29	6386	96			1	0	4229	4	1		N		FOR
100226021	69	Unknown product	tm			Oreochromis niloticus REST corepressor 3 (LOC100697443), mRNA	1E-005	XM_019355594.1	52	29	6386	96			1	0	4229	4	1		N		FOR
100226022	69	Unknown product	tm			Oreochromis niloticus REST corepressor 3 (LOC100697443), mRNA	1E-005	XM_019355594.1	52	29	6386	96			1	0	4229	4	1		N		FOR
100226022	69	Unknown product	tm			Oreochromis niloticus REST corepressor 3 (LOC100697443), mRNA	1E-005	XM_019355594.1	52	29	6386	96			1	0	4229	4	1		N		FOR
100218144	69	XM_018760262.1 PREDICTED: Scleropages formosus SRC proto-oncogene non-receptor tyrosine kinase (src) mRNA	st	REFSEQNUC	3e-18	Oreochromis niloticus proto-oncogene tyrosine-protein kinase Src (LOC100690332),	2E-014	XM_013264634.2	81.8	64	4973	90		1	6	0	1709	2	1		N		FOR		Scleropages formosus breed golden arowana unplace	3e-18	5	NW_017372100.1	59	94	5824813	8	1	FOR	11905169	59	PREDICTED: proto-oncogene tyrosine-protein kinase	3e-06	25	XP_018611588.1	22	100	370	2	1	FOR	531	22
100218143	69	NW_017371831.1 Scleropages formosus breed golden arowana unplaced genomic scaffold ASM162426v1 scaffold4 whole genome shotgun sequence	st	REFSEQNUC	2e-19	Oreochromis niloticus proto-oncogene tyrosine-protein kinase Src (LOC100690332),	2E-014	XM_013264634.2	81.8	64	4973	90		1	6	0	1709	2	1		N		FOR		Scleropages formosus breed golden arowana unplace	2e-19	1	NW_017371831.1	61	95	1094713	4	1	REV	11854972	61
100159669	69	NW_017371635.1 Scleropages formosus breed golden arowana unplaced genomic scaffold ASM162426v1 scaffold217 whole genome shotgun sequence	uc	REFSEQNUC	5e-17	Oreochromis niloticus protein TANC2 (LOC100708283), transcript variant X1, mRNA	2E-010	XM_005458166.3	67.9	37	9261	97			1	0	775	26	1		N		FOR		Scleropages formosus breed golden arowana unplace	5e-17	2	NW_017371635.1	45	100	261790	1	1	REV	814287	45	PREDICTED: leucine-rich repeat transmembrane neur	7e-05	1	XP_018600715.1	22	81	43	3	1	REV	552	22
100222722	69	Unknown product	tf			Oreochromis niloticus PR/SET domain 11 (prdm11), transcript variant X1, mRNA	8E-004	XM_005470241.3	46.1	22	4774	100			0	0	1765	1	1		N		FOR
100222724	69	Unknown product	tf			Oreochromis niloticus PR/SET domain 11 (prdm11), transcript variant X1, mRNA	8E-004	XM_005470241.3	46.1	22	4774	100			0	0	1765	1	1		N		FOR
100219967	69	Unknown product	st			Oreochromis niloticus phosphorylase kinase catalytic subunit gamma 2 (phkg2),	0.052	XM_003438765.4	40.1	19	2812	100		1	0	0	916	6	1		N		REV		Scleropages formosus breed golden arowana unplace	0.038	5	NW_017371553.1	20	100	7713731	2	1	REV	8898194	20
100231266	69	Unknown product	nr			Oreochromis niloticus nuclear receptor subfamily 2 group F member 6	0.003	XM_003445061.4	44.1	41	6064	88		1	5	0	635	1	1		N		FOR
100231269	69	Unknown product	nr			Oreochromis niloticus nuclear receptor subfamily 2 group F member 6	0.003	XM_003445061.4	44.1	41	6064	88		1	5	0	635	1	1		N		FOR
100231265	69	Unknown product	nr			Oreochromis niloticus nuclear receptor subfamily 2 group F member 6	1E-005	XM_003445061.4	52	41	6064	90		1	4	0	635	1	1		N		FOR
100220759	69	Unknown product	cs			Oreochromis niloticus nesprin-1 (LOC100699039), mRNA	8E-004	XM_019345600.1	46.1	30	28288	93			2	0	12689	1	1		N		FOR
100192536	69	Unknown product	st			Oreochromis niloticus N-acetylglucosamine kinase (nagk), transcript variant X1,	4E-009	XM_003452368.3	63.9	55	1315	89		4	6	0	677	1	1		N		REV		Scleropages formosus breed golden arowana unplace	0.002	2	NW_017371735.1	30	93	8320256	3	1	FOR	9752699	30
100229366	69	XM_005477064.3 PREDICTED: Oreochromis niloticus ALK tyrosine kinase receptor (LOC100690943) transcript variant X1 mRNA	prot	REFSEQMRNA	1e-18	Oreochromis niloticus kelch like family member 34 (klhl34), mRNA	1E-021	XM_003439294.4	105	68	3339	94		2	4	0	3161	1	1		N		REV		Scleropages formosus breed golden arowana unplace	5e-29	5	NW_017372041.1	69	98	2186430	1	2	REV	3345274	130
100229367	69	XM_005447584.3 PREDICTED: Oreochromis niloticus RNA polymerase II elongation factor ELL (LOC100703490) mRNA	prot	REFSEQMRNA	4e-12	Oreochromis niloticus kelch like family member 34 (klhl34), mRNA	3E-019	XM_003439294.4	97.6	68	3339	92		2	5	0	3161	1	1		N		REV		Scleropages formosus breed golden arowana unplace	3e-24	5	NW_017372320.1	69	95	2236586	1	3	REV	3093716	185
100229367	69	XM_005447584.3 PREDICTED: Oreochromis niloticus RNA polymerase II elongation factor ELL (LOC100703490) mRNA	prot	REFSEQMRNA	4e-12	Oreochromis niloticus kelch like family member 34 (klhl34), mRNA	1E-021	XM_003439294.4	105	68	3339	94		2	4	0	3161	1	1		N		REV		Scleropages formosus breed golden arowana unplace	3e-24	5	NW_017372320.1	69	95	2236586	1	3	REV	3093716	185
100229371	69	XM_005447584.3 PREDICTED: Oreochromis niloticus RNA polymerase II elongation factor ELL (LOC100703490) mRNA	prot	REFSEQMRNA	4e-12	Oreochromis niloticus kelch like family member 34 (klhl34), mRNA	1E-021	XM_003439294.4	105	68	3339	94		2	4	0	3161	1	1		N		REV		Scleropages formosus breed golden arowana unplace	1e-26	5	NW_017371501.1	69	97	7875322	1	4	FOR	12341700	252
100229370	69	XM_005474393.3 PREDICTED: Oreochromis niloticus potassium voltage-gated channel subfamily H member 1 (kcnh1) transcript variant X1 mRNA	prot	REFSEQMRNA	2e-16	Oreochromis niloticus kelch like family member 34 (klhl34), mRNA	3E-019	XM_003439294.4	97.6	68	3339	92		2	5	0	3161	1	1		N		REV		Scleropages formosus breed golden arowana unplace	3e-24	5	NW_017372260.1	69	95	1409222	1	5	REV	9790078	313
100229370	69	XM_005474393.3 PREDICTED: Oreochromis niloticus potassium voltage-gated channel subfamily H member 1 (kcnh1) transcript variant X1 mRNA	prot	REFSEQMRNA	2e-16	Oreochromis niloticus kelch like family member 34 (klhl34), mRNA	2E-017	XM_003439294.4	91.7	61	3339	93		2	4	0	3168	1	1		N		REV		Scleropages formosus breed golden arowana unplace	3e-24	5	NW_017372260.1	69	95	1409222	1	5	REV	9790078	313
100229365	69	NW_017371616.1 Scleropages formosus breed golden arowana unplaced genomic scaffold ASM162426v1 scaffold20 whole genome shotgun sequence	prot	REFSEQNUC	3e-27	Oreochromis niloticus kelch like family member 34 (klhl34), mRNA	2E-017	XM_003439294.4	91.7	61	3339	93		2	4	0	3168	1	1		N		REV		Scleropages formosus breed golden arowana unplace	3e-27	5	NW_017371616.1	62	100	4827783	1	5	FOR	9007450	314
100229365	69	NW_017371616.1 Scleropages formosus breed golden arowana unplaced genomic scaffold ASM162426v1 scaffold20 whole genome shotgun sequence	prot	REFSEQNUC	3e-27	Oreochromis niloticus kelch like family member 34 (klhl34), mRNA	4E-024	XM_003439294.4	113	68	3339	95		2	3	0	3161	1	1		N		REV		Scleropages formosus breed golden arowana unplace	3e-27	5	NW_017371616.1	62	100	4827783	1	5	FOR	9007450	314
100229369	69	NW_017372041.1 Scleropages formosus breed golden arowana unplaced genomic scaffold ASM162426v1 scaffold60 whole genome shotgun sequence	prot	REFSEQNUC	3e-24	Oreochromis niloticus kelch like family member 34 (klhl34), mRNA	1E-021	XM_003439294.4	105	68	3339	94		2	4	0	3161	1	1		N		REV		Scleropages formosus breed golden arowana unplace	3e-24	5	NW_017372041.1	69	95	2186430	1	2	REV	3345274	130
100229198	69	Unknown product	prot			Oreochromis niloticus kelch like family member 34 (klhl34), mRNA	2E-017	XM_003439294.4	91.7	61	3339	93		2	4	0	3168	1	1		N		REV
100224098	69	Unknown product	prot			Oreochromis niloticus kelch like family member 31 (klhl31), mRNA	0.003	XM_003440993.3	44.1	21	6116	100			0	0	1302	1	1		N		REV
100220183	69	Unknown product	prot			Oreochromis niloticus kelch like family member 15 (klhl15), transcript variant	5E-005	XM_019352903.1	50.1	32	7156	93			2	0	609	6	1		N		FOR
100225426	69	Unknown product	prot			Oreochromis niloticus kelch like family member 15 (klhl15), transcript variant	8E-004	XM_019352903.1	46.1	26	7156	96			1	0	638	1	1		N		REV
100225428	69	Unknown product	prot			Oreochromis niloticus kelch like family member 15 (klhl15), transcript variant	8E-004	XM_019352903.1	46.1	26	7156	96			1	0	638	1	1		N		REV
100213131	69	Unknown product	prot			Oreochromis niloticus HECT, UBA and WWE domain containing 1, E3 ubiquitin	8E-004	XM_019349539.1	46.1	26	14771	96			1	0	1061	1	1		N		FOR		Scleropages formosus breed golden arowana unplace	0.0006	4	NW_017372270.1	27	96	8487006	1	1	REV	11069196	27
100213135	69	Unknown product	prot			Oreochromis niloticus HECT, UBA and WWE domain containing 1, E3 ubiquitin	8E-004	XM_019349539.1	46.1	26	14771	96			1	0	1061	1	1		N		FOR
100232321	69	XM_019360123.1 PREDICTED: Oreochromis niloticus cytochrome P450 3A30 (LOC100700506) transcript variant X1 mRNA	detox	REFSEQMRNA	6e-11	Oreochromis niloticus GTPase IMAP family member 7-like (LOC102079134),	9E-010	XM_005461770.3	65.9	68	2698	86		3	9	0	1635	1	1		N		FOR		Scleropages formosus breed golden arowana unplace	0.038	1	NW_017371614.1	24	95	4364002	16	1	FOR	5478028	24
100226776	69	NW_017371832.1 Scleropages formosus breed golden arowana unplaced genomic scaffold ASM162426v1 scaffold40 whole genome shotgun sequence	met/carb	REFSEQNUC	3e-24	Oreochromis niloticus glypican 2 (gpc2), mRNA	1E-018	XM_003445246.3	95.6	67	5070	92		1	5	0	3926	1	1		N		REV		Scleropages formosus breed golden arowana unplace	3e-24	5	NW_017371832.1	69	95	6545919	1	4	REV	8961471	225
100226777	69	NW_017371612.1 Scleropages formosus breed golden arowana unplaced genomic scaffold ASM162426v1 scaffold197 whole genome shotgun sequence	met/carb	REFSEQNUC	2e-31	Oreochromis niloticus glypican 2 (gpc2), mRNA	1E-018	XM_003445246.3	95.6	67	5070	92		1	5	0	3926	1	1		N		REV		Scleropages formosus breed golden arowana unplace	2e-31	5	NW_017371612.1	69	100	936412	1	3	FOR	4226860	207
100225932	69	XM_014140430.1 PREDICTED: Salmo salar E3 ubiquitin-protein ligase RNF31-like (LOC106569248) transcript variant X1 mRNA	prot	REFSEQMRNA	3e-06	Oreochromis niloticus E3 ubiquitin-protein ligase RNF31 (LOC100707250),	3E-006	XM_005449111.3	54	38	5170	92		1	3	0	2976	1	1		N		FOR		Scleropages formosus breed golden arowana unplace	0.0006	5	NW_017371593.1	39	89	4169166	1	1	FOR	9919444	39	PREDICTED: E3 ubiquitin-protein ligase RNF31-like	0.059	4	XP_018589492.1	13	100	921	1	1	FOR	1111	13
100224407	69	Unknown product	tm			Oreochromis niloticus DEAH-box helicase 33 (dhx33), mRNA	0.013	XM_003458052.4	42.1	36	3250	89		1	4	0	701	2	1		N		REV		Scleropages formosus breed golden arowana unplace	2e-07	2	NW_017371604.1	37	94	397302	2	1	FOR	9255366	37
100224397	69	Unknown product	tm			Oreochromis niloticus DEAH-box helicase 33 (dhx33), mRNA	0.013	XM_003458052.4	42.1	36	3250	89		1	4	0	701	2	1		N		REV
100232319	69	XM_019360123.1 PREDICTED: Oreochromis niloticus cytochrome P450 3A30 (LOC100700506) transcript variant X1 mRNA	detox	REFSEQMRNA	2e-14	Oreochromis niloticus cytochrome P450 3A30 (LOC100700506), transcript variant	6E-011	XM_019360123.1	69.9	42	3386	95		1	2	0	2185	1	1		N		FOR		Scleropages formosus breed golden arowana unplace	0.038	1	NW_017371552.1	20	100	3179989	37	1	FOR	5282895	20
100232319	69	XM_019360123.1 PREDICTED: Oreochromis niloticus cytochrome P450 3A30 (LOC100700506) transcript variant X1 mRNA	detox	REFSEQMRNA	2e-14	Oreochromis niloticus cytochrome P450 3A30 (LOC100700506), transcript variant	2E-014	XM_019360123.1	81.8	48	3386	95		1	2	0	2185	1	1		N		FOR		Scleropages formosus breed golden arowana unplace	0.038	1	NW_017371552.1	20	100	3179989	37	1	FOR	5282895	20
100232319	69	XM_019360123.1 PREDICTED: Oreochromis niloticus cytochrome P450 3A30 (LOC100700506) transcript variant X1 mRNA	detox	REFSEQMRNA	2e-14	Oreochromis niloticus cytochrome P450 3A30 (LOC100700506), transcript variant	2E-013	XM_019360123.1	77.8	42	3386	97		1	1	0	2185	1	1		N		FOR		Scleropages formosus breed golden arowana unplace	0.038	1	NW_017371552.1	20	100	3179989	37	1	FOR	5282895	20
100232319	69	XM_019360123.1 PREDICTED: Oreochromis niloticus cytochrome P450 3A30 (LOC100700506) transcript variant X1 mRNA	detox	REFSEQMRNA	2e-14	Oreochromis niloticus cytochrome P450 3A30 (LOC100700506), transcript variant	6E-011	XM_019360123.1	69.9	42	3386	95		1	2	0	2185	1	1		N		FOR		Scleropages formosus breed golden arowana unplace	0.038	1	NW_017371552.1	20	100	3179989	37	1	FOR	5282895	20
100232321	69	XM_019360123.1 PREDICTED: Oreochromis niloticus cytochrome P450 3A30 (LOC100700506) transcript variant X1 mRNA	detox	REFSEQMRNA	6e-11	Oreochromis niloticus cytochrome P450 3A30 (LOC100700506), transcript variant	2E-014	XM_019360123.1	81.8	48	3386	95		1	2	0	2185	1	1		N		FOR		Scleropages formosus breed golden arowana unplace	0.038	1	NW_017371614.1	24	95	4364002	16	1	FOR	5478028	24
100232319	69	XM_019360123.1 PREDICTED: Oreochromis niloticus cytochrome P450 3A30 (LOC100700506) transcript variant X1 mRNA	detox	REFSEQMRNA	2e-14	Oreochromis niloticus cytochrome P450 3A30 (LOC100700506), transcript variant	2E-014	XM_019360123.1	81.8	48	3386	95		1	2	0	2185	1	1		N		FOR		Scleropages formosus breed golden arowana unplace	0.038	1	NW_017371552.1	20	100	3179989	37	1	FOR	5282895	20
100232319	69	XM_019360123.1 PREDICTED: Oreochromis niloticus cytochrome P450 3A30 (LOC100700506) transcript variant X1 mRNA	detox	REFSEQMRNA	2e-14	Oreochromis niloticus cytochrome P450 3A30 (LOC100700506), transcript variant	2E-014	XM_019360123.1	81.8	48	3386	95		1	2	0	2185	1	1		N		FOR		Scleropages formosus breed golden arowana unplace	0.038	1	NW_017371552.1	20	100	3179989	37	1	FOR	5282895	20
100232319	69	XM_019360123.1 PREDICTED: Oreochromis niloticus cytochrome P450 3A30 (LOC100700506) transcript variant X1 mRNA	detox	REFSEQMRNA	2e-14	Oreochromis niloticus cytochrome P450 3A30 (LOC100700506), transcript variant	2E-014	XM_019360123.1	81.8	48	3386	95		1	2	0	2185	1	1		N		FOR		Scleropages formosus breed golden arowana unplace	0.038	1	NW_017371552.1	20	100	3179989	37	1	FOR	5282895	20
100232319	69	XM_019360123.1 PREDICTED: Oreochromis niloticus cytochrome P450 3A30 (LOC100700506) transcript variant X1 mRNA	detox	REFSEQMRNA	2e-14	Oreochromis niloticus cytochrome P450 3A30 (LOC100700506), transcript variant	6E-011	XM_019360123.1	69.9	42	3386	95		1	2	0	2185	1	1		N		FOR		Scleropages formosus breed golden arowana unplace	0.038	1	NW_017371552.1	20	100	3179989	37	1	FOR	5282895	20
100232321	69	XM_019360123.1 PREDICTED: Oreochromis niloticus cytochrome P450 3A30 (LOC100700506) transcript variant X1 mRNA	detox	REFSEQMRNA	6e-11	Oreochromis niloticus cytochrome P450 3A30 (LOC100700506), transcript variant	6E-011	XM_019360123.1	69.9	42	3386	95		1	2	0	2185	1	1		N		FOR		Scleropages formosus breed golden arowana unplace	0.038	1	NW_017371614.1	24	95	4364002	16	1	FOR	5478028	24
100232321	69	XM_019360123.1 PREDICTED: Oreochromis niloticus cytochrome P450 3A30 (LOC100700506) transcript variant X1 mRNA	detox	REFSEQMRNA	6e-11	Oreochromis niloticus cytochrome P450 3A30 (LOC100700506), transcript variant	2E-014	XM_019360123.1	81.8	48	3386	95		1	2	0	2185	1	1		N		FOR		Scleropages formosus breed golden arowana unplace	0.038	1	NW_017371614.1	24	95	4364002	16	1	FOR	5478028	24
100232319	69	XM_019360123.1 PREDICTED: Oreochromis niloticus cytochrome P450 3A30 (LOC100700506) transcript variant X1 mRNA	detox	REFSEQMRNA	2e-14	Oreochromis niloticus cytochrome P450 3A30 (LOC100700506), transcript variant	2E-013	XM_019360123.1	77.8	42	3386	97		1	1	0	2185	1	1		N		FOR		Scleropages formosus breed golden arowana unplace	0.038	1	NW_017371552.1	20	100	3179989	37	1	FOR	5282895	20
100232322	69	Unknown product	met			Oreochromis niloticus cytochrome P450 3A30 (LOC100700506), transcript variant	2E-013	XM_019360123.1	77.8	42	3386	97		1	1	0	2185	1	1		N		FOR		Scleropages formosus breed golden arowana unplace	0.038	1	NW_017372109.1	20	100	287167	13	1	REV	7360143	20
100232318	69	XM_019360123.1 PREDICTED: Oreochromis niloticus cytochrome P450 3A30 (LOC100700506) transcript variant X1 mRNA	detox	REFSEQMRNA	6e-11	Oreochromis niloticus cytochrome P450 3A30 (LOC100700506), transcript variant	2E-014	XM_019360123.1	81.8	48	3386	95		1	2	0	2185	1	1		N		FOR
100232318	69	XM_019360123.1 PREDICTED: Oreochromis niloticus cytochrome P450 3A30 (LOC100700506) transcript variant X1 mRNA	detox	REFSEQMRNA	6e-11	Oreochromis niloticus cytochrome P450 3A30 (LOC100700506), transcript variant	2E-013	XM_019360123.1	77.8	42	3386	97		1	1	0	2185	1	1		N		FOR
100232320	69	XM_019360123.1 PREDICTED: Oreochromis niloticus cytochrome P450 3A30 (LOC100700506) transcript variant X1 mRNA	detox	REFSEQMRNA	2e-13	Oreochromis niloticus cytochrome P450 3A30 (LOC100700506), transcript variant	2E-014	XM_019360123.1	81.8	48	3386	95		1	2	0	2185	1	1		N		FOR
100232320	69	XM_019360123.1 PREDICTED: Oreochromis niloticus cytochrome P450 3A30 (LOC100700506) transcript variant X1 mRNA	detox	REFSEQMRNA	2e-13	Oreochromis niloticus cytochrome P450 3A30 (LOC100700506), transcript variant	6E-011	XM_019360123.1	69.9	42	3386	95		1	2	0	2185	1	1		N		FOR
100232320	69	XM_019360123.1 PREDICTED: Oreochromis niloticus cytochrome P450 3A30 (LOC100700506) transcript variant X1 mRNA	detox	REFSEQMRNA	2e-13	Oreochromis niloticus cytochrome P450 3A30 (LOC100700506), transcript variant	6E-011	XM_019360123.1	69.9	42	3386	95		1	2	0	2185	1	1		N		FOR
100232323	69	XM_019360123.1 PREDICTED: Oreochromis niloticus cytochrome P450 3A30 (LOC100700506) transcript variant X1 mRNA	detox	REFSEQMRNA	6e-11	Oreochromis niloticus cytochrome P450 3A30 (LOC100700506), transcript variant	2E-014	XM_019360123.1	81.8	48	3386	95		1	2	0	2185	1	1		N		FOR
100231501	69	XM_016567831.1 PREDICTED: Sinocyclocheilus rhinocerous PDZ domain-containing protein 11 (LOC107752002) transcript variant X1 mRNA	tr	REFSEQMRNA	4e-18	Oreochromis niloticus cytochrome P450 3A30 (LOC100700506), transcript variant	6E-011	XM_019360123.1	69.9	42	3386	95		1	2	0	2185	1	1		N		FOR
100234969	69	NW_017371746.1 Scleropages formosus breed golden arowana unplaced genomic scaffold ASM162426v1 scaffold32 whole genome shotgun sequence	met/carb	REFSEQNUC	5e-26	Oreochromis niloticus CMP-N-acetylneuraminate-beta-galactosamide-alpha-2,	3E-006	XM_019357281.1	54	26	1337	100		2	0	0	1041	2	1		N		REV		Scleropages formosus breed golden arowana unplace	5e-26	5	NW_017371746.1	68	97	502283	2	2	REV	3091371	124
100234970	69	NW_017371746.1 Scleropages formosus breed golden arowana unplaced genomic scaffold ASM162426v1 scaffold32 whole genome shotgun sequence	met/carb	REFSEQNUC	5e-26	Oreochromis niloticus CMP-N-acetylneuraminate-beta-galactosamide-alpha-2,	3E-006	XM_019357281.1	54	26	1337	100		2	0	0	1041	2	1		N		REV		Scleropages formosus breed golden arowana unplace	5e-26	5	NW_017371746.1	68	97	502283	2	2	REV	3091371	124
100234972	69	NW_017371746.1 Scleropages formosus breed golden arowana unplaced genomic scaffold ASM162426v1 scaffold32 whole genome shotgun sequence	met/carb	REFSEQNUC	5e-26	Oreochromis niloticus CMP-N-acetylneuraminate-beta-galactosamide-alpha-2,	3E-006	XM_019357281.1	54	26	1337	100		2	0	0	1041	2	1		N		REV		Scleropages formosus breed golden arowana unplace	5e-26	5	NW_017371746.1	68	97	502283	2	2	REV	3091371	124
100234973	69	NW_017371746.1 Scleropages formosus breed golden arowana unplaced genomic scaffold ASM162426v1 scaffold32 whole genome shotgun sequence	met/carb	REFSEQNUC	5e-26	Oreochromis niloticus CMP-N-acetylneuraminate-beta-galactosamide-alpha-2,	3E-006	XM_019357281.1	54	26	1337	100		2	0	0	1041	2	1		N		REV		Scleropages formosus breed golden arowana unplace	5e-26	5	NW_017371746.1	68	97	502283	2	2	REV	3091371	124
100234974	69	NW_017371746.1 Scleropages formosus breed golden arowana unplaced genomic scaffold ASM162426v1 scaffold32 whole genome shotgun sequence	met/carb	REFSEQNUC	5e-26	Oreochromis niloticus CMP-N-acetylneuraminate-beta-galactosamide-alpha-2,	3E-006	XM_019357281.1	54	26	1337	100		2	0	0	1041	2	1		N		REV		Scleropages formosus breed golden arowana unplace	5e-26	5	NW_017371746.1	68	97	502283	2	2	REV	3091371	124
100232836	69	XM_017492967.1 PREDICTED: Ictalurus punctatus family with sequence similarity 114 member A2 (fam114a2) mRNA	met/carb	REFSEQMRNA	2e-17	Oreochromis niloticus CMP-N-acetylneuraminate-beta-galactosamide-alpha-2,	3E-006	XM_019357281.1	54	26	1337	100		2	0	0	1041	2	1		N		REV
100226601	69	Unknown product	ext/mat			Oreochromis niloticus clathrin heavy chain (cltc), transcript variant X1, mRNA	0.013	XM_005463006.3	42.1	20	6465	100			0	0	2053	16	1		N		FOR
100226746	69	Unknown product	tm			Oreochromis niloticus CCR4-NOT transcription complex subunit 2 (LOC100690077),	0.003	XM_005463459.3	44.1	21	4553	100			0	0	1906	1	1		N		REV		Scleropages formosus breed golden arowana unplace	0.038	1	NW_017372109.1	24	95	6310767	3	1	FOR	7360143	24
100219994	69	Unknown product	tm			Oreochromis niloticus CCR4-NOT transcription complex subunit 1 (cnot1), mRNA	2E-004	XM_005463048.3	48.1	31	8381	93			2	0	2962	25	1		N		FOR														PREDICTED: CCR4-NOT transcription complex subunit	0.0003	5	XP_018594427.1	18	94	872	3	1	FOR	2385	18
100219989	69	Unknown product	tm			Oreochromis niloticus CCR4-NOT transcription complex subunit 1 (cnot1), mRNA	2E-004	XM_005463048.3	48.1	31	8381	93			2	0	2962	25	1		N		FOR
100224638	69	XM_016514832.1 PREDICTED: Sinocyclocheilus rhinocerous probable G protein-coupled receptor 85 (LOC107710116) mRNA	st	REFSEQMRNA	6e-17	Oreochromis niloticus c-src tyrosine kinase (csk), transcript variant X1, mRNA	0.052	XM_005447676.3	40.1	19	3224	100		1	0	0	1871	1	1		N		REV		Scleropages formosus breed golden arowana unplace	5e-17	4	NW_017372435.1	69	91	5106468	1	1	REV	7264553	69	PREDICTED: probable G protein-coupled receptor 85	2e-07	2	XP_018602767.1	22	100	363	2	1	REV	376	22
100224845	69	Unknown product	st			Oreochromis niloticus c-src tyrosine kinase (csk), transcript variant X1, mRNA	0.052	XM_005447676.3	40.1	19	3224	100		1	0	0	1871	1	1		N		REV		Scleropages formosus breed golden arowana unplace	0.038	4	NW_017371571.1	20	100	6593315	1	1	FOR	7472358	20
100220322	69	Unknown product	tm			Oreochromis niloticus bromodomain-containing protein 2 (LOC100696311),	1E-005	XM_003457994.4	52	37	5335	92		1	3	0	2735	1	1		N		FOR		Scleropages formosus breed golden arowana unplace	6e-07	5	NW_017371894.1	40	92	1461255	1	1	REV	1569155	40
100194041	69	NW_017371558.1 Scleropages formosus breed golden arowana unplaced genomic scaffold ASM162426v1 scaffold147 whole genome shotgun sequence	uc	REFSEQNUC	2e-16	Oreochromis niloticus breakpoint cluster region protein (LOC100710841),	3E-006	XM_019361150.1	54	34	8649	94			2	0	4689	6	1		N		FOR		Scleropages formosus breed golden arowana unplace	2e-16	4	NW_017371558.1	60	93	888487	1	1	REV	5653532	60	PREDICTED: uncharacterized protein C18orf25 homol	0.0008	3	XP_018592389.1	19	100	223	3	1	REV	425	19
100212844	69	Unknown product	tm			Oreochromis niloticus BBX, HMG-box containing (bbx), transcript variant X1, mRNA	2E-007	XM_005453905.3	58	32	3843	96		1	1	0	837	2	1		N		FOR
100220122	69	XM_018765138.1 PREDICTED: Scleropages formosus probable phospholipid-transporting ATPase IM (LOC108942073) transcript variant X1 mRNA	tr	REFSEQNUC	7e-13	Oreochromis niloticus ATPase phospholipid transporting 8B4 (putative) (atp8b4),	9E-010	XM_019361711.1	65.9	52	4336	90		1	5	0	2810	1	1		N		REV		Scleropages formosus breed golden arowana unplace	7e-13	5	NW_017372219.1	54	92	1701133	1	1	REV	2254388	54	PREDICTED: probable phospholipid-transporting ATP	0.004	17	XP_018620654.1	17	100	871	3	1	REV	1234	17
100220117	69	Unknown product	st			Oreochromis niloticus ATPase phospholipid transporting 8B4 (putative) (atp8b4),	9E-010	XM_019361711.1	65.9	52	4336	90		1	5	0	2810	1	1		N		REV
100213000	69	Unknown product	met			Oreochromis niloticus arylsulfatase I (LOC100699661), transcript variant X3,	0.052	XM_005476788.3	40.1	19	5941	100			0	0	433	9	1		N		FOR
100213009	69	Unknown product	met			Oreochromis niloticus arylsulfatase I (LOC100699661), transcript variant X3,	0.052	XM_005476788.3	40.1	19	5941	100			0	0	433	9	1		N		FOR
100224845	69	Unknown product	tf			Ictalurus punctatus zinc finger protein 771 (znf771), transcript variant X2,	5E-005	XM_017487125.1	50.1	32	2350	93		1	2	0	6	6	1		N		FOR		Scleropages formosus breed golden arowana unplace	0.038	4	NW_017371571.1	20	100	6593315	1	1	FOR	7472358	20
100222712	69	Unknown product	tf			Ictalurus punctatus zinc finger protein 513-like (LOC108257870), transcript	3E-006	XM_017455973.1	54	38	3222	92		1	3	0	1372	1	1		N		FOR		Scleropages formosus breed golden arowana unplace	3e-06	4	NW_017371478.1	39	92	8682181	1	1	FOR	12592783	39	PREDICTED: zinc finger protein 513-like [Scleropa	0.034	2	XP_018606250.1	18	72	250	1	1	FOR	554	18
100222701	69	Unknown product	tf			Ictalurus punctatus zinc finger protein 513-like (LOC108257870), transcript	3E-006	XM_017455973.1	54	38	3222	92		1	3	0	1372	1	1		N		FOR
100222038	69	NW_017371990.1 Scleropages formosus breed golden arowana unplaced genomic scaffold ASM162426v1 scaffold55 whole genome shotgun sequence	tf	REFSEQNUC	8e-22	Ictalurus punctatus zinc finger protein 354A-like (LOC108268223), mRNA	0.052	XM_017473060.1	40.1	19	4718	100			0	0	2063	2	1		N		FOR		Scleropages formosus breed golden arowana unplace	8e-22	1	NW_017371990.1	69	94	9134608	1	1	FOR	9679714	69
100226282	69	Unknown product	tf			Ictalurus punctatus zinc finger protein 281 (znf281), transcript variant X1,	8E-004	XM_017484327.1	46.1	30	3068	93		1	2	0	1908	1	1		N		REV		Scleropages formosus breed golden arowana unplace	1e-05	2	NW_017371522.1	30	96	1419624	1	1	REV	2416893	30
100226284	69	Unknown product	tf			Ictalurus punctatus zinc finger protein 281 (znf281), transcript variant X1,	8E-004	XM_017484327.1	46.1	30	3068	93		1	2	0	1908	1	1		N		REV		Scleropages formosus breed golden arowana unplace	1e-05	2	NW_017371522.1	30	96	1419624	1	1	REV	2416893	30
100218130	69	XM_013137060.2 PREDICTED: Esox lucius NIPBL cohesin loading factor (nipbl) mRNA	tr	REFSEQMRNA	1e-21	Ictalurus punctatus vesicle-associated membrane protein 2-like (LOC108277319),	4E-018	XM_017489940.1	93.7	66	3583	92		2	5	0	486	1	1		N		FOR		Scleropages formosus breed golden arowana unplace	5e-20	5	NW_017372020.1	66	93	3414509	4	1	REV	6289833	66	PREDICTED: nipped-B-like protein isoform X1 [Scle	2e-05	16	XP_018608989.1	22	100	1302	3	1	REV	2746	22
100220477	69	Unknown product	uk			Ictalurus punctatus uncharacterized LOC108256697 (LOC108256697), mRNA	0.052	XM_017453834.1	40.1	19	2041	100		1	0	0	280	1	1		N		FOR
100220486	69	Unknown product	uk			Ictalurus punctatus uncharacterized LOC108256697 (LOC108256697), mRNA	0.052	XM_017453834.1	40.1	19	2041	100		1	0	0	280	1	1		N		FOR
100203446	69	Unknown product	prot			Ictalurus punctatus tripartite motif containing 62 (trim62), transcript variant	6E-017	XM_017450257.1	89.7	68	5943	91		1	6	0	981	1	1		N		REV		Scleropages formosus breed golden arowana unplace	0.038	1	NW_017372011.1	39	92	2923809	26	1	REV	3880315	39
100218152	69	Unknown product	tr			Ictalurus punctatus transient receptor potential cation channel subfamily M	2E-016	XM_017451800.1	87.7	63	6613	92		1	5	0	1629	6	1		N		FOR		Scleropages formosus breed golden arowana unplace	1e-05	1	NW_017371832.1	62	85	6677329	1	1	REV	8961471	62
100218915	69	XM_010881876.2 PREDICTED: Esox lucius nuclear receptor coactivator 3 (LOC105017345) transcript variant X1 mRNA	st	REFSEQMRNA	2e-07	Ictalurus punctatus TATA-box binding protein associated factor 5 (taf5),	4E-024	XM_017457414.1	113	64	2529	96		3	2	0	807	3	1		N		FOR		Scleropages formosus breed golden arowana unplace	3e-06	5	NW_017371937.1	43	90	9917847	27	1	FOR	11279338	43	PREDICTED: nuclear receptor coactivator 3 isoform	0.004	8	XP_018612205.1	21	71	1416	4	1	FOR	1480	21
100219018	69	XM_017457414.1 PREDICTED: Ictalurus punctatus TATA-box binding protein associated factor 5 (taf5) transcript variant X1 mRNA	tm	REFSEQMRNA	4e-24	Ictalurus punctatus TATA-box binding protein associated factor 5 (taf5),	3E-025	XM_017457414.1	117	66	2529	97		3	2	0	807	3	1		N		FOR		Scleropages formosus breed golden arowana unplace	3e-18	3	NW_017371787.1	55	96	7152234	1	1	FOR	9812283	55	PREDICTED: LOW QUALITY PROTEIN: transcription ini	3e-07	1	XP_018606322.1	22	100	234	3	1	FOR	711	22
100188881	69	Unknown product	cs			Ictalurus punctatus spectrin alpha, non-erythrocytic 1 (sptan1), transcript	0.052	XM_017492218.1	40.1	19	7961	100			0	0	3511	11	1		N		FOR
100212899	69	Unknown product	ext/mat			Ictalurus punctatus SPARC-like (LOC108262882), mRNA	0.003	XM_017463236.1	44.1	25	2159	96		1	1	0	1210	1	1		N		REV
100222067	69	XM_014162315.1 PREDICTED: Salmo salar homeobox protein otx5-A-like (LOC106580838) mRNA	st	REFSEQMRNA	6e-17	Ictalurus punctatus SHOC2, leucine rich repeat scaffold protein (shoc2), mRNA	3E-019	XM_017458929.1	97.6	68	3117	92		2	5	0	843	1	1		N		FOR		Scleropages formosus breed golden arowana unplace	3e-12	3	NW_017371612.1	69	88	3802874	1	1	REV	4226860	69	PREDICTED: homeobox protein otx5 isoform X1 [Scle	6e-07	4	XP_018598296.1	22	100	216	2	1	REV	303	22
100228713	69	NW_017372060.1 Scleropages formosus breed golden arowana unplaced genomic scaffold ASM162426v1 scaffold617 whole genome shotgun sequence	st	REFSEQNUC	2e-16	Ictalurus punctatus scavenger receptor cysteine-rich type 1 protein M130-like	2E-004	XM_017462280.1	48.1	31	2961	93		1	2	0	1161	38	1		N		FOR		Scleropages formosus breed golden arowana unplace	2e-16	5	NW_017372060.1	64	92	9180	6	1	FOR	19878	64	PREDICTED: deleted in malignant brain tumors 1 pr	2e-05	4	XP_018621469.1	21	85	268	6	1	FOR	548	21
100228714	69	NW_017372060.1 Scleropages formosus breed golden arowana unplaced genomic scaffold ASM162426v1 scaffold617 whole genome shotgun sequence	st	REFSEQNUC	1e-11	Ictalurus punctatus scavenger receptor cysteine-rich type 1 protein M130-like	2E-004	XM_017462280.1	48.1	31	2961	93		1	2	0	1161	38	1		N		FOR		Scleropages formosus breed golden arowana unplace	1e-11	5	NW_017372060.1	64	89	9180	6	1	FOR	19878	64	PREDICTED: deleted in malignant brain tumors 1 pr	5e-05	4	XP_018621469.1	21	80	268	6	2	FOR	548	42
100228715	69	NW_017372060.1 Scleropages formosus breed golden arowana unplaced genomic scaffold ASM162426v1 scaffold617 whole genome shotgun sequence	st	REFSEQNUC	4e-14	Ictalurus punctatus scavenger receptor cysteine-rich type 1 protein M130-like	2E-004	XM_017462280.1	48.1	31	2961	93		1	2	0	1161	38	1		N		FOR		Scleropages formosus breed golden arowana unplace	4e-14	5	NW_017372060.1	52	94	9192	18	1	FOR	19878	52	PREDICTED: deleted in malignant brain tumors 1 pr	2e-05	4	XP_018621469.1	21	85	268	6	1	FOR	548	21
100228718	69	NW_017372251.1 Scleropages formosus breed golden arowana unplaced genomic scaffold ASM162426v1 scaffold81 whole genome shotgun sequence	st	REFSEQNUC	1e-11	Ictalurus punctatus scavenger receptor cysteine-rich type 1 protein M130-like	2E-004	XM_017462280.1	48.1	31	2961	93		1	2	0	1161	38	1		N		FOR		Scleropages formosus breed golden arowana unplace	1e-11	5	NW_017372251.1	64	89	23946	6	3	REV	1144316	148	PREDICTED: deleted in malignant brain tumors 1 pr	5e-06	10	XP_018621469.1	21	90	268	6	1	FOR	548	21
100228716	69	Unknown product	st			Ictalurus punctatus scavenger receptor cysteine-rich type 1 protein M130-like	2E-004	XM_017462280.1	48.1	31	2961	93		1	2	0	1161	38	1		N		FOR		Scleropages formosus breed golden arowana unplace	7e-10	5	NW_017372060.1	53	90	9180	6	1	FOR	19878	53	PREDICTED: deleted in malignant brain tumors 1 pr	0.0002	4	XP_018621469.1	21	76	268	6	1	FOR	548	21
100228717	69	Unknown product	st			Ictalurus punctatus scavenger receptor cysteine-rich type 1 protein M130-like	2E-004	XM_017462280.1	48.1	31	2961	93		1	2	0	1161	38	1		N		FOR		Scleropages formosus breed golden arowana unplace	3e-09	5	NW_017372251.1	64	87	23946	6	3	REV	1144316	175	PREDICTED: deleted in malignant brain tumors 1 pr	5e-05	4	XP_018621469.1	21	80	268	6	2	FOR	548	42
100228717	69	Unknown product	st			Ictalurus punctatus scavenger receptor cysteine-rich type 1 protein M130-like	0.052	XM_017462280.1	40.1	31	2961	90		1	3	0	1161	38	1		N		FOR		Scleropages formosus breed golden arowana unplace	3e-09	5	NW_017372251.1	64	87	23946	6	3	REV	1144316	175	PREDICTED: deleted in malignant brain tumors 1 pr	5e-05	4	XP_018621469.1	21	80	268	6	2	FOR	548	42
100228682	69	Unknown product	st			Ictalurus punctatus scavenger receptor cysteine-rich type 1 protein M130-like	2E-004	XM_017462280.1	48.1	31	2961	93		1	2	0	1161	38	1		N		FOR
100226446	69	Unknown product	prot			Ictalurus punctatus RING finger protein unkempt homolog (LOC108274055), mRNA	0.052	XM_017483865.1	40.1	19	6287	100			0	0	1628	2	1		N		FOR
100218113	69	XM_018725210.1 PREDICTED: Scleropages formosus E3 ubiquitin-protein ligase NRDP1-like (LOC108918165) mRNA	prot	REFSEQNUC	2e-19	Ictalurus punctatus ring finger protein 41 (rnf41), transcript variant X1, mRNA	1E-021	XM_017487744.1	105	64	4655	95		1	3	0	457	1	1		N		REV		Scleropages formosus breed golden arowana unplace	2e-19	4	NW_017372270.1	69	92	8658594	1	1	FOR	11069196	69	PREDICTED: E3 ubiquitin-protein ligase NRDP1 [Scl	8e-06	2	XP_018615728.1	22	100	79	3	1	REV	318	22
100218114	69	XM_018725210.1 PREDICTED: Scleropages formosus E3 ubiquitin-protein ligase NRDP1-like (LOC108918165) mRNA	prot	REFSEQNUC	2e-19	Ictalurus punctatus ring finger protein 41 (rnf41), transcript variant X1, mRNA	1E-021	XM_017487744.1	105	64	4655	95		1	3	0	457	1	1		N		REV		Scleropages formosus breed golden arowana unplace	2e-19	4	NW_017372270.1	69	92	8658594	1	1	FOR	11069196	69	PREDICTED: E3 ubiquitin-protein ligase NRDP1 [Scl	8e-06	2	XP_018615728.1	22	100	79	3	1	REV	318	22
100218109	69	NW_017372109.1 Scleropages formosus breed golden arowana unplaced genomic scaffold ASM162426v1 scaffold67 whole genome shotgun sequence	prot	REFSEQNUC	5e-29	Ictalurus punctatus ring finger protein 41 (rnf41), transcript variant X1, mRNA	1E-021	XM_017487744.1	105	64	4655	95		1	3	0	457	1	1		N		REV		Scleropages formosus breed golden arowana unplace	5e-29	1	NW_017372109.1	69	98	4640372	1	1	FOR	7360143	69
100226790	69	NW_017371593.1 Scleropages formosus breed golden arowana unplaced genomic scaffold ASM162426v1 scaffold18 whole genome shotgun sequence	prot	REFSEQNUC	5e-29	Ictalurus punctatus ring finger protein 31 (rnf31), mRNA	2E-004	XM_017495403.1	48.1	39	3535	90		1	4	0	2701	1	1		N		REV		Scleropages formosus breed golden arowana unplace	5e-29	5	NW_017371593.1	69	98	4130851	1	1	REV	9919444	69	PREDICTED: kelch repeat and BTB domain-containing	3e-06	12	XP_018596729.1	22	100	171	3	1	REV	631	22
100226863	69	XM_018741353.1 PREDICTED: Scleropages formosus E3 ubiquitin-protein ligase RNF31-like (LOC108927796) transcript variant X1 mRNA	prot	REFSEQNUC	4e-05	Ictalurus punctatus ring finger protein 31 (rnf31), mRNA	2E-004	XM_017495403.1	48.1	39	3535	90		1	4	0	2701	1	1		N		REV		Scleropages formosus breed golden arowana unplace	4e-05	5	NW_017371593.1	41	90	4169201	1	1	REV	9919444	41	PREDICTED: E3 ubiquitin-protein ligase RNF31-like	0.007	6	XP_018596869.1	13	100	939	2	1	REV	1103	13
100213279	69	Unknown product	st			Ictalurus punctatus regulator of G-protein signaling 12 (rgs12), transcript	1E-005	XM_017464528.1	52	45	4989	89		1	5	0	1520	1	1		N		FOR		Scleropages formosus breed golden arowana unplace	1e-08	2	NW_017371565.1	55	89	855586	1	1	FOR	3534264	55	PREDICTED: regulator of G-protein signaling 12 [S	0.0008	1	XP_018593462.1	19	94	384	3	1	FOR	1152	19
100213259	69	Unknown product	st			Ictalurus punctatus regulator of G-protein signaling 12 (rgs12), transcript	1E-005	XM_017464528.1	52	45	4989	89		1	5	0	1520	1	1		N		FOR		Scleropages formosus breed golden arowana unplace	0.002	1	NW_017372270.1	22	100	10520707	14	1	REV	11069196	22
100215310	69	Unknown product	tr			Ictalurus punctatus potassium channel subfamily T member 2-like (LOC108257500),	2E-004	XM_017455319.1	48.1	27	4733	96		1	1	0	3454	1	1		N		FOR
100188788	69	Unknown product	st			Ictalurus punctatus pleckstrin homology and RhoGEF domain containing G5	0.052	XM_017487076.1	40.1	35	5074	88		1	4	0	168	1	1		N		REV
100203508	69	XM_016535729.1 PREDICTED: Sinocyclocheilus rhinocerous E1A-binding protein p400-like (LOC107726207) transcript variant X1 mRNA	st	REFSEQMRNA	9e-13	Ictalurus punctatus photoreceptor outer segment membrane glycoprotein 2-like	2E-010	XM_017456517.1	67.9	49	4740	92		1	4	0	3631	20	1		N		REV		Scleropages formosus breed golden arowana unplace	1e-08	2	NW_017371527.1	47	91	2108281	4	1	REV	5213442	47	PREDICTED: LOW QUALITY PROTEIN: E1A-binding prote	2e-05	1	XP_018587198.1	22	86	2290	3	1	REV	3034	22
100224160	69	Unknown product	nr			Ictalurus punctatus nuclear receptor binding SET domain protein 1 (nsd1),	9E-010	XM_017492463.1	65.9	40	11233	95			2	0	6481	1	1		N		REV		Scleropages formosus breed golden arowana unplace	0.002	2	NW_017371520.1	22	100	3511395	1	1	REV	5635105	22
100224162	69	XM_017492463.1 PREDICTED: Ictalurus punctatus nuclear receptor binding SET domain protein 1 (nsd1) transcript variant X1 mRNA	st	REFSEQMRNA	9e-10	Ictalurus punctatus nuclear receptor binding SET domain protein 1 (nsd1),	9E-010	XM_017492463.1	65.9	40	11233	95			2	0	6481	1	1		N		REV		Scleropages formosus breed golden arowana unplace	3e-06	2	NW_017372370.1	27	100	2062849	15	1	FOR	4551542	27
100218177	69	NW_017371832.1 Scleropages formosus breed golden arowana unplaced genomic scaffold ASM162426v1 scaffold40 whole genome shotgun sequence	tm	REFSEQNUC	5e-29	Ictalurus punctatus nuclear factor of activated T-cells 5-like (LOC108271072),	3E-025	XM_017478310.1	117	66	8668	97		1	2	0	2783	1	1		N		FOR		Scleropages formosus breed golden arowana unplace	5e-29	5	NW_017371832.1	69	98	5536816	1	1	FOR	8961471	69
100218178	69	XM_017478310.1 PREDICTED: Ictalurus punctatus nuclear factor of activated T-cells 5-like (LOC108271072) transcript variant X2 mRNA	tm	REFSEQMRNA	3e-25	Ictalurus punctatus nuclear factor of activated T-cells 5-like (LOC108271072),	7E-023	XM_017478310.1	109	66	8668	95		1	3	0	2783	1	1		N		FOR		Scleropages formosus breed golden arowana unplace	3e-24	5	NW_017371832.1	69	95	5536816	1	1	FOR	8961471	69
100213156	69	Unknown product	tm			Ictalurus punctatus NIPBL, cohesin loading factor (nipbl), mRNA	0.013	XM_017488874.1	42.1	24	9179	96			1	0	9075	1	1		N		REV
100232830	69	XM_017492967.1 PREDICTED: Ictalurus punctatus family with sequence similarity 114 member A2 (fam114a2) mRNA	st	REFSEQMRNA	2e-14	Ictalurus punctatus nectin-4-like (LOC108280452), transcript variant X1, mRNA	9E-013	XM_017495414.1	75.8	57	5093	91		1	5	0	3520	12	1		N		FOR		Scleropages formosus breed golden arowana unplace	0.038	1	NW_017371551.1	32	90	184263	37	1	FOR	2586958	32
100220399	69	Unknown product	imm			Ictalurus punctatus myelin and lymphocyte protein-like (LOC108259537),	0.013	XM_017459124.1	42.1	20	886	100		2	0	0	226	6	1		N		FOR
100222950	69	Unknown product	st			Ictalurus punctatus male germ cell associated kinase (mak), transcript variant	0.052	XM_017452829.1	40.1	23	2215	95		1	1	0	1436	13	1		N		FOR
100226593	69	Unknown product	st			Ictalurus punctatus leucine rich repeat transmembrane neuronal 1 (lrrtm1),	0.013	XM_017460862.1	42.1	32	3097	90		1	3	0	1620	4	1		N		REV		Scleropages formosus breed golden arowana unplace	0.0002	2	NW_017371553.1	36	91	5878354	1	1	FOR	8898194	36
100226980	69	Unknown product	ext/mat			Ictalurus punctatus layilin (layn), transcript variant X1, mRNA	0.052	XM_017459451.1	40.1	19	2184	100		1	0	0	227	1	1		N		FOR		Scleropages formosus breed golden arowana unplace	0.038	1	NW_017371520.1	24	95	1053212	1	1	FOR	5635105	24
100225618	69	Unknown product	st			Ictalurus punctatus large tumor suppressor kinase 2 (lats2), mRNA	0.003	XM_017470061.1	44.1	21	4668	100			0	0	2089	2	1		N		FOR
100225625	69	Unknown product	st			Ictalurus punctatus large tumor suppressor kinase 2 (lats2), mRNA	0.003	XM_017470061.1	44.1	21	4668	100			0	0	2089	2	1		N		FOR
100218084	69	NW_017372239.1 Scleropages formosus breed golden arowana unplaced genomic scaffold ASM162426v1 scaffold8 whole genome shotgun sequence	cs	REFSEQNUC	1e-14	Ictalurus punctatus kinesin family member 1A (kif1a), transcript variant X1,	2E-007	XM_017480393.1	58	64	9552	86		1	9	0	551	5	1		N		FOR		Scleropages formosus breed golden arowana unplace	1e-14	3	NW_017372239.1	69	89	3405638	1	1	REV	9302074	69	PREDICTED: high mobility group protein 20A isofor	3e-05	2	XP_018620880.1	22	95	230	3	1	REV	296	22
100223768	69	XM_017453020.1 PREDICTED: Ictalurus punctatus kelch-like protein 24 (LOC108256314) transcript variant X1 mRNA	prot	REFSEQMRNA	6e-11	Ictalurus punctatus kelch-like protein 24 (LOC108256314), transcript variant X1,	1E-008	XM_017453020.1	61.9	58	2564	88		2	7	0	783	1	1		N		REV														PREDICTED: kelch-like protein 24 [Scleropages for	2e-05	1	XP_018609214.1	22	90	192	3	1	REV	600	22
100223767	69	Unknown product	prot			Ictalurus punctatus kelch-like protein 24 (LOC108256314), transcript variant X1,	1E-008	XM_017453020.1	61.9	58	2564	88		2	7	0	783	1	1		N		REV														PREDICTED: kelch-like protein 24 [Scleropages for	2e-05	1	XP_018609214.1	22	90	192	3	1	REV	600	22
100223767	69	Unknown product	prot			Ictalurus punctatus kelch-like protein 24 (LOC108256314), transcript variant X1,	6E-011	XM_017453020.1	69.9	58	2564	89		2	6	0	783	1	1		N		REV														PREDICTED: kelch-like protein 24 [Scleropages for	2e-05	1	XP_018609214.1	22	90	192	3	1	REV	600	22
100223701	69	Unknown product	prot			Ictalurus punctatus kelch-like protein 24 (LOC108256314), transcript variant X1,	1E-008	XM_017453020.1	61.9	58	2564	88		2	7	0	783	1	1		N		REV
100222502	69	XM_018762037.1 PREDICTED: Scleropages formosus inactive rhomboid protein 1-like (LOC108940119) transcript variant X1 mRNA	imm	REFSEQNUC	1e-14	Ictalurus punctatus inactive rhomboid protein 1-like (LOC108274327), mRNA	2E-007	XM_017484433.1	58	68	3556	85		2	10	0	964	1	1		N		FOR		Scleropages formosus breed golden arowana unplace	1e-14	5	NW_017372119.1	69	89	24199	1	1	REV	11537332	69	PREDICTED: inactive rhomboid protein 1-like isofo	2e-06	10	XP_018617553.1	23	91	154	1	1	FOR	944	23
100232829	69	XM_017492967.1 PREDICTED: Ictalurus punctatus family with sequence similarity 114 member A2 (fam114a2) mRNA	uc	REFSEQMRNA	1e-15	Ictalurus punctatus family with sequence similarity 114 member A2 (fam114a2),	1E-015	XM_017492967.1	85.7	62	4512	92		1	5	0	2393	1	1		N		FOR		Scleropages formosus breed golden arowana unplace	0.038	1	NW_017371540.1	20	100	1495700	4	1	REV	1546322	20
100232829	69	XM_017492967.1 PREDICTED: Ictalurus punctatus family with sequence similarity 114 member A2 (fam114a2) mRNA	uc	REFSEQMRNA	1e-15	Ictalurus punctatus family with sequence similarity 114 member A2 (fam114a2),	2E-014	XM_017492967.1	81.8	68	4512	89		2	7	0	2393	1	1		N		FOR		Scleropages formosus breed golden arowana unplace	0.038	1	NW_017371540.1	20	100	1495700	4	1	REV	1546322	20
100232831	69	XM_017495414.1 PREDICTED: Ictalurus punctatus nectin-4-like (LOC108280452) transcript variant X1 mRNA	uc	REFSEQMRNA	9e-13	Ictalurus punctatus family with sequence similarity 114 member A2 (fam114a2),	4E-012	XM_017492967.1	73.8	68	4512	88		2	8	0	2393	1	1		N		FOR		Scleropages formosus breed golden arowana unplace	0.038	1	NW_017371501.1	20	100	5017952	1	1	FOR	12341700	20
100232832	69	XM_017492967.1 PREDICTED: Ictalurus punctatus family with sequence similarity 114 member A2 (fam114a2) mRNA	uc	REFSEQMRNA	4e-12	Ictalurus punctatus family with sequence similarity 114 member A2 (fam114a2),	1E-015	XM_017492967.1	85.7	62	4512	92		1	5	0	2393	1	1		N		FOR		Scleropages formosus breed golden arowana unplace	0.01	1	NW_017372171.1	21	100	1553954	26	1	REV	4114648	21
100232829	69	XM_017492967.1 PREDICTED: Ictalurus punctatus family with sequence similarity 114 member A2 (fam114a2) mRNA	uc	REFSEQMRNA	1e-15	Ictalurus punctatus family with sequence similarity 114 member A2 (fam114a2),	2E-014	XM_017492967.1	81.8	68	4512	89		2	7	0	2393	1	1		N		FOR		Scleropages formosus breed golden arowana unplace	0.038	1	NW_017371540.1	20	100	1495700	4	1	REV	1546322	20
100232830	69	XM_017492967.1 PREDICTED: Ictalurus punctatus family with sequence similarity 114 member A2 (fam114a2) mRNA	uc	REFSEQMRNA	2e-14	Ictalurus punctatus family with sequence similarity 114 member A2 (fam114a2),	2E-014	XM_017492967.1	81.8	68	4512	89		2	7	0	2393	1	1		N		FOR		Scleropages formosus breed golden arowana unplace	0.038	1	NW_017371551.1	32	90	184263	37	1	FOR	2586958	32
100232830	69	XM_017492967.1 PREDICTED: Ictalurus punctatus family with sequence similarity 114 member A2 (fam114a2) mRNA	uc	REFSEQMRNA	2e-14	Ictalurus punctatus family with sequence similarity 114 member A2 (fam114a2),	2E-014	XM_017492967.1	81.8	68	4512	89		2	7	0	2393	1	1		N		FOR		Scleropages formosus breed golden arowana unplace	0.038	1	NW_017371551.1	32	90	184263	37	1	FOR	2586958	32
100232834	69	XM_017492967.1 PREDICTED: Ictalurus punctatus family with sequence similarity 114 member A2 (fam114a2) mRNA	uc	REFSEQMRNA	1e-21	Ictalurus punctatus family with sequence similarity 114 member A2 (fam114a2),	2E-014	XM_017492967.1	81.8	68	4512	89		2	7	0	2393	1	1		N		FOR		Scleropages formosus breed golden arowana unplace	0.038	1	NW_017371884.1	24	95	939860	5	1	FOR	10342467	24
100232830	69	XM_017492967.1 PREDICTED: Ictalurus punctatus family with sequence similarity 114 member A2 (fam114a2) mRNA	uc	REFSEQMRNA	2e-14	Ictalurus punctatus family with sequence similarity 114 member A2 (fam114a2),	1E-015	XM_017492967.1	85.7	62	4512	92		1	5	0	2393	1	1		N		FOR		Scleropages formosus breed golden arowana unplace	0.038	1	NW_017371551.1	32	90	184263	37	1	FOR	2586958	32
100232829	69	XM_017492967.1 PREDICTED: Ictalurus punctatus family with sequence similarity 114 member A2 (fam114a2) mRNA	uc	REFSEQMRNA	1e-15	Ictalurus punctatus family with sequence similarity 114 member A2 (fam114a2),	2E-014	XM_017492967.1	81.8	68	4512	89		2	7	0	2393	1	1		N		FOR		Scleropages formosus breed golden arowana unplace	0.038	1	NW_017371540.1	20	100	1495700	4	1	REV	1546322	20
100232830	69	XM_017492967.1 PREDICTED: Ictalurus punctatus family with sequence similarity 114 member A2 (fam114a2) mRNA	uc	REFSEQMRNA	2e-14	Ictalurus punctatus family with sequence similarity 114 member A2 (fam114a2),	4E-012	XM_017492967.1	73.8	68	4512	88		2	8	0	2393	1	1		N		FOR		Scleropages formosus breed golden arowana unplace	0.038	1	NW_017371551.1	32	90	184263	37	1	FOR	2586958	32
100232832	69	XM_017492967.1 PREDICTED: Ictalurus punctatus family with sequence similarity 114 member A2 (fam114a2) mRNA	uc	REFSEQMRNA	4e-12	Ictalurus punctatus family with sequence similarity 114 member A2 (fam114a2),	6E-017	XM_017492967.1	89.7	68	4512	91		2	6	0	2393	1	1		N		FOR		Scleropages formosus breed golden arowana unplace	0.01	1	NW_017372171.1	21	100	1553954	26	1	REV	4114648	21
100232835	69	XM_017492967.1 PREDICTED: Ictalurus punctatus family with sequence similarity 114 member A2 (fam114a2) mRNA	uc	REFSEQMRNA	6e-17	Ictalurus punctatus family with sequence similarity 114 member A2 (fam114a2),	2E-017	XM_017492967.1	91.7	65	4512	92		1	5	0	2393	1	1		N		FOR		Scleropages formosus breed golden arowana unplace	0.01	1	NW_017371556.1	21	100	877037	13	1	FOR	2679393	21
100232830	69	XM_017492967.1 PREDICTED: Ictalurus punctatus family with sequence similarity 114 member A2 (fam114a2) mRNA	uc	REFSEQMRNA	2e-14	Ictalurus punctatus family with sequence similarity 114 member A2 (fam114a2),	2E-014	XM_017492967.1	81.8	68	4512	89		2	7	0	2393	1	1		N		FOR		Scleropages formosus breed golden arowana unplace	0.038	1	NW_017371551.1	32	90	184263	37	1	FOR	2586958	32
100232830	69	XM_017492967.1 PREDICTED: Ictalurus punctatus family with sequence similarity 114 member A2 (fam114a2) mRNA	uc	REFSEQMRNA	2e-14	Ictalurus punctatus family with sequence similarity 114 member A2 (fam114a2),	1E-015	XM_017492967.1	85.7	62	4512	92		1	5	0	2393	1	1		N		FOR		Scleropages formosus breed golden arowana unplace	0.038	1	NW_017371551.1	32	90	184263	37	1	FOR	2586958	32
100232829	69	XM_017492967.1 PREDICTED: Ictalurus punctatus family with sequence similarity 114 member A2 (fam114a2) mRNA	uc	REFSEQMRNA	1e-15	Ictalurus punctatus family with sequence similarity 114 member A2 (fam114a2),	4E-012	XM_017492967.1	73.8	68	4512	88		2	8	0	2393	1	1		N		FOR		Scleropages formosus breed golden arowana unplace	0.038	1	NW_017371540.1	20	100	1495700	4	1	REV	1546322	20
100232837	69	XM_017492967.1 PREDICTED: Ictalurus punctatus family with sequence similarity 114 member A2 (fam114a2) mRNA	uc	REFSEQMRNA	4e-12	Ictalurus punctatus family with sequence similarity 114 member A2 (fam114a2),	2E-014	XM_017492967.1	81.8	68	4512	89		2	7	0	2393	1	1		N		FOR		Scleropages formosus breed golden arowana unplace	0.01	1	NW_017372171.1	21	100	1553954	26	1	REV	4114648	21
100232830	69	XM_017492967.1 PREDICTED: Ictalurus punctatus family with sequence similarity 114 member A2 (fam114a2) mRNA	uc	REFSEQMRNA	2e-14	Ictalurus punctatus family with sequence similarity 114 member A2 (fam114a2),	6E-017	XM_017492967.1	89.7	68	4512	91		2	6	0	2393	1	1		N		FOR		Scleropages formosus breed golden arowana unplace	0.038	1	NW_017371551.1	32	90	184263	37	1	FOR	2586958	32
100232835	69	XM_017492967.1 PREDICTED: Ictalurus punctatus family with sequence similarity 114 member A2 (fam114a2) mRNA	uc	REFSEQMRNA	6e-17	Ictalurus punctatus family with sequence similarity 114 member A2 (fam114a2),	6E-017	XM_017492967.1	89.7	68	4512	91		2	6	0	2393	1	1		N		FOR		Scleropages formosus breed golden arowana unplace	0.01	1	NW_017371556.1	21	100	877037	13	1	FOR	2679393	21
100232830	69	XM_017492967.1 PREDICTED: Ictalurus punctatus family with sequence similarity 114 member A2 (fam114a2) mRNA	uc	REFSEQMRNA	2e-14	Ictalurus punctatus family with sequence similarity 114 member A2 (fam114a2),	2E-014	XM_017492967.1	81.8	68	4512	89		2	7	0	2393	1	1		N		FOR		Scleropages formosus breed golden arowana unplace	0.038	1	NW_017371551.1	32	90	184263	37	1	FOR	2586958	32
100232830	69	XM_017492967.1 PREDICTED: Ictalurus punctatus family with sequence similarity 114 member A2 (fam114a2) mRNA	uc	REFSEQMRNA	2e-14	Ictalurus punctatus family with sequence similarity 114 member A2 (fam114a2),	2E-014	XM_017492967.1	81.8	68	4512	89		2	7	0	2393	1	1		N		FOR		Scleropages formosus breed golden arowana unplace	0.038	1	NW_017371551.1	32	90	184263	37	1	FOR	2586958	32
100232830	69	XM_017492967.1 PREDICTED: Ictalurus punctatus family with sequence similarity 114 member A2 (fam114a2) mRNA	uc	REFSEQMRNA	2e-14	Ictalurus punctatus family with sequence similarity 114 member A2 (fam114a2),	2E-014	XM_017492967.1	81.8	68	4512	89		2	7	0	2393	1	1		N		FOR		Scleropages formosus breed golden arowana unplace	0.038	1	NW_017371551.1	32	90	184263	37	1	FOR	2586958	32
100232829	69	XM_017492967.1 PREDICTED: Ictalurus punctatus family with sequence similarity 114 member A2 (fam114a2) mRNA	uc	REFSEQMRNA	1e-15	Ictalurus punctatus family with sequence similarity 114 member A2 (fam114a2),	6E-017	XM_017492967.1	89.7	68	4512	91		2	6	0	2393	1	1		N		FOR		Scleropages formosus breed golden arowana unplace	0.038	1	NW_017371540.1	20	100	1495700	4	1	REV	1546322	20
100232320	69	XM_019360123.1 PREDICTED: Oreochromis niloticus cytochrome P450 3A30 (LOC100700506) transcript variant X1 mRNA	detox	REFSEQMRNA	2e-13	Ictalurus punctatus family with sequence similarity 114 member A2 (fam114a2),	1E-015	XM_017492967.1	85.7	62	4512	92		1	5	0	2393	1	1		N		FOR
100232833	69	XM_017492967.1 PREDICTED: Ictalurus punctatus family with sequence similarity 114 member A2 (fam114a2) mRNA	uc	REFSEQMRNA	2e-14	Ictalurus punctatus family with sequence similarity 114 member A2 (fam114a2),	1E-021	XM_017492967.1	105	68	4512	94		2	4	0	2393	1	1		N		FOR
100232836	69	XM_017492967.1 PREDICTED: Ictalurus punctatus family with sequence similarity 114 member A2 (fam114a2) mRNA	uc	REFSEQMRNA	2e-17	Ictalurus punctatus family with sequence similarity 114 member A2 (fam114a2),	2E-014	XM_017492967.1	81.8	68	4512	89		2	7	0	2393	1	1		N		FOR
100232838	69	XM_017492967.1 PREDICTED: Ictalurus punctatus family with sequence similarity 114 member A2 (fam114a2) mRNA	uc	REFSEQMRNA	6e-17	Ictalurus punctatus family with sequence similarity 114 member A2 (fam114a2),	2E-017	XM_017492967.1	91.7	65	4512	92		1	5	0	2393	1	1		N		FOR
100232836	69	XM_017492967.1 PREDICTED: Ictalurus punctatus family with sequence similarity 114 member A2 (fam114a2) mRNA	uc	REFSEQMRNA	2e-17	Ictalurus punctatus family with sequence similarity 114 member A2 (fam114a2),	2E-014	XM_017492967.1	81.8	68	4512	89		2	7	0	2393	1	1		N		FOR
100232833	69	XM_017492967.1 PREDICTED: Ictalurus punctatus family with sequence similarity 114 member A2 (fam114a2) mRNA	uc	REFSEQMRNA	2e-14	Ictalurus punctatus family with sequence similarity 114 member A2 (fam114a2),	1E-015	XM_017492967.1	85.7	62	4512	92		1	5	0	2393	1	1		N		FOR
100232839	69	XM_017492967.1 PREDICTED: Ictalurus punctatus family with sequence similarity 114 member A2 (fam114a2) mRNA	uc	REFSEQMRNA	6e-17	Ictalurus punctatus family with sequence similarity 114 member A2 (fam114a2),	2E-017	XM_017492967.1	91.7	65	4512	92		1	5	0	2393	1	1		N		FOR
100213141	69	Unknown product	tr			Ictalurus punctatus equilibrative nucleoside transporter 2-like (LOC108260785),	0.013	XM_017461349.1	42.1	28	3203	93		1	2	0	920	1	1		N		FOR
100223310	69	Unknown product	uk			Ictalurus punctatus docking protein 7 (dok7), mRNA	0.013	XM_017464691.1	42.1	28	3371	93		1	2	0	2131	1	1		N		REV
100223311	69	Unknown product	uk			Ictalurus punctatus docking protein 7 (dok7), mRNA	0.013	XM_017464691.1	42.1	28	3371	93		1	2	0	2131	1	1		N		REV
100227300	69	Unknown product	st			Ictalurus punctatus diacylglycerol kinase delta-like (LOC108267497), mRNA	9E-010	XM_017471596.1	65.9	32	5213	100		1	0	0	2589	4	1		N		REV		Scleropages formosus breed golden arowana unplace	0.038	3	NW_017371831.1	36	88	140764	1	1	FOR	11854972	36
100227301	69	Unknown product	st			Ictalurus punctatus diacylglycerol kinase delta-like (LOC108267497), mRNA	9E-010	XM_017471596.1	65.9	32	5213	100		1	0	0	2589	4	1		N		REV		Scleropages formosus breed golden arowana unplace	6e-07	5	NW_017371831.1	36	94	140764	1	1	FOR	11854972	36
100218134	69	XM_014128898.1 PREDICTED: Salmo salar vesicle-associated membrane protein 2-like (LOC106563390) mRNA	pe	REFSEQMRNA	6e-17	Ictalurus punctatus DENN domain containing 5B (dennd5b), transcript variant X1,	4E-012	XM_017485501.1	73.8	68	5836	88		1	8	0	2754	1	1		N		REV		Scleropages formosus breed golden arowana unplace	7e-16	5	NW_017371831.1	67	91	11621414	1	1	REV	11854972	67	PREDICTED: vesicle-associated membrane protein 2	3e-07	5	XP_018607872.1	22	100	66	3	1	FOR	111	22
100222733	69	NW_017372199.1 Scleropages formosus breed golden arowana unplaced genomic scaffold ASM162426v1 scaffold76 whole genome shotgun sequence	cs	REFSEQNUC	2e-13	Ictalurus punctatus dedicator of cytokinesis 3 (dock3), mRNA	6E-011	XM_017450749.1	69.9	50	7776	92		1	4	0	3043	1	1		N		REV		Scleropages formosus breed golden arowana unplace	2e-13	5	NW_017372199.1	51	94	273759	1	1	FOR	547113	51	PREDICTED: dedicator of cytokinesis protein 3-lik	0.011	6	XP_018620378.1	16	100	826	3	1	REV	2016	16
100222724	69	Unknown product	cs			Ictalurus punctatus dedicator of cytokinesis 3 (dock3), mRNA	6E-011	XM_017450749.1	69.9	50	7776	92		1	4	0	3043	1	1		N		REV
100224379	69	Unknown product	cs			Ictalurus punctatus cordon-bleu WH2 repeat protein like 1 (cobll1), transcript	0.052	XM_017470098.1	40.1	19	4970	100			0	0	513	7	1		N		REV
100224386	69	Unknown product	cs			Ictalurus punctatus cordon-bleu WH2 repeat protein like 1 (cobll1), transcript	0.052	XM_017470098.1	40.1	19	4970	100			0	0	513	7	1		N		REV
100215782	69	Unknown product	met			Ictalurus punctatus carboxypeptidase E (cpe), mRNA	0.013	XM_017461389.1	42.1	20	2917	100		1	0	0	1046	3	1		N		REV
100213033	69	Unknown product	met			Ictalurus punctatus carbonic anhydrase 10 (ca10), transcript variant X1, mRNA	4E-012	XM_017482690.1	73.8	44	1845	95		2	2	0	1437	1	1		N		REV		Scleropages formosus breed golden arowana unplace	2e-07	2	NW_017372081.1	41	92	2164548	18	1	FOR	2780922	41
100210863	69	NW_017371937.1 Scleropages formosus breed golden arowana unplaced genomic scaffold ASM162426v1 scaffold5 whole genome shotgun sequence	tr	REFSEQNUC	1e-14	Ictalurus punctatus C2 calcium dependent domain containing 5 (c2cd5), mRNA	6E-011	XM_017465361.1	69.9	66	3596	88		2	8	0	1002	1	1		N		FOR		Scleropages formosus breed golden arowana unplace	1e-14	5	NW_017371937.1	69	89	5476572	1	1	FOR	11279338	69	PREDICTED: C2 domain-containing protein 5 isoform	2e-06	14	XP_018611533.1	22	100	224	3	1	FOR	1111	22
100172526	69	XM_018761523.1 PREDICTED: Scleropages formosus calcium voltage-gated channel subunit alpha1 G (cacna1g) mRNA	tr	REFSEQNUC	4e-14	Ictalurus punctatus aquaporin-8-like (LOC108275528), mRNA	0.013	XM_017486405.1	42.1	20	1081	100		2	0	0	821	22	1		N		REV		Scleropages formosus breed golden arowana unplace	4e-14	2	NW_017372119.1	68	89	5378565	1	1	REV	11537332	68	PREDICTED: voltage-dependent T-type calcium chann	3e-07	5	XP_018617039.1	22	95	30	3	1	REV	2246	22
100223285	69	Unknown product	tm			Ictalurus punctatus AF4/FMR2 family member 4 (aff4), transcript variant X1, mRNA	8E-004	XM_017493042.1	46.1	42	6682	88		1	5	0	337	5	1		N		FOR		Scleropages formosus breed golden arowana unplace	4e-05	5	NW_017371536.1	29	96	450799	5	1	REV	4483289	29
100222609	69	Unknown product	met			Ictalurus punctatus acetyl-CoA carboxylase alpha (acaca), transcript variant X1,	0.003	XM_017459876.1	44.1	29	8221	93			2	0	5066	13	1		N		REV
100225955	69	Unknown product	st			Esox lucius trinucleotide repeat-containing gene 6C protein (LOC105029030), mRNA	9E-007	XM_013135377.2	56	35	13098	94			2	0	5419	3	1		N		FOR		Scleropages formosus breed golden arowana unplace	3e-06	4	NW_017371539.1	39	92	8716436	7	1	REV	9171075	39
100220270	69	Unknown product	tm			Esox lucius trinucleotide repeat-containing gene 6C protein (LOC105029030), mRNA	3E-006	XM_013135377.2	54	34	13098	94			2	0	5419	3	1		N		FOR
100203577	69	NW_017371600.1 Scleropages formosus breed golden arowana unplaced genomic scaffold ASM162426v1 scaffold186 whole genome shotgun sequence	tf	REFSEQNUC	8e-28	Esox lucius transcription factor 7-like 2 (LOC105026693), transcript variant X1,	2E-026	XM_010898305.3	121	68	3489	97		2	2	0	1620	1	1		N		REV		Scleropages formosus breed golden arowana unplace	8e-28	5	NW_017371600.1	67	98	2351345	3	1	FOR	2987627	67	PREDICTED: kalirin-like isoform X1 [Scleropages f	1e-05	3	XP_018597090.1	22	90	2193	3	1	FOR	2737	22
100213024	69	Unknown product	tm			Esox lucius transcription activator BRG1 (LOC105012134), mRNA	6E-008	XM_020049786.1	60	29	7631	100			0	0	2892	3	1		N		FOR
100203495	69	NW_017371520.1 Scleropages formosus breed golden arowana unplaced genomic scaffold ASM162426v1 scaffold112 whole genome shotgun sequence	st	REFSEQNUC	2e-13	Esox lucius traf2 and NCK-interacting protein kinase (LOC105019808), transcript	1E-005	XM_010886239.3	52	25	6438	100			0	0	1778	6	1		N		FOR		Scleropages formosus breed golden arowana unplace	2e-13	2	NW_017371520.1	47	95	1025459	22	1	REV	5635105	47
100225908	69	XM_014193679.1 PREDICTED: Salmo salar serine/threonine-protein kinase SBK1-like (LOC106601460) transcript variant X1 mRNA	st	REFSEQMRNA	9e-07	Esox lucius serine/threonine-protein kinase SBK1 (LOC105021272), mRNA	1E-008	XM_010888826.2	61.9	42	6598	93		1	3	0	2206	3	1		N		FOR		Scleropages formosus breed golden arowana unplace	0.0002	5	NW_017372119.1	36	91	1772300	10	1	FOR	11537332	36
100225415	69	XM_014143065.1 PREDICTED: Salmo salar protein kinase N3 (pkn3) mRNA	st	REFSEQMRNA	9e-07	Esox lucius serine/threonine-protein kinase N2-like (LOC105014232), transcript	0.003	XM_013136628.2	44.1	33	3472	91		1	3	0	632	1	1		N		FOR		Scleropages formosus breed golden arowana unplace	1e-05	5	NW_017371527.1	38	92	4331184	1	1	FOR	5213442	38
100225416	69	Unknown product	st			Esox lucius serine/threonine-protein kinase N2-like (LOC105014232), transcript	0.003	XM_013136628.2	44.1	33	3472	91		1	3	0	632	1	1		N		FOR		Scleropages formosus breed golden arowana unplace	1e-05	5	NW_017371527.1	38	92	4331184	1	1	FOR	5213442	38
100213071	69	Unknown product	uk			Esox lucius rhomboid 5 homolog 1 (rhbdf1), transcript variant X1, mRNA	1E-008	XM_020050963.1	61.9	42	3707	93		1	3	0	1844	5	1		N		FOR		Scleropages formosus breed golden arowana unplace	0.038	1	NW_017371680.1	20	100	9614676	1	1	FOR	10105622	20
100222026	69	XM_007572841.2 PREDICTED: Poecilia formosa ATPase sarcoplasmic/endoplasmic reticulum Ca2+ transporting 2 (atp2a2) transcript variant X1 mRNA	tr	REFSEQMRNA	1e-11	Esox lucius regulator of G-protein signaling 12 (LOC106023678), mRNA	1E-011	XM_020043824.1	71.9	43	2981	95		1	2	0	535	3	1		N		FOR		Scleropages formosus breed golden arowana unplace	1e-11	2	NW_017371527.1	68	88	3861185	1	1	REV	5213442	68	PREDICTED: sarcoplasmic/endoplasmic reticulum cal	0.0003	5	XP_018608681.1	22	90	161	2	1	FOR	1040	22
100218087	69	NW_017371570.1 Scleropages formosus breed golden arowana unplaced genomic scaffold ASM162426v1 scaffold159 whole genome shotgun sequence	st	REFSEQNUC	1e-20	Esox lucius receptor tyrosine kinase like orphan receptor 1 (ror1), transcript	4E-012	XM_010872415.3	73.8	68	4991	88		1	8	0	1852	1	1		N		REV		Scleropages formosus breed golden arowana unplace	1e-20	5	NW_017371570.1	67	94	2135836	1	1	REV	4718742	67	PREDICTED: kinesin-like protein KIF1A isoform X1	6e-06	25	XP_018594147.1	21	100	61	6	1	FOR	1722	21
100218092	69	XM_018753941.1 PREDICTED: Scleropages formosus receptor tyrosine kinase like orphan receptor 1 (ror1) mRNA	st	REFSEQNUC	1e-17	Esox lucius receptor tyrosine kinase like orphan receptor 1 (ror1), transcript	9E-010	XM_010872415.3	65.9	68	4991	86		1	9	0	1852	1	1		N		REV		Scleropages formosus breed golden arowana unplace	1e-17	2	NW_017371884.1	58	94	1399941	1	1	REV	10342467	58	PREDICTED: inactive tyrosine-protein kinase trans	4e-06	4	XP_018609457.1	22	90	582	2	1	REV	884	22
100222778	69	XM_007575686.2 PREDICTED: Poecilia formosa phospholipid-transporting ATPase ID-like (LOC103154416) transcript variant X1 mRNA	tr	REFSEQMRNA	9e-13	Esox lucius probable phospholipid-transporting ATPase IM (LOC105014967),	2E-014	XM_010877707.3	81.8	52	4990	94		1	3	0	3169	1	1		N		REV		Scleropages formosus breed golden arowana unplace	7e-10	5	NW_017371514.1	53	90	8283662	1	1	FOR	12445687	53	PREDICTED: probable phospholipid-transporting ATP	0.005	23	XP_018615612.1	17	100	861	3	1	REV	1212	17
100222062	69	XM_014213815.1 PREDICTED: Salmo salar MDS1 and EVI1 complex locus protein EVI1-like (LOC106612562) transcript variant X1 mRNA	tf	REFSEQMRNA	2e-20	Esox lucius PR/SET domain 16 (prdm16), mRNA	1E-021	XM_020051536.1	105	56	6814	98		1	1	0	1323	8	1		N		FOR		Scleropages formosus breed golden arowana unplace	7e-19	5	NW_017371530.1	64	93	272102	1	1	REV	1091886	64	PREDICTED: MDS1 and EVI1 complex locus protein EV	6e-06	8	XP_018587648.1	19	100	370	8	1	FOR	1227	19
100228716	69	Unknown product	tr			Esox lucius potassium voltage-gated channel subfamily A member 2-like	1E-008	XM_013136216.2	61.9	34	3900	97		1	1	0	1258	3	1		N		FOR		Scleropages formosus breed golden arowana unplace	7e-10	5	NW_017372060.1	53	90	9180	6	1	FOR	19878	53	PREDICTED: deleted in malignant brain tumors 1 pr	0.0002	4	XP_018621469.1	21	76	268	6	1	FOR	548	21
100228800	69	XM_018729867.1 PREDICTED: Scleropages formosus potassium voltage-gated channel subfamily A member 1-like (LOC108920818) mRNA	tr	REFSEQNUC	4e-11	Esox lucius potassium voltage-gated channel subfamily A member 2-like	1E-008	XM_013136216.2	61.9	34	3900	97		1	1	0	1258	3	1		N		FOR		Scleropages formosus breed golden arowana unplace	4e-11	5	NW_017372435.1	35	100	6194308	1	1	REV	7264553	35
100220834	69	XM_014160631.1 PREDICTED: Salmo salar transient receptor potential cation channel subfamily M member 3-like (LOC106580056) transcript variant X1	tr	REFSEQMRNA	4e-09	Esox lucius phospholipid phosphatase related 3 (plppr3), mRNA	4E-009	XM_010897544.2	63.9	35	3567	97		1	1	0	554	3	1		N		FOR		Scleropages formosus breed golden arowana unplace	0.0006	5	NW_017372163.1	35	91	5745618	1	1	FOR	16110036	35	PREDICTED: transient receptor potential cation ch	0.0005	10	XP_018615585.1	17	100	764	1	1	FOR	1737	17
100220836	69	Unknown product	met			Esox lucius phospholipid phosphatase related 3 (plppr3), mRNA	2E-004	XM_010897544.2	48.1	35	3567	91		1	3	0	554	3	1		N		FOR		Scleropages formosus breed golden arowana unplace	1e-05	2	NW_017371647.1	50	88	1882675	1	1	FOR	2648434	50	PREDICTED: phospholipid phosphatase-related prote	0.005	1	XP_018601320.1	16	93	48	3	1	FOR	704	16
100218915	69	XM_010881876.2 PREDICTED: Esox lucius nuclear receptor coactivator 3 (LOC105017345) transcript variant X1 mRNA	st	REFSEQMRNA	2e-07	Esox lucius nuclear receptor coactivator 3 (LOC105017345), transcript variant	2E-007	XM_010881876.2	58	40	6809	92		1	3	0	4641	3	1		N		FOR		Scleropages formosus breed golden arowana unplace	3e-06	5	NW_017371937.1	43	90	9917847	27	1	FOR	11279338	43	PREDICTED: nuclear receptor coactivator 3 isoform	0.004	8	XP_018612205.1	21	71	1416	4	1	FOR	1480	21
100218179	69	NW_017371832.1 Scleropages formosus breed golden arowana unplaced genomic scaffold ASM162426v1 scaffold40 whole genome shotgun sequence	st	REFSEQNUC	1e-26	Esox lucius nuclear receptor coactivator 3 (LOC105017345), transcript variant	2E-007	XM_010881876.2	58	40	6809	92		1	3	0	4641	3	1		N		FOR		Scleropages formosus breed golden arowana unplace	1e-26	5	NW_017371832.1	69	97	5536816	1	1	FOR	8961471	69
100212912	69	Unknown product	ext/mat			Esox lucius nuclear pore glycoprotein p62 (LOC105026973), transcript variant X1,	2E-004	XM_010898825.2	48.1	35	1876	91		2	3	0	1273	3	1		N		FOR		Scleropages formosus breed golden arowana unplace	0.0002	2	NW_017371561.1	36	91	8245399	3	1	FOR	10166745	36
100218115	69	XM_018725210.1 PREDICTED: Scleropages formosus E3 ubiquitin-protein ligase NRDP1-like (LOC108918165) mRNA	prot	REFSEQNUC	2e-19	Esox lucius NIPBL, cohesin loading factor (nipbl), mRNA	1E-021	XM_013137060.2	105	68	9415	94		1	4	0	4350	1	1		N		REV		Scleropages formosus breed golden arowana unplace	2e-19	4	NW_017372270.1	69	92	8658594	1	1	FOR	11069196	69	PREDICTED: E3 ubiquitin-protein ligase NRDP1 [Scl	8e-06	2	XP_018615728.1	22	100	79	3	1	REV	318	22
100222807	69	XM_020053953.1 PREDICTED: Esox lucius nesprin-1 (LOC105015388) transcript variant X1 mRNA	cs	REFSEQMRNA	3e-19	Esox lucius nesprin-1 (LOC105015388), transcript variant X1, mRNA	6E-020	XM_020053953.1	99.6	53	27846	98			1	0	2262	7	1		N		REV		Scleropages formosus breed golden arowana unplace	4e-11	4	NW_017371478.1	43	95	6472409	17	1	REV	12592783	43	PREDICTED: LOW QUALITY PROTEIN: nesprin-1-like [S	0.005	1	XP_018586813.1	19	89	608	3	1	REV	8742	19
100222808	69	XM_020053953.1 PREDICTED: Esox lucius nesprin-1 (LOC105015388) transcript variant X1 mRNA	cs	REFSEQMRNA	6e-20	Esox lucius nesprin-1 (LOC105015388), transcript variant X1, mRNA	1E-018	XM_020053953.1	95.6	51	27846	98			1	0	2262	9	1		N		REV		Scleropages formosus breed golden arowana unplace	4e-11	2	NW_017371478.1	59	89	6472409	1	1	REV	12592783	59	PREDICTED: LOW QUALITY PROTEIN: nesprin-1-like [S	0.001	1	XP_018586813.1	19	94	608	3	1	REV	8742	19
100222796	69	Unknown product	cs			Esox lucius nesprin-1 (LOC105015388), transcript variant X1, mRNA	3E-019	XM_020053953.1	97.6	56	27846	96			2	0	2262	4	1		N		REV
100218074	69	XM_018737046.1 PREDICTED: Scleropages formosus tropomyosin alpha-3 chain (LOC108925224) transcript variant X1 mRNA	cs	REFSEQNUC	5e-26	Esox lucius myosin IXB (myo9b), mRNA	2E-016	XM_010871454.3	87.7	67	8439	91		1	6	0	2713	1	1		N		REV		Scleropages formosus breed golden arowana unplace	5e-29	5	NW_017371479.1	69	98	119414	1	1	FOR	2584414	69	PREDICTED: tropomyosin alpha-4 chain isoform X1 [	2e-05	22	XP_018592562.1	22	95	152	4	1	FOR	248	22
100220077	69	Unknown product	st			Esox lucius myelin regulatory factor (myrf), mRNA	1E-005	XM_020056754.1	52	41	7445	90		1	4	0	1659	4	1		N		REV
100212833	69	Unknown product	uk			Esox lucius KIAA0355 ortholog (kiaa0355), transcript variant X1, mRNA	3E-006	XM_010896592.2	54	30	6001	96		1	1	0	3040	3	1		N		REV		Scleropages formosus breed golden arowana unplace	0.0002	1	NW_017371532.1	28	96	2545270	5	1	FOR	3016556	28
100226788	69	NW_017371593.1 Scleropages formosus breed golden arowana unplaced genomic scaffold ASM162426v1 scaffold18 whole genome shotgun sequence	prot	REFSEQNUC	1e-23	Esox lucius kelch repeat and BTB domain containing 2 (kbtbd2), transcript	6E-017	XM_010903702.2	89.7	68	4757	91		1	6	0	1320	1	1		N		REV		Scleropages formosus breed golden arowana unplace	1e-23	5	NW_017371593.1	68	95	4130852	1	1	REV	9919444	68	PREDICTED: kelch repeat and BTB domain-containing	8e-06	12	XP_018596729.1	22	95	171	3	1	REV	631	22
100226789	69	NW_017371593.1 Scleropages formosus breed golden arowana unplaced genomic scaffold ASM162426v1 scaffold18 whole genome shotgun sequence	prot	REFSEQNUC	8e-22	Esox lucius kelch repeat and BTB domain containing 2 (kbtbd2), transcript	1E-021	XM_010903702.2	105	68	4757	94		1	4	0	1320	1	1		N		REV		Scleropages formosus breed golden arowana unplace	8e-22	5	NW_017371593.1	69	94	4130851	1	1	REV	9919444	69	PREDICTED: kelch repeat and BTB domain-containing	6e-06	12	XP_018596729.1	22	95	171	3	1	REV	631	22
100226790	69	NW_017371593.1 Scleropages formosus breed golden arowana unplaced genomic scaffold ASM162426v1 scaffold18 whole genome shotgun sequence	prot	REFSEQNUC	5e-29	Esox lucius kelch repeat and BTB domain containing 2 (kbtbd2), transcript	1E-021	XM_010903702.2	105	68	4757	94		1	4	0	1320	1	1		N		REV		Scleropages formosus breed golden arowana unplace	5e-29	5	NW_017371593.1	69	98	4130851	1	1	REV	9919444	69	PREDICTED: kelch repeat and BTB domain-containing	3e-06	12	XP_018596729.1	22	100	171	3	1	REV	631	22
100226778	69	NW_017371612.1 Scleropages formosus breed golden arowana unplaced genomic scaffold ASM162426v1 scaffold197 whole genome shotgun sequence	prot	REFSEQNUC	2e-31	Esox lucius kelch repeat and BTB domain containing 2 (kbtbd2), transcript	2E-016	XM_010903702.2	87.7	67	4757	91		1	6	0	1321	1	1		N		REV		Scleropages formosus breed golden arowana unplace	2e-31	5	NW_017371612.1	69	100	936412	1	3	FOR	4226860	207
100203563	69	NW_017372171.1 Scleropages formosus breed golden arowana unplaced genomic scaffold ASM162426v1 scaffold73 whole genome shotgun sequence	st	REFSEQNUC	1e-26	Esox lucius kalirin, RhoGEF kinase (kalrn), transcript variant X1, mRNA	4E-009	XM_010879791.3	63.9	59	11085	88		1	7	0	7842	6	1		N		FOR		Scleropages formosus breed golden arowana unplace	1e-26	1	NW_017372171.1	69	97	734493	1	1	REV	4114648	69
100220150	69	Unknown product	imm			Esox lucius interferon regulatory factor 4 (LOC105018555), transcript variant	0.003	XM_013133309.2	44.1	21	4125	100		1	0	0	412	12	1		N		REV		Scleropages formosus breed golden arowana unplace	3e-06	3	NW_017372100.1	39	92	460854	1	1	REV	11905169	39
100220141	69	Unknown product	imm			Esox lucius interferon regulatory factor 4 (LOC105018555), transcript variant	0.003	XM_013133309.2	44.1	21	4125	100		1	0	0	412	12	1		N		REV
100222745	69	XM_020055506.1 PREDICTED: Esox lucius inositol 145-trisphosphate receptor type 1 (LOC105017006) mRNA	st	REFSEQMRNA	1e-08	Esox lucius inositol 1,4,5-trisphosphate receptor type 1 (LOC105017006), mRNA	1E-008	XM_020055506.1	61.9	38	9480	94			2	0	3897	1	1		N		REV		Scleropages formosus breed golden arowana unplace	3e-06	5	NW_017371959.1	39	92	822280	1	1	FOR	4495564	39
100222742	69	Unknown product	st			Esox lucius inositol 1,4,5-trisphosphate receptor type 1 (LOC105017006), mRNA	1E-008	XM_020055506.1	61.9	38	9480	94			2	0	3897	1	1		N		REV
100171496	69	NW_017372435.1 Scleropages formosus breed golden arowana unplaced genomic scaffold ASM162426v1 scaffold99 whole genome shotgun sequence	tm	REFSEQNUC	1e-11	Esox lucius histone deacetylase 4 (hdac4), transcript variant X1, mRNA	4E-009	XM_010879852.2	63.9	63	7495	87		1	8	0	881	1	1		N		FOR		Scleropages formosus breed golden arowana unplace	1e-11	5	NW_017372435.1	68	88	3316774	1	1	REV	7264553	68	PREDICTED: anoctamin-2-like [Scleropages formosus] 45 2e-005	2e-05	2	XP_018585266.1	22	95	908	3	1	REV	964	22
100189053	69	Unknown product	st			Esox lucius high affinity cAMP-specific and IBMX-insensitive 3',5'-cyclic	2E-010	XM_013137448.2	67.9	45	4616	93		1	3	0	3301	3	1		N		REV
100222658	69	NW_017371563.1 Scleropages formosus breed golden arowana unplaced genomic scaffold ASM162426v1 scaffold151 whole genome shotgun sequence	tr	REFSEQNUC	3e-15	Esox lucius golgi glycoprotein 1 (glg1), mRNA	4E-009	XM_010905414.3	63.9	43	4956	93		1	3	0	1246	1	1		N		REV		Scleropages formosus breed golden arowana unplace	3e-15	4	NW_017371563.1	54	94	302012	1	1	FOR	3491504	54	PREDICTED: XK-related protein 7 [Scleropages form	0.056	1	XP_018593150.1	17	94	147	3	1	REV	479	17
100222661	69	Unknown product	tr			Esox lucius golgi glycoprotein 1 (glg1), mRNA	4E-009	XM_010905414.3	63.9	43	4956	93		1	3	0	1246	1	1		N		REV		Scleropages formosus breed golden arowana unplace	2e-10	2	NW_017372163.1	42	95	12495212	4	1	FOR	16110036	42
100169025	69	NW_017371831.1 Scleropages formosus breed golden arowana unplaced genomic scaffold ASM162426v1 scaffold4 whole genome shotgun sequence	pm	REFSEQNUC	1e-26	Esox lucius folliculin-interacting protein 1 (LOC105028266), mRNA	2E-026	XM_020048191.1	121	68	5501	97		1	2	0	756	1	1		N		FOR		Scleropages formosus breed golden arowana unplace	1e-26	4	NW_017371831.1	65	98	5404493	5	1	FOR	11854972	65	PREDICTED: biorientation of chromosomes in cell d	3e-07	3	XP_018607537.1	22	100	125	4	1	REV	153	22
100220670	69	Unknown product	ext/mat			Esox lucius fibrillin-2 (LOC105011494), transcript variant X1, mRNA	9E-007	XM_010871550.2	56	47	8952	89		1	5	0	4242	3	1		N		FOR		Scleropages formosus breed golden arowana unplace	1e-05	5	NW_017372359.1	50	88	4313798	1	1	REV	5177925	50	PREDICTED: fibrillin-2-like [Scleropages formosus] 39 0.002	0.002	3	XP_018583646.1	15	93	1321	5	1	FOR	2864	15
100220639	69	Unknown product	ext/mat			Esox lucius fibrillin-2 (LOC105011494), transcript variant X1, mRNA	4E-009	XM_010871550.2	63.9	47	8952	91		1	4	0	4242	3	1		N		FOR
100164564	69	Unknown product	tr			Esox lucius exostosin-1 (LOC105017786), transcript variant X1, mRNA	6E-017	XM_020055997.1	89.7	68	4082	91		2	6	0	1327	1	1		N		REV														PREDICTED: son of sevenless homolog 1 [Scleropage	0.073	1	XP_018595528.1	17	82	1098	2	1	FOR	1312	17
100228273	69	Unknown product	cs			Esox lucius cytoplasmic linker associated protein 1 (clasp1), transcript variant	0.052	XM_010879751.3	40.1	19	8331	100			0	0	7845	3	1		N		REV		Scleropages formosus breed golden arowana unplace	0.01	1	NW_017371523.1	21	100	5151889	2	1	FOR	5725001	21
100228273	69	Unknown product	cs			Esox lucius cytoplasmic linker associated protein 1 (clasp1), transcript variant	0.052	XM_010879751.3	40.1	19	8331	100			0	0	7845	3	1		N		REV		Scleropages formosus breed golden arowana unplace	0.01	1	NW_017371523.1	21	100	5151889	2	1	FOR	5725001	21
100228163	69	Unknown product	cs			Esox lucius cytoplasmic linker associated protein 1 (clasp1), transcript variant	0.052	XM_010879751.3	40.1	19	8331	100			0	0	7845	3	1		N		REV
100213088	69	XM_020050963.1 PREDICTED: Esox lucius rhomboid 5 homolog 1 (rhbdf1) transcript variant X1 mRNA	imm	REFSEQMRNA	1e-08	Esox lucius cytochrome b-c1 complex subunit 1, mitochondrial (LOC105017330),	2E-004	XM_010881850.3	48.1	27	1971	96		1	1	0	574	1	1		N		FOR		Scleropages formosus breed golden arowana unplace	4e-11	5	NW_017371905.1	47	93	2176457	1	1	REV	4363680	47	PREDICTED: inactive rhomboid protein 1-like isofo	0.004	12	XP_018617553.1	19	78	511	6	1	FOR	944	19
100223136	69	Unknown product	st			Esox lucius cholinergic receptor nicotinic alpha 5 subunit (chrna5), transcript	0.013	XM_020052846.1	42.1	28	1890	93		2	2	0	1345	1	1		N		FOR
100223144	69	Unknown product	st			Esox lucius cholinergic receptor nicotinic alpha 5 subunit (chrna5), transcript	0.013	XM_020052846.1	42.1	28	1890	93		2	2	0	1345	1	1		N		FOR
100220319	69	Unknown product	tm			Esox lucius bromodomain-containing protein 2 (LOC105021866), transcript variant	2E-004	XM_010889840.2	48.1	31	3541	93		1	2	0	1141	7	1		N		FOR
100193693	69	Unknown product	st			Esox lucius angiomotin (LOC105011118), transcript variant X1, mRNA	1E-008	XM_010870931.3	61.9	34	6307	97		1	1	0	3207	4	1		N		REV
100224172	69	Unknown product	ext/mat			Esox lucius agrin (agrn), transcript variant X1, mRNA	4E-009	XM_020051741.1	63.9	35	9128	97			1	0	4882	1	1		N		REV		Scleropages formosus breed golden arowana unplace	4e-05	5	NW_017371604.1	29	96	5871550	1	1	REV	9255366	29
100224167	69	Unknown product	ext/mat			Esox lucius agrin (agrn), transcript variant X1, mRNA	9E-007	XM_020051741.1	56	35	9128	94			2	0	4882	1	1		N		REV
100222613	69	Unknown product	met			Esox lucius acetyl-CoA carboxylase alpha (acaca), transcript variant X1, mRNA	6E-008	XM_020048199.1	60	41	9672	92			3	0	5227	1	1		N		REV		Scleropages formosus breed golden arowana unplace	1e-05	2	NW_017371526.1	42	90	8034959	1	1	FOR	9633309	42
100226476	69	NW_017371513.1 Scleropages formosus breed golden arowana unplaced genomic scaffold ASM162426v1 scaffold106 whole genome shotgun sequence	uc	REFSEQNUC	2e-22																				Scleropages formosus breed golden arowana unplace	2e-22	5	NW_017371513.1	58	98	1010906	1	1	REV	1936090	58	PREDICTED: zinc finger protein 521 [Scleropages f	2e-07	7	XP_018603099.1	22	100	973	3	1	FOR	1261	22
100222713	69	Unknown product	uk																						Scleropages formosus breed golden arowana unplace	3e-06	4	NW_017371478.1	39	92	8682181	1	1	FOR	12592783	39	PREDICTED: zinc finger protein 513-like [Scleropa	0.034	2	XP_018606250.1	18	72	250	1	1	FOR	554	18
100158657	69	NW_017371884.1 Scleropages formosus breed golden arowana unplaced genomic scaffold ASM162426v1 scaffold45 whole genome shotgun sequence	uc	REFSEQNUC	5e-29																				Scleropages formosus breed golden arowana unplace	5e-29	5	NW_017371884.1	69	98	7250336	1	1	REV	10342467	69	PREDICTED: zinc finger homeobox protein 4 [Sclero	6e-07	9	XP_018609720.1	23	95	3428	1	1	REV	3536	23
100222947	69	Unknown product	uk																						Scleropages formosus breed golden arowana unplace	2e-10	2	NW_017371604.1	42	95	6275418	1	1	FOR	9255366	42	PREDICTED: zinc finger and BTB domain-containing	0.095	1	XP_018597309.1	13	100	552	3	1	REV	894	13
100221122	69	Unknown product	uk																						Scleropages formosus breed golden arowana unplace	0.0006	2	NW_017371553.1	47	87	66134	1	1	FOR	8898194	47	PREDICTED: WD repeat-containing protein 19 [Scler	0.056	1	XP_018591517.1	15	86	1163	3	1	FOR	1345	15
100219998	69	XM_016533635.1 PREDICTED: Sinocyclocheilus rhinocerous VPS52 GARP complex subunit (vps52) transcript variant X1 mRNA	uc	REFSEQMRNA	1e-18																				Scleropages formosus breed golden arowana unplace	2e-13	2	NW_017371894.1	55	92	1340079	1	1	FOR	1569155	55	PREDICTED: vacuolar protein sorting-associated pr	0.002	1	XP_018609878.1	19	100	118	3	1	REV	694	19
100222762	69	Unknown product	uk																						Scleropages formosus breed golden arowana unplace	4e-05	2	NW_017371549.1	53	86	2663920	3	1	FOR	3261483	53	PREDICTED: ubiquitin carboxyl-terminal hydrolase	0.002	1	XP_018590452.1	18	88	283	4	1	FOR	1225	18
100220168	69	XM_018735114.1 PREDICTED: Scleropages formosus protein tyrosine phosphatase non-receptor type 14 (ptpn14) mRNA	st	REFSEQNUC	2e-10																				Scleropages formosus breed golden arowana unplace	2e-10	2	NW_017371550.1	50	92	976041	1	1	FOR	6440343	50	PREDICTED: tyrosine-protein phosphatase non-recep	0.001	1	XP_018590630.1	21	80	1061	2	1	REV	1127	21
100224130	69	XM_018755443.1 PREDICTED: Scleropages formosus tyrosine-protein kinase SgK223 (LOC108936214) transcript variant X1 mRNA	st	REFSEQNUC	7e-16																				Scleropages formosus breed golden arowana unplace	7e-16	5	NW_017371514.1	47	97	10412787	1	1	FOR	12445687	47	PREDICTED: tyrosine-protein kinase SgK223 [Sclero	0.002	2	XP_018610959.1	15	100	949	3	1	FOR	1265	15
100225044	69	XM_016509005.1 PREDICTED: Sinocyclocheilus rhinocerous type I inositol 34-bisphosphate 4-phosphatase-like (LOC107705620) transcript variant X1 mRNA	uc	REFSEQMRNA	1e-18																				Scleropages formosus breed golden arowana unplace	2e-16	5	NW_017372414.1	56	94	5628926	1	1	REV	6212266	56	PREDICTED: type I inositol 3,4-bisphosphate 4-pho	1e-06	12	XP_018605650.1	21	100	874	3	1	FOR	936	21
100218156	69	XM_016558067.1 PREDICTED: Sinocyclocheilus rhinocerous transient receptor potential cation channel subfamily M member 3-like (LOC107744424) mRNA	tr	REFSEQMRNA	1e-11																				Scleropages formosus breed golden arowana unplace	4e-08	5	NW_017372089.1	54	88	2029281	16	1	FOR	3044790	54	PREDICTED: transient receptor potential cation ch	0.0002	10	XP_018615585.1	21	95	482	6	1	FOR	1737	21
100162493	69	XM_018728579.1 PREDICTED: Scleropages formosus chaperonin containing TCP1 subunit 7 (cct7) mRNA	pm	REFSEQNUC	7e-16																				Scleropages formosus breed golden arowana unplace	2e-16	5	NW_017371523.1	68	91	4401927	1	1	FOR	5725001	68	PREDICTED: T-complex protein 1 subunit eta [Scler	7e-06	3	XP_018584095.1	22	100	75	1	1	REV	546	22
100213220	69	XM_014175794.1 PREDICTED: Salmo salar serine/threonine-protein kinase N2-like (LOC106587417) transcript variant X1 mRNA	st	REFSEQMRNA	1e-18																				Scleropages formosus breed golden arowana unplace	1e-14	5	NW_017371981.1	53	94	896922	7	1	FOR	9545055	53	PREDICTED: serine/threonine-protein kinase N1-lik	0.002	12	XP_018612403.1	20	90	185	3	1	FOR	950	20
100195809	69	XM_018736925.1 PREDICTED: Scleropages formosus serine/threonine-protein kinase BRSK2-like (LOC108925156) transcript variant X1 mRNA	st	REFSEQNUC	2e-10																				Scleropages formosus breed golden arowana unplace	2e-10	5	NW_017371559.1	54	90	164114	1	1	FOR	481908	54	PREDICTED: serine/threonine-protein kinase BRSK2-	0.0004	8	XP_018592441.1	19	89	329	3	1	REV	758	19
100213279	69	Unknown product	uk																						Scleropages formosus breed golden arowana unplace	1e-08	2	NW_017371565.1	55	89	855586	1	1	FOR	3534264	55	PREDICTED: regulator of G-protein signaling 12 [S	0.0008	1	XP_018593462.1	19	94	384	3	1	FOR	1152	19
100203559	69	Unknown product	uk																						Scleropages formosus breed golden arowana unplace	6e-07	2	NW_017372100.1	56	87	10806155	1	1	REV	11905169	56	PREDICTED: protein Wnt-10b [Scleropages formosus] 50 8e-007	8e-07	1	XP_018615856.1	22	100	164	3	1	REV	425	22
100159703	69	NW_017371555.1 Scleropages formosus breed golden arowana unplaced genomic scaffold ASM162426v1 scaffold144 whole genome shotgun sequence	uc	REFSEQNUC	3e-12																				Scleropages formosus breed golden arowana unplace	3e-12	2	NW_017371555.1	41	97	3680383	26	1	FOR	3868604	41	PREDICTED: protein TANC2-like [Scleropages formosus] 47 6e-006	6e-06	1	XP_018591822.1	22	86	22	2	1	FOR	1814	22
100203634	69	NW_017371894.1 Scleropages formosus breed golden arowana unplaced genomic scaffold ASM162426v1 scaffold46 whole genome shotgun sequence	uc	REFSEQNUC	5e-29																				Scleropages formosus breed golden arowana unplace	5e-29	3	NW_017371894.1	69	98	1072019	1	1	FOR	1569155	69	PREDICTED: protein PRRC2A-like isoform X1 [Sclero	7e-08	19	XP_018609948.1	23	95	94	1	1	REV	1937	23
100211052	69	XM_014214262.1 PREDICTED: Salmo salar KIAA0100 ortholog (kiaa0100) transcript variant X1 mRNA	uc	REFSEQMRNA	3e-19																				Scleropages formosus breed golden arowana unplace	3e-12	5	NW_017371713.1	69	88	295685	1	1	REV	1093243	69	PREDICTED: protein KIAA0100 homolog isoform X1 [S	5e-08	4	XP_018603767.1	22	90	1618	3	1	FOR	2249	22
100220121	69	XM_019361711.1 PREDICTED: Oreochromis niloticus ATPase phospholipid transporting 8B4 () (atp8b4) transcript variant X1 mRNA	tr	REFSEQMRNA	9e-10																				Scleropages formosus breed golden arowana unplace	2e-10	5	NW_017372219.1	54	90	1701133	1	1	REV	2254388	54	PREDICTED: probable phospholipid-transporting ATP	0.005	24	XP_018619170.1	17	100	876	3	1	REV	1230	17
100222778	69	XM_007575686.2 PREDICTED: Poecilia formosa phospholipid-transporting ATPase ID-like (LOC103154416) transcript variant X1 mRNA	tr	REFSEQMRNA	9e-13																				Scleropages formosus breed golden arowana unplace	7e-10	5	NW_017371514.1	53	90	8283662	1	1	FOR	12445687	53	PREDICTED: probable phospholipid-transporting ATP	0.005	23	XP_018615612.1	17	100	861	3	1	REV	1212	17
100203513	69	XM_018727400.1 PREDICTED: Scleropages formosus photoreceptor outer segment membrane glycoprotein 2-like (LOC108919436) mRNA	st	REFSEQNUC	4e-11																				Scleropages formosus breed golden arowana unplace	4e-11	5	NW_017372338.1	63	88	6207107	7	1	FOR	9196513	63	PREDICTED: photoreceptor outer segment membrane g	1e-06	6	XP_018582916.1	22	95	159	3	1	REV	366	22
100220837	69	Unknown product	uk																						Scleropages formosus breed golden arowana unplace	4e-08	2	NW_017371647.1	50	90	1882675	1	1	FOR	2648434	50	PREDICTED: phospholipid phosphatase-related prote	0.005	1	XP_018601320.1	16	93	48	3	1	FOR	704	16
100224157	69	XM_016509517.1 PREDICTED: Sinocyclocheilus rhinocerous neurogenic locus notch homolog protein 1-like (LOC107705975) mRNA	uc	REFSEQMRNA	6e-14																				Scleropages formosus breed golden arowana unplace	2e-07	4	NW_017371514.1	57	87	11618965	1	1	FOR	12445687	57	PREDICTED: neurogenic locus notch homolog protein	2e-06	7	XP_018615604.1	23	82	462	1	1	FOR	2508	23
100218104	69	XM_014196133.1 PREDICTED: Salmo salar neurexin 3 (nrxn3) transcript variant X1 mRNA	uc	REFSEQMRNA	3e-19																				Scleropages formosus breed golden arowana unplace	3e-12	5	NW_017372338.1	65	89	3167704	1	1	REV	9196513	65	PREDICTED: neurexin-3a isoform X1 [Scleropages fo	0.0002	25	XP_018583047.1	22	90	886	3	1	REV	1675	22
100218150	69	NW_017371831.1 Scleropages formosus breed golden arowana unplaced genomic scaffold ASM162426v1 scaffold4 whole genome shotgun sequence	uc	REFSEQNUC	2e-19																				Scleropages formosus breed golden arowana unplace	2e-19	3	NW_017371831.1	69	92	2033855	1	1	REV	11854972	69	PREDICTED: neurexin-2-beta isoform X1 [Scleropage	7e-08	25	XP_018607640.1	22	100	139	3	1	FOR	774	22
100195422	69	XM_016513688.1 PREDICTED: Sinocyclocheilus rhinocerous tetratricopeptide repeat protein 28-like (LOC107709247) mRNA	uc	REFSEQMRNA	2e-13																				Scleropages formosus breed golden arowana unplace	2e-13	5	NW_017371514.1	59	91	4575440	1	1	REV	12445687	59	PREDICTED: LOW QUALITY PROTEIN: tetratricopeptide	0.0005	5	XP_018608978.1	19	100	137	3	1	REV	2460	19
100159421	69	NW_017372392.1 Scleropages formosus breed golden arowana unplaced genomic scaffold ASM162426v1 scaffold95 whole genome shotgun sequence	uc	REFSEQNUC	2e-19																				Scleropages formosus breed golden arowana unplace	2e-19	4	NW_017372392.1	69	92	705432	1	1	FOR	3542826	69	PREDICTED: LOW QUALITY PROTEIN: pyruvate carboxyl	8e-07	2	XP_018592789.1	22	100	182	3	1	FOR	1191	22
100222809	69	XM_020053953.1 PREDICTED: Esox lucius nesprin-1 (LOC105015388) transcript variant X1 mRNA	uc	REFSEQMRNA	1e-18																				Scleropages formosus breed golden arowana unplace	2e-13	5	NW_017371478.1	59	91	6472409	1	1	REV	12592783	59	PREDICTED: LOW QUALITY PROTEIN: nesprin-1-like [S	0.002	1	XP_018586813.1	19	94	608	3	1	REV	8742	19
100222584	69	XM_016538458.1 PREDICTED: Sinocyclocheilus rhinocerous interferon regulatory factor 2-binding protein 2-A-like (LOC107728327) mRNA	imm	REFSEQMRNA	6e-14																				Scleropages formosus breed golden arowana unplace	4e-08	5	NW_017372171.1	42	92	3578896	3	1	REV	4114648	42	PREDICTED: LOW QUALITY PROTEIN: interferon regula	0.001	4	XP_018595533.1	14	100	35	2	1	REV	216	14
100214670	69	XM_016669093.1 PREDICTED: Poecilia formosa MYC binding protein 2 E3 ubiquitin protein ligase (mycbp2) transcript variant X1 mRNA	prot	REFSEQMRNA	3e-06																				Scleropages formosus breed golden arowana unplace	0.0006	5	NW_017371501.1	35	91	6958402	3	1	REV	12341700	35	PREDICTED: LOW QUALITY PROTEIN: E3 ubiquitin-prot	0.043	7	XP_018600490.1	17	88	451	3	1	FOR	4495	17
100226881	69	XM_014181297.1 PREDICTED: Salmo salar heparan-sulfate 6-O-sulfotransferase 1-B-like (LOC106590359) mRNA	detox	REFSEQMRNA	2e-23																				Scleropages formosus breed golden arowana unplace	4e-14	5	NW_017371938.1	56	92	103827	1	1	FOR	2651423	56	PREDICTED: heparan-sulfate 6-O-sulfotransferase 1	5e-05	5	XP_018596526.1	21	85	226	3	1	FOR	360	21
100218171	69	NW_017371608.1 Scleropages formosus breed golden arowana unplaced genomic scaffold ASM162426v1 scaffold193 whole genome shotgun sequence	uc	REFSEQNUC	5e-23																				Scleropages formosus breed golden arowana unplace	5e-23	2	NW_017371608.1	67	95	1046708	3	1	REV	3651174	67	PREDICTED: headcase protein homolog [Scleropages	6e-07	1	XP_018597914.1	22	95	47	3	1	FOR	389	22
100218036	69	XM_007548397.2 PREDICTED: Poecilia formosa glucocorticoid receptor-like (LOC103135585) mRNA	st	REFSEQMRNA	6e-14																				Scleropages formosus breed golden arowana unplace	2e-13	5	NW_017371831.1	59	91	5812437	1	1	FOR	11854972	59	PREDICTED: glucocorticoid receptor-like [Scleropa	2e-07	11	XP_018607684.1	22	95	575	3	1	FOR	755	22
100189384	69	Unknown product	uk																						Scleropages formosus breed golden arowana unplace	1e-05	5	NW_017371614.1	46	89	2399604	1	1	FOR	5478028	46	PREDICTED: formin-like protein 2 isoform X1 [Scle	0.095	2	XP_018597104.1	15	100	625	2	1	FOR	1105	15
100220671	69	Unknown product	uk																						Scleropages formosus breed golden arowana unplace	4e-08	5	NW_017372359.1	50	90	4313798	1	1	REV	5177925	50	PREDICTED: fibrillin-2-like [Scleropages formosus] 39 0.002	0.002	3	XP_018583646.1	15	93	1321	5	1	FOR	2864	15
100164827	69	NW_017371608.1 Scleropages formosus breed golden arowana unplaced genomic scaffold ASM162426v1 scaffold193 whole genome shotgun sequence	uc	REFSEQNUC	3e-24																				Scleropages formosus breed golden arowana unplace	3e-24	2	NW_017371608.1	69	95	1240813	1	1	REV	3651174	69	PREDICTED: exostosin-1-like [Scleropages formosus] 48 2e-006	2e-06	1	XP_018598070.1	22	100	25	3	1	REV	758	22
100219591	69	NW_017371558.1 Scleropages formosus breed golden arowana unplaced genomic scaffold ASM162426v1 scaffold147 whole genome shotgun sequence	uc	REFSEQNUC	2e-19																				Scleropages formosus breed golden arowana unplace	2e-19	5	NW_017371558.1	61	95	1640758	4	1	FOR	5653532	61	PREDICTED: ectoderm-neural cortex protein 1 [Scle	6e-06	5	XP_018592239.1	21	90	188	3	1	REV	591	21
100203448	69	XP_018581554.1 PREDICTED: E3 ubiquitin-protein ligase TRIM62 Scleropages formosus	prot	REFSEQPTN	5e-05																				Scleropages formosus breed golden arowana unplace	2e-13	3	NW_017372270.1	63	90	3927078	7	1	REV	11069196	63	PREDICTED: E3 ubiquitin-protein ligase TRIM62 [Sc	5e-05	2	XP_018581554.1	22	95	234	3	1	REV	477	22
100222696	69	XM_014206213.1 PREDICTED: Salmo salar E3 ubiquitin-protein ligase RNF19A-like (LOC106608328) transcript variant X1 mRNA	prot	REFSEQMRNA	3e-06																				Scleropages formosus breed golden arowana unplace	3e-06	5	NW_017371616.1	39	92	8996394	1	1	REV	9007450	39	PREDICTED: E3 ubiquitin-protein ligase RNF19B-lik	0.001	6	XP_018598986.1	14	92	294	1	1	FOR	578	14
100220190	69	Unknown product	uk																						Scleropages formosus breed golden arowana unplace	1e-08	5	NW_017371959.1	47	91	3130645	1	1	REV	4495564	47	PREDICTED: DNA topoisomerase 1-like [Scleropages	0.043	3	XP_018594632.1	15	93	376	2	1	REV	755	15
100220132	69	NW_017372338.1 Scleropages formosus breed golden arowana unplaced genomic scaffold ASM162426v1 scaffold9 whole genome shotgun sequence	uc	REFSEQNUC	1e-11																				Scleropages formosus breed golden arowana unplace	1e-11	5	NW_017372338.1	44	95	278449	1	1	FOR	9196513	44	PREDICTED: disheveled-associated activator of mor	0.059	5	XP_018586892.1	16	75	564	7	1	REV	1081	16
100226358	69	XM_016515608.1 PREDICTED: Sinocyclocheilus rhinocerous disabled homolog 2-interacting protein-like (LOC107710761) transcript variant X1 mRNA	uc	REFSEQMRNA	2e-16																				Scleropages formosus breed golden arowana unplace	1e-11	5	NW_017372052.1	44	95	4429086	1	1	FOR	11942861	44	PREDICTED: disabled homolog 2-interacting protein	0.019	7	XP_018595957.1	15	100	1208	3	1	REV	1222	15
100218136	69	NW_017371517.1 Scleropages formosus breed golden arowana unplaced genomic scaffold ASM162426v1 scaffold11 whole genome shotgun sequence	uc	REFSEQNUC	8e-28																				Scleropages formosus breed golden arowana unplace	8e-28	5	NW_017371517.1	67	98	1222422	1	1	REV	8087411	67	PREDICTED: DENN domain-containing protein 5B [Scl	1e-06	6	XP_018585361.1	22	100	752	3	1	REV	1234	22
100212862	69	XM_016668965.1 PREDICTED: Poecilia formosa dedicator of cytokinesis 3 (dock3) transcript variant X1 mRNA	uc	REFSEQMRNA	6e-11																				Scleropages formosus breed golden arowana unplace	2e-07	5	NW_017372199.1	53	88	273806	7	1	REV	547113	53	PREDICTED: dedicator of cytokinesis protein 3 iso	0.0003	2	XP_018602615.1	21	95	831	3	1	FOR	2091	21
100222734	69	NW_017372199.1 Scleropages formosus breed golden arowana unplaced genomic scaffold ASM162426v1 scaffold76 whole genome shotgun sequence	uc	REFSEQNUC	4e-11																				Scleropages formosus breed golden arowana unplace	4e-11	5	NW_017372199.1	51	92	273759	1	1	FOR	547113	51	PREDICTED: dedicator of cytokinesis protein 3 iso	0.015	6	XP_018602615.1	16	100	864	3	1	REV	2091	16
100219930	69	Unknown product	uk																						Scleropages formosus breed golden arowana unplace	3e-06	5	NW_017371526.1	47	89	5244197	1	1	REV	9633309	47	PREDICTED: cysteine protease ATG4B isoform X1 [Sc	0.073	4	XP_018586764.1	15	93	89	2	1	REV	397	15
100158483	69	NW_017371582.1 Scleropages formosus breed golden arowana unplaced genomic scaffold ASM162426v1 scaffold17 whole genome shotgun sequence	uc	REFSEQNUC	2e-19																				Scleropages formosus breed golden arowana unplace	2e-19	4	NW_017371582.1	57	96	4480078	1	1	REV	5080462	57	PREDICTED: collagen alpha-1(XVII) chain-like [Scl	0.025	10	XP_018595782.1	10	100	831	22	4	REV	1459	45
100190083	69	Unknown product	uk																						Scleropages formosus breed golden arowana unplace	0.0002	5	NW_017371926.1	44	88	9750679	3	1	REV	10599567	44	PREDICTED: clathrin heavy chain 1 isoform X1 [Scl	0.033	5	XP_018610866.1	14	92	1555	3	1	FOR	1686	14
100158458	69	XM_016523635.1 PREDICTED: Sinocyclocheilus rhinocerous calcium/calmodulin-dependent 3'5'-cyclic nucleotide phosphodiesterase 1A-like (LOC107716994)	uc	REFSEQMRNA	9e-13																				Scleropages formosus breed golden arowana unplace	3e-06	5	NW_017372392.1	63	85	3313420	7	1	REV	3542826	63	PREDICTED: calcium/calmodulin-dependent 3',5'-cyc	5e-06	11	XP_018584468.1	21	85	410	6	1	REV	655	21
100220451	69	XM_018734974.1 PREDICTED: Scleropages formosus C-Jun-amino-terminal kinase-interacting protein 3-like (LOC108923925) transcript variant X1 mRNA	st	REFSEQNUC	4e-14																				Scleropages formosus breed golden arowana unplace	4e-14	5	NW_017371549.1	44	97	1232428	1	1	REV	3261483	44	PREDICTED: C-Jun-amino-terminal kinase-interactin	0.043	12	XP_018590490.1	19	78	870	2	1	REV	1344	19
100224411	69	NW_017371583.1 Scleropages formosus breed golden arowana unplaced genomic scaffold ASM162426v1 scaffold170 whole genome shotgun sequence	uc	REFSEQNUC	4e-11																				Scleropages formosus breed golden arowana unplace	4e-11	3	NW_017371583.1	51	92	1163378	1	1	FOR	2577162	51	PREDICTED: BMP/retinoic acid-inducible neural-spe	0.0002	2	XP_018595874.1	16	100	592	3	1	REV	761	16
100220087	69	XM_014154494.1 PREDICTED: Salmo salar baculoviral IAP repeat-containing protein 6-like (LOC106576946) transcript variant X1 mRNA	uc	REFSEQMRNA	1e-11																				Scleropages formosus breed golden arowana unplace	3e-09	5	NW_017372260.1	48	91	4646633	1	1	REV	9790078	48	PREDICTED: baculoviral IAP repeat-containing prot	0.073	6	XP_018580420.1	15	100	3396	3	1	REV	4883	15
100222623	69	Unknown product	uk																						Scleropages formosus breed golden arowana unplace	6e-07	5	NW_017372260.1	44	90	4646593	1	1	FOR	9790078	44	PREDICTED: baculoviral IAP repeat-containing prot	0.009	6	XP_018580420.1	16	93	3369	3	1	FOR	4883	16
100158931	69	XM_014149395.1 PREDICTED: Salmo salar adenomatous polyposis coli protein 2-like (LOC106573931) mRNA	uc	REFSEQMRNA	6e-11																				Scleropages formosus breed golden arowana unplace	7e-10	5	NW_017371647.1	57	89	2325993	13	1	REV	2648434	57	PREDICTED: adenomatous polyposis coli protein 2 [	6e-07	8	XP_018601473.1	22	100	677	3	1	FOR	2563	22
100212806	69	XM_018763910.1 PREDICTED: Scleropages formosus microtubule-associated tumor suppressor candidate 2-like (LOC108941224) mRNA	cs	REFSEQNUC	2e-07																				Scleropages formosus breed golden arowana unplace	2e-07	2	NW_017371519.1	29	100	2171934	1	1	REV	4365015	29
100220993	69	XM_018738358.1 PREDICTED: Scleropages formosus interferon regulatory factor 2-like (LOC108925965) transcript variant X1 mRNA	imm	REFSEQNUC	6e-07																				Scleropages formosus breed golden arowana unplace	6e-07	5	NW_017371570.1	36	94	2881357	4	1	FOR	4718742	36
100220993	69	XM_018738358.1 PREDICTED: Scleropages formosus interferon regulatory factor 2-like (LOC108925965) transcript variant X1 mRNA	imm	REFSEQNUC	6e-07																				Scleropages formosus breed golden arowana unplace	6e-07	5	NW_017371570.1	36	94	2881357	4	1	FOR	4718742	36
100220325	69	XM_018728437.1 PREDICTED: Scleropages formosus E3 ubiquitin-protein ligase Siah2-like (LOC108919992) mRNA	prot	REFSEQNUC	4e-05																				Scleropages formosus breed golden arowana unplace	4e-05	5	NW_017372370.1	29	96	1667287	1	1	REV	4551542	29
100224875	69	XM_014198218.1 PREDICTED: Salmo salar E3 ubiquitin-protein ligase RNF43-like (LOC106603954) mRNA	prot	REFSEQMRNA	2e-07																				Scleropages formosus breed golden arowana unplace	4e-05	2	NW_017371526.1	29	96	9618505	1	1	REV	9633309	29
100213145	69	NM_001140381.1 Salmo salar receptor accessory protein 3 (reep3) mRNA	st	REFSEQMRNA	9e-07																				Scleropages formosus breed golden arowana unplace	0.038	3	NW_017371539.1	20	100	5171809	17	1	FOR	9171075	20
100224162	69	XM_017492463.1 PREDICTED: Ictalurus punctatus nuclear receptor binding SET domain protein 1 (nsd1) transcript variant X1 mRNA	st	REFSEQMRNA	9e-10																				Scleropages formosus breed golden arowana unplace	3e-06	2	NW_017372370.1	27	100	2062849	15	1	FOR	4551542	27
100225909	69	XM_010888826.2 PREDICTED: Esox lucius serine/threonine-protein kinase SBK1 (LOC105021272) mRNA	st	REFSEQMRNA	1e-08																				Scleropages formosus breed golden arowana unplace	6e-07	5	NW_017372119.1	36	94	1772300	10	1	FOR	11537332	36
100225529	69	XM_014193061.1 PREDICTED: Salmo salar transcription factor MafK-like (LOC106601120) mRNA	tf	REFSEQMRNA	9e-07																				Scleropages formosus breed golden arowana unplace	3e-09	5	NW_017371638.1	40	95	2849186	1	1	FOR	3660955	40
100213026	69	XM_020049786.1 PREDICTED: Esox lucius transcription activator BRG1 (LOC105012134) mRNA	tm	REFSEQMRNA	6e-08																				Scleropages formosus breed golden arowana unplace	6e-07	2	NW_017372119.1	32	96	10033442	1	1	FOR	11537332	32
100158368	69	NW_017372260.1 Scleropages formosus breed golden arowana unplaced genomic scaffold ASM162426v1 scaffold82 whole genome shotgun sequence	uc	REFSEQNUC	2e-31																				Scleropages formosus breed golden arowana unplace	2e-31	2	NW_017372260.1	69	100	7455881	1	1	REV	9790078	69
100159055	69	NW_017371616.1 Scleropages formosus breed golden arowana unplaced genomic scaffold ASM162426v1 scaffold20 whole genome shotgun sequence	uc	REFSEQNUC	1e-14																				Scleropages formosus breed golden arowana unplace	1e-14	1	NW_017371616.1	69	89	6509374	1	1	REV	9007450	69
100159087	69	NW_017372153.1 Scleropages formosus breed golden arowana unplaced genomic scaffold ASM162426v1 scaffold71 whole genome shotgun sequence	uc	REFSEQNUC	3e-21																				Scleropages formosus breed golden arowana unplace	3e-21	2	NW_017372153.1	64	95	9185929	1	1	FOR	9761308	64
100159840	69	NW_017371550.1 Scleropages formosus breed golden arowana unplaced genomic scaffold ASM162426v1 scaffold14 whole genome shotgun sequence	uc	REFSEQNUC	5e-29																				Scleropages formosus breed golden arowana unplace	5e-29	1	NW_017371550.1	69	98	4144509	1	1	FOR	6440343	69
100160053	69	NW_017371571.1 Scleropages formosus breed golden arowana unplaced genomic scaffold ASM162426v1 scaffold16 whole genome shotgun sequence	uc	REFSEQNUC	3e-18																				Scleropages formosus breed golden arowana unplace	3e-18	3	NW_017371571.1	67	92	3298735	1	1	FOR	7472358	67
100175771	69	NW_017371787.1 Scleropages formosus breed golden arowana unplaced genomic scaffold ASM162426v1 scaffold36 whole genome shotgun sequence	uc	REFSEQNUC	1e-14																				Scleropages formosus breed golden arowana unplace	1e-14	1	NW_017371787.1	65	90	4630109	5	1	FOR	9812283	65
100177860	69	NW_017371571.1 Scleropages formosus breed golden arowana unplaced genomic scaffold ASM162426v1 scaffold16 whole genome shotgun sequence	uc	REFSEQNUC	2e-31																				Scleropages formosus breed golden arowana unplace	2e-31	3	NW_017371571.1	69	100	2615111	1	2	REV	7472358	138
100189886	69	NW_017371549.1 Scleropages formosus breed golden arowana unplaced genomic scaffold ASM162426v1 scaffold139 whole genome shotgun sequence	uc	REFSEQNUC	3e-15																				Scleropages formosus breed golden arowana unplace	3e-15	1	NW_017371549.1	50	96	1557475	5	1	REV	3261483	50
100203453	69	NW_017371926.1 Scleropages formosus breed golden arowana unplaced genomic scaffold ASM162426v1 scaffold49 whole genome shotgun sequence	uc	REFSEQNUC	2e-19																				Scleropages formosus breed golden arowana unplace	2e-19	1	NW_017371926.1	61	96	8862921	1	1	REV	10599567	61
100203466	69	NW_017371529.1 Scleropages formosus breed golden arowana unplaced genomic scaffold ASM162426v1 scaffold120 whole genome shotgun sequence	uc	REFSEQNUC	2e-31																				Scleropages formosus breed golden arowana unplace	2e-31	1	NW_017371529.1	69	100	570696	1	1	REV	923200	69
100203467	69	NW_017371529.1 Scleropages formosus breed golden arowana unplaced genomic scaffold ASM162426v1 scaffold120 whole genome shotgun sequence	uc	REFSEQNUC	2e-31																				Scleropages formosus breed golden arowana unplace	2e-31	1	NW_017371529.1	69	100	570696	1	1	REV	923200	69
100203491	69	NW_017371832.1 Scleropages formosus breed golden arowana unplaced genomic scaffold ASM162426v1 scaffold40 whole genome shotgun sequence	uc	REFSEQNUC	1e-14																				Scleropages formosus breed golden arowana unplace	1e-14	1	NW_017371832.1	61	91	518480	1	1	FOR	8961471	61
100203494	69	NW_017371520.1 Scleropages formosus breed golden arowana unplaced genomic scaffold ASM162426v1 scaffold112 whole genome shotgun sequence	uc	REFSEQNUC	2e-13																				Scleropages formosus breed golden arowana unplace	2e-13	2	NW_017371520.1	47	95	1025459	22	1	REV	5635105	47
100212773	69	NW_017372392.1 Scleropages formosus breed golden arowana unplaced genomic scaffold ASM162426v1 scaffold95 whole genome shotgun sequence	uc	REFSEQNUC	7e-19																				Scleropages formosus breed golden arowana unplace	7e-19	2	NW_017372392.1	52	98	3367482	1	1	REV	3542826	52
100213627	69	NW_017371571.1 Scleropages formosus breed golden arowana unplaced genomic scaffold ASM162426v1 scaffold16 whole genome shotgun sequence	uc	REFSEQNUC	1e-26																				Scleropages formosus breed golden arowana unplace	1e-26	3	NW_017371571.1	61	100	2615119	1	2	REV	7472358	122
100218041	69	NW_017371832.1 Scleropages formosus breed golden arowana unplaced genomic scaffold ASM162426v1 scaffold40 whole genome shotgun sequence	uc	REFSEQNUC	3e-21																				Scleropages formosus breed golden arowana unplace	3e-21	3	NW_017371832.1	68	94	6676849	2	1	FOR	8961471	68
100218042	69	NW_017371832.1 Scleropages formosus breed golden arowana unplaced genomic scaffold ASM162426v1 scaffold40 whole genome shotgun sequence	uc	REFSEQNUC	7e-19																				Scleropages formosus breed golden arowana unplace	7e-19	3	NW_017371832.1	68	92	6676849	2	1	FOR	8961471	68
100218142	69	NW_017371831.1 Scleropages formosus breed golden arowana unplaced genomic scaffold ASM162426v1 scaffold4 whole genome shotgun sequence	uc	REFSEQNUC	5e-17																				Scleropages formosus breed golden arowana unplace	5e-17	1	NW_017371831.1	61	93	1094713	4	1	REV	11854972	61
100218165	69	NW_017371884.1 Scleropages formosus breed golden arowana unplaced genomic scaffold ASM162426v1 scaffold45 whole genome shotgun sequence	uc	REFSEQNUC	7e-16																				Scleropages formosus breed golden arowana unplace	7e-16	1	NW_017371884.1	51	96	7673108	13	1	REV	10342467	51
100218174	69	NW_017372109.1 Scleropages formosus breed golden arowana unplaced genomic scaffold ASM162426v1 scaffold67 whole genome shotgun sequence	uc	REFSEQNUC	3e-24																				Scleropages formosus breed golden arowana unplace	3e-24	1	NW_017372109.1	69	95	4776301	1	1	FOR	7360143	69
100218174	69	NW_017372109.1 Scleropages formosus breed golden arowana unplaced genomic scaffold ASM162426v1 scaffold67 whole genome shotgun sequence	uc	REFSEQNUC	3e-24																				Scleropages formosus breed golden arowana unplace	3e-24	1	NW_017372109.1	69	95	4776301	1	1	FOR	7360143	69
100219919	69	NW_017371798.1 Scleropages formosus breed golden arowana unplaced genomic scaffold ASM162426v1 scaffold37 whole genome shotgun sequence	uc	REFSEQNUC	4e-11																				Scleropages formosus breed golden arowana unplace	4e-11	1	NW_017371798.1	47	95	1765732	1	1	FOR	1924632	47
100224624	69	NW_017371588.1 Scleropages formosus breed golden arowana unplaced genomic scaffold ASM162426v1 scaffold175 whole genome shotgun sequence	uc	REFSEQNUC	8e-25																				Scleropages formosus breed golden arowana unplace	8e-25	1	NW_017371588.1	70	97	1405640	1	1	FOR	3054985	70
100224625	69	NW_017371588.1 Scleropages formosus breed golden arowana unplaced genomic scaffold ASM162426v1 scaffold175 whole genome shotgun sequence	uc	REFSEQNUC	2e-22																				Scleropages formosus breed golden arowana unplace	2e-22	1	NW_017371588.1	70	95	1405640	1	1	FOR	3054985	70
100229365	69	NW_017371616.1 Scleropages formosus breed golden arowana unplaced genomic scaffold ASM162426v1 scaffold20 whole genome shotgun sequence	uc	REFSEQNUC	3e-27																				Scleropages formosus breed golden arowana unplace	3e-27	5	NW_017371616.1	62	100	4827783	1	5	FOR	9007450	314
100234975	69	NW_017371746.1 Scleropages formosus breed golden arowana unplaced genomic scaffold ASM162426v1 scaffold32 whole genome shotgun sequence	uc	REFSEQNUC	5e-26																				Scleropages formosus breed golden arowana unplace	5e-26	5	NW_017371746.1	68	97	502283	2	2	REV	3091371	124
100159974	69	Unknown product	uk																						Scleropages formosus breed golden arowana unplace	0.002	1	NW_017372270.1	38	89	7834928	30	1	REV	11069196	38
100189283	69	Unknown product	uk																						Scleropages formosus breed golden arowana unplace	0.038	3	NW_017372435.1	20	100	6158253	4	1	REV	7264553	20
100189676	69	Unknown product	uk																						Scleropages formosus breed golden arowana unplace	0.038	1	NW_017371526.1	20	100	2240436	1	1	REV	9633309	20
100189761	69	Unknown product	uk																						Scleropages formosus breed golden arowana unplace	0.01	1	NW_017371527.1	41	87	1102896	1	1	FOR	5213442	41
100189817	69	Unknown product	uk																						Scleropages formosus breed golden arowana unplace	0.002	1	NW_017371645.1	30	93	420539	1	1	REV	482741	30
100194312	69	Unknown product	uk																						Scleropages formosus breed golden arowana unplace	4e-08	4	NW_017371527.1	30	100	3987767	11	1	FOR	5213442	30
100194638	69	Unknown product	uk																						Scleropages formosus breed golden arowana unplace	4e-05	1	NW_017371926.1	41	90	4507223	3	1	FOR	10599567	41
100196754	69	Unknown product	uk																						Scleropages formosus breed golden arowana unplace	0.01	3	NW_017371478.1	25	96	1985899	5	1	REV	12592783	25
100202635	69	Unknown product	uk																						Scleropages formosus breed golden arowana unplace	0.038	1	NW_017371735.1	20	100	4314610	6	1	FOR	9752699	20
100203253	69	Unknown product	uk																						Scleropages formosus breed golden arowana unplace	0.01	2	NW_017371767.1	21	100	1116222	1	1	FOR	4063906	21
100203441	69	Unknown product	uk																						Scleropages formosus breed golden arowana unplace	1e-05	1	NW_017371548.1	42	90	3954855	13	1	REV	4221769	42
100203442	69	Unknown product	uk																						Scleropages formosus breed golden arowana unplace	6e-07	1	NW_017371548.1	48	89	3954849	13	1	REV	4221769	48
100203446	69	Unknown product	uk																						Scleropages formosus breed golden arowana unplace	0.038	1	NW_017372011.1	39	92	2923809	26	1	REV	3880315	39
100203464	69	Unknown product	uk																						Scleropages formosus breed golden arowana unplace	0.002	4	NW_017371622.1	22	100	1125980	48	2	FOR	1575088	44
100203668	69	Unknown product	uk																						Scleropages formosus breed golden arowana unplace	3e-06	1	NW_017371937.1	59	86	8459032	8	1	REV	11279338	59
100203668	69	Unknown product	uk																						Scleropages formosus breed golden arowana unplace	3e-06	1	NW_017371937.1	59	86	8459032	8	1	REV	11279338	59
100203673	69	Unknown product	uk																						Scleropages formosus breed golden arowana unplace	0.038	1	NW_017371787.1	24	95	7106069	17	1	FOR	9812283	24
100212763	69	Unknown product	uk																						Scleropages formosus breed golden arowana unplace	0.01	5	NW_017372414.1	29	93	3320838	22	2	REV	6212266	49
100212913	69	Unknown product	uk																						Scleropages formosus breed golden arowana unplace	0.0002	2	NW_017371561.1	36	91	8245399	3	1	FOR	10166745	36
100212942	69	Unknown product	uk																						Scleropages formosus breed golden arowana unplace	0.038	1	NW_017372163.1	32	90	6657752	1	1	FOR	16110036	32
100212942	69	Unknown product	uk																						Scleropages formosus breed golden arowana unplace	0.038	1	NW_017372163.1	32	90	6657752	1	1	FOR	16110036	32
100213028	69	Unknown product	uk																						Scleropages formosus breed golden arowana unplace	6e-07	1	NW_017371831.1	32	96	2616603	1	1	FOR	11854972	32
100213029	69	Unknown product	uk																						Scleropages formosus breed golden arowana unplace	6e-07	1	NW_017371831.1	32	96	2616603	1	1	FOR	11854972	32
100213104	69	Unknown product	uk																						Scleropages formosus breed golden arowana unplace	0.002	2	NW_017371937.1	26	96	9415217	3	1	REV	11279338	26
100213129	69	Unknown product	uk																						Scleropages formosus breed golden arowana unplace	4e-05	2	NW_017371608.1	49	89	455427	1	1	FOR	3651174	49
100213129	69	Unknown product	uk																						Scleropages formosus breed golden arowana unplace	4e-05	2	NW_017371608.1	49	89	455427	1	1	FOR	3651174	49
100213131	69	Unknown product	uk																						Scleropages formosus breed golden arowana unplace	0.0006	4	NW_017372270.1	27	96	8487006	1	1	REV	11069196	27
100213146	69	Unknown product	uk																						Scleropages formosus breed golden arowana unplace	0.002	4	NW_017371948.1	26	96	1161023	22	1	FOR	4408563	26
100213162	69	Unknown product	uk																						Scleropages formosus breed golden arowana unplace	4e-05	5	NW_017372020.1	25	100	3428755	1	1	REV	6289833	25
100213188	69	Unknown product	uk																						Scleropages formosus breed golden arowana unplace	0.038	2	NW_017371937.1	20	100	9427535	18	1	REV	11279338	20
100213199	69	Unknown product	uk																						Scleropages formosus breed golden arowana unplace	0.002	2	NW_017371514.1	26	96	11293087	1	1	REV	12445687	26
100213200	69	Unknown product	uk																						Scleropages formosus breed golden arowana unplace	0.002	1	NW_017371514.1	26	96	11293087	1	1	REV	12445687	26
100213539	69	Unknown product	uk																						Scleropages formosus breed golden arowana unplace	0.01	1	NW_017371570.1	21	100	2748753	3	1	REV	4718742	21
100213762	69	Unknown product	uk																						Scleropages formosus breed golden arowana unplace	6e-07	4	NW_017371527.1	32	96	3570272	1	1	REV	5213442	32
100214831	69	Unknown product	uk																						Scleropages formosus breed golden arowana unplace	4e-05	2	NW_017371522.1	29	96	1419625	1	1	REV	2416893	29
100215818	69	Unknown product	uk																						Scleropages formosus breed golden arowana unplace	4e-05	3	NW_017371553.1	29	96	5960822	1	1	REV	8898194	29
100215905	69	Unknown product	uk																						Scleropages formosus breed golden arowana unplace	0.002	4	NW_017372119.1	34	91	8544949	1	1	REV	11537332	34
100216502	69	Unknown product	uk																						Scleropages formosus breed golden arowana unplace	0.0002	3	NW_017371526.1	28	96	9618506	1	1	REV	9633309	28
100218071	69	Unknown product	uk																						Scleropages formosus breed golden arowana unplace	0.0002	1	NW_017371832.1	68	83	185998	1	1	FOR	8961471	68
100219921	69	Unknown product	uk																						Scleropages formosus breed golden arowana unplace	0.01	1	NW_017371548.1	21	100	2893981	1	1	REV	4221769	21
100219934	69	Unknown product	uk																						Scleropages formosus breed golden arowana unplace	2e-10	1	NW_017371787.1	34	100	8375899	11	1	REV	9812283	34
100219963	69	Unknown product	uk																						Scleropages formosus breed golden arowana unplace	6e-07	5	NW_017371767.1	40	92	500511	1	1	REV	4063906	40
100219984	69	Unknown product	uk																						Scleropages formosus breed golden arowana unplace	6e-07	2	NW_017372171.1	28	100	575983	1	1	FOR	4114648	28
100220004	69	Unknown product	uk																						Scleropages formosus breed golden arowana unplace	0.038	3	NW_017371937.1	24	95	1741401	1	1	FOR	11279338	24
100220007	69	Unknown product	uk																						Scleropages formosus breed golden arowana unplace	0.002	2	NW_017371571.1	30	93	980461	1	1	REV	7472358	30
100220008	69	Unknown product	uk																						Scleropages formosus breed golden arowana unplace	1e-05	2	NW_017371571.1	30	96	980461	1	1	REV	7472358	30
100220017	69	Unknown product	uk																						Scleropages formosus breed golden arowana unplace	3e-06	4	NW_017371539.1	39	92	8405965	7	1	FOR	9171075	39
100220029	69	Unknown product	uk																						Scleropages formosus breed golden arowana unplace	0.01	1	NW_017371832.1	21	100	6676929	2	1	FOR	8961471	21
100220033	69	Unknown product	uk																						Scleropages formosus breed golden arowana unplace	7e-10	4	NW_017371551.1	41	95	755693	1	1	REV	2586958	41
100220140	69	Unknown product	uk																						Scleropages formosus breed golden arowana unplace	0.002	1	NW_017371490.1	26	96	4753059	1	1	REV	5331875	26
100220150	69	Unknown product	uk																						Scleropages formosus breed golden arowana unplace	3e-06	3	NW_017372100.1	39	92	460854	1	1	REV	11905169	39
100220181	69	Unknown product	uk																						Scleropages formosus breed golden arowana unplace	1e-05	1	NW_017372119.1	42	90	10566536	7	1	FOR	11537332	42
100220301	69	Unknown product	uk																						Scleropages formosus breed golden arowana unplace	1e-05	5	NW_017371548.1	42	90	473474	1	1	REV	4221769	42
100220302	69	Unknown product	uk																						Scleropages formosus breed golden arowana unplace	0.002	5	NW_017371548.1	42	88	473474	1	1	REV	4221769	42
100220375	69	Unknown product	uk																						Scleropages formosus breed golden arowana unplace	3e-06	5	NW_017371905.1	39	92	2240959	1	1	FOR	4363680	39
100220384	69	Unknown product	uk																						Scleropages formosus breed golden arowana unplace	3e-06	3	NW_017371926.1	43	90	338352	1	1	FOR	10599567	43
100220386	69	Unknown product	uk																						Scleropages formosus breed golden arowana unplace	3e-06	3	NW_017371926.1	43	90	338352	1	1	FOR	10599567	43
100220400	69	Unknown product	uk																						Scleropages formosus breed golden arowana unplace	0.0002	2	NW_017371478.1	24	100	11502637	1	1	REV	12592783	24
100220618	69	Unknown product	uk																						Scleropages formosus breed golden arowana unplace	0.01	1	NW_017371926.1	21	100	3954182	2	1	REV	10599567	21
100222614	69	Unknown product	uk																						Scleropages formosus breed golden arowana unplace	1e-05	5	NW_017371526.1	42	90	8034959	1	1	FOR	9633309	42
100222621	69	Unknown product	uk																						Scleropages formosus breed golden arowana unplace	0.002	1	NW_017371777.1	26	96	528926	4	1	REV	1273191	26
100222621	69	Unknown product	uk																						Scleropages formosus breed golden arowana unplace	0.002	1	NW_017371777.1	26	96	528926	4	1	REV	1273191	26
100222639	69	Unknown product	uk																						Scleropages formosus breed golden arowana unplace	1e-05	5	NW_017371583.1	34	94	1685301	1	1	FOR	2577162	34
100222661	69	Unknown product	uk																						Scleropages formosus breed golden arowana unplace	2e-10	2	NW_017372163.1	42	95	12495212	4	1	FOR	16110036	42
100222662	69	Unknown product	uk																						Scleropages formosus breed golden arowana unplace	0.01	5	NW_017371604.1	33	90	7845910	1	1	REV	9255366	33
100222663	69	Unknown product	uk																						Scleropages formosus breed golden arowana unplace	4e-05	2	NW_017371604.1	33	93	7845910	1	1	REV	9255366	33
100222665	69	Unknown product	uk																						Scleropages formosus breed golden arowana unplace	0.038	1	NW_017372239.1	20	100	7955024	6	1	FOR	9302074	20
100222721	69	Unknown product	uk																						Scleropages formosus breed golden arowana unplace	0.038	1	NW_017371679.1	20	100	43569	2	1	FOR	203071	20
100222782	69	Unknown product	uk																						Scleropages formosus breed golden arowana unplace	1e-05	5	NW_017371723.1	30	96	6136308	1	1	REV	10878298	30
100222783	69	Unknown product	uk																						Scleropages formosus breed golden arowana unplace	1e-05	5	NW_017371723.1	30	96	6136308	1	1	REV	10878298	30
100222784	69	Unknown product	uk																						Scleropages formosus breed golden arowana unplace	1e-05	5	NW_017371723.1	30	96	6136308	1	1	REV	10878298	30
100222792	69	Unknown product	uk																						Scleropages formosus breed golden arowana unplace	0.038	3	NW_017371642.1	28	92	41357	1	1	FOR	1437299	28
100222821	69	Unknown product	uk																						Scleropages formosus breed golden arowana unplace	0.002	3	NW_017372163.1	38	89	15604046	2	2	REV	16110036	63
100222904	69	Unknown product	uk																						Scleropages formosus breed golden arowana unplace	0.0006	5	NW_017371560.1	23	100	516077	7	1	FOR	827562	23
100222951	69	Unknown product	uk																						Scleropages formosus breed golden arowana unplace	0.038	1	NW_017371583.1	20	100	830106	4	1	REV	2577162	20
100223133	69	Unknown product	uk																						Scleropages formosus breed golden arowana unplace	4e-08	5	NW_017372100.1	38	94	3189700	1	1	REV	11905169	38
100223143	69	Unknown product	uk																						Scleropages formosus breed golden arowana unplace	4e-05	3	NW_017371568.1	29	96	619368	1	1	REV	1142300	29
100223145	69	Unknown product	uk																						Scleropages formosus breed golden arowana unplace	4e-05	3	NW_017371568.1	29	96	619368	1	1	REV	1142300	29
100223304	69	Unknown product	uk																						Scleropages formosus breed golden arowana unplace	0.0006	1	NW_017371948.1	47	87	4293097	1	1	FOR	4408563	47
100223348	69	Unknown product	uk																						Scleropages formosus breed golden arowana unplace	2e-10	5	NW_017372179.1	38	97	3966469	1	1	FOR	4963493	38
100223402	69	Unknown product	uk																						Scleropages formosus breed golden arowana unplace	2e-10	4	NW_017371735.1	34	100	7938178	1	1	FOR	9752699	34
100223403	69	Unknown product	uk																						Scleropages formosus breed golden arowana unplace	1e-05	2	NW_017371735.1	34	94	7938178	1	1	FOR	9752699	34
100223583	69	Unknown product	uk																						Scleropages formosus breed golden arowana unplace	0.038	2	NW_017372052.1	20	100	7678187	1	1	FOR	11942861	20
100223584	69	Unknown product	uk																						Scleropages formosus breed golden arowana unplace	0.038	2	NW_017372052.1	20	100	7678187	1	1	FOR	11942861	20
100223585	69	Unknown product	uk																						Scleropages formosus breed golden arowana unplace	0.038	2	NW_017372052.1	20	100	7678187	1	1	FOR	11942861	20
100224107	69	Unknown product	uk																						Scleropages formosus breed golden arowana unplace	4e-05	5	NW_017371516.1	29	96	3203942	1	1	FOR	3271961	29
100224149	69	Unknown product	uk																						Scleropages formosus breed golden arowana unplace	0.038	1	NW_017371756.1	20	100	5146204	9	1	REV	5544689	20
100224173	69	Unknown product	uk																						Scleropages formosus breed golden arowana unplace	2e-07	5	NW_017371604.1	29	100	5871550	1	1	REV	9255366	29
100224232	69	Unknown product	uk																						Scleropages formosus breed golden arowana unplace	0.01	5	NW_017371548.1	29	93	473487	1	1	REV	4221769	29
100224265	69	Unknown product	uk																						Scleropages formosus breed golden arowana unplace	0.0006	4	NW_017371576.1	35	91	644922	1	1	REV	1682711	35
100224285	69	Unknown product	uk																						Scleropages formosus breed golden arowana unplace	0.002	1	NW_017371798.1	30	93	280165	1	1	REV	1924632	30
100224333	69	Unknown product	uk																						Scleropages formosus breed golden arowana unplace	0.0006	2	NW_017371543.1	27	96	5356766	1	1	REV	6725481	27
100224532	69	Unknown product	uk																						Scleropages formosus breed golden arowana unplace	0.038	2	NW_017371874.1	20	100	192377	1	1	REV	11832447	20
100224855	69	Unknown product	uk																						Scleropages formosus breed golden arowana unplace	0.0002	5	NW_017371884.1	28	96	5079891	1	1	REV	10342467	28
100224883	69	Unknown product	uk																						Scleropages formosus breed golden arowana unplace	0.038	1	NW_017372163.1	20	100	10778831	3	1	FOR	16110036	20
100224887	69	Unknown product	uk																						Scleropages formosus breed golden arowana unplace	0.01	3	NW_017371550.1	25	96	1682417	3	1	FOR	6440343	25
100224898	69	Unknown product	uk																						Scleropages formosus breed golden arowana unplace	0.0002	1	NW_017372359.1	28	96	2503545	2	1	FOR	5177925	28
100224898	69	Unknown product	uk																						Scleropages formosus breed golden arowana unplace	0.0002	1	NW_017372359.1	28	96	2503545	2	1	FOR	5177925	28
100225007	69	Unknown product	uk																						Scleropages formosus breed golden arowana unplace	0.038	1	NW_017371479.1	20	100	1869697	12	1	REV	2584414	20
100225022	69	Unknown product	uk																						Scleropages formosus breed golden arowana unplace	0.0002	5	NW_017371539.1	48	87	5372141	1	1	REV	9171075	48
100225118	69	Unknown product	uk																						Scleropages formosus breed golden arowana unplace	0.038	1	NW_017372100.1	20	100	8830068	1	1	FOR	11905169	20
100225134	69	Unknown product	uk																						Scleropages formosus breed golden arowana unplace	0.038	1	NW_017372163.1	20	100	6318225	8	1	REV	16110036	20
100225134	69	Unknown product	uk																						Scleropages formosus breed golden arowana unplace	0.038	1	NW_017372163.1	20	100	6318225	8	1	REV	16110036	20
100225134	69	Unknown product	uk																						Scleropages formosus breed golden arowana unplace	0.038	1	NW_017372163.1	20	100	6318225	8	1	REV	16110036	20
100225154	69	Unknown product	uk																						Scleropages formosus breed golden arowana unplace	0.002	1	NW_017371516.1	22	100	2015553	6	1	REV	3271961	22
100225155	69	Unknown product	uk																						Scleropages formosus breed golden arowana unplace	0.002	1	NW_017371516.1	22	100	2015553	6	1	REV	3271961	22
100225156	69	Unknown product	uk																						Scleropages formosus breed golden arowana unplace	0.002	1	NW_017371516.1	22	100	2015553	6	1	REV	3271961	22
100225394	69	Unknown product	uk																						Scleropages formosus breed golden arowana unplace	0.002	5	NW_017371514.1	26	96	928518	4	1	FOR	12445687	26
100225406	69	Unknown product	uk																						Scleropages formosus breed golden arowana unplace	4e-05	5	NW_017372073.1	41	90	86866	1	1	REV	244958	41
100225420	69	Unknown product	uk																						Scleropages formosus breed golden arowana unplace	0.038	1	NW_017371990.1	36	88	2003615	3	1	FOR	9679714	36
100225429	69	Unknown product	uk																						Scleropages formosus breed golden arowana unplace	0.038	3	NW_017372109.1	20	100	6776281	1	1	REV	7360143	20
100225449	69	Unknown product	uk																						Scleropages formosus breed golden arowana unplace	3e-06	2	NW_017372163.1	35	94	6476295	1	1	FOR	16110036	35
100225631	69	Unknown product	uk																						Scleropages formosus breed golden arowana unplace	0.01	2	NW_017371538.1	21	100	663401	1	1	FOR	1542766	21
100225631	69	Unknown product	uk																						Scleropages formosus breed golden arowana unplace	0.01	2	NW_017371538.1	21	100	663401	1	1	FOR	1542766	21
100225657	69	Unknown product	uk																						Scleropages formosus breed golden arowana unplace	0.038	1	NW_017371593.1	20	100	1169843	1	1	REV	9919444	20
100225683	69	Unknown product	uk																						Scleropages formosus breed golden arowana unplace	0.01	1	NW_017371669.1	21	100	473375	3	1	REV	3316247	21
100225684	69	Unknown product	uk																						Scleropages formosus breed golden arowana unplace	0.01	1	NW_017371669.1	21	100	473375	3	1	REV	3316247	21
100225967	69	Unknown product	uk																						Scleropages formosus breed golden arowana unplace	3e-06	5	NW_017372381.1	47	89	1378785	1	1	REV	1718245	47
100226154	69	Unknown product	uk																						Scleropages formosus breed golden arowana unplace	0.038	1	NW_017372153.1	20	100	7393943	1	1	REV	9761308	20
100226259	69	Unknown product	uk																						Scleropages formosus breed golden arowana unplace	1e-05	5	NW_017371532.1	26	100	446945	1	1	FOR	3016556	26
100226266	69	Unknown product	uk																						Scleropages formosus breed golden arowana unplace	1e-05	2	NW_017371576.1	30	96	268695	1	1	FOR	1682711	30
100226288	69	Unknown product	uk																						Scleropages formosus breed golden arowana unplace	0.0006	4	NW_017372260.1	35	91	148567	1	1	FOR	9790078	35
100226293	69	Unknown product	uk																						Scleropages formosus breed golden arowana unplace	0.038	2	NW_017371836.1	20	100	50591	4	1	REV	102116	20
100226444	69	Unknown product	uk																						Scleropages formosus breed golden arowana unplace	0.038	1	NW_017371479.1	20	100	2132443	7	1	REV	2584414	20
100226594	69	Unknown product	uk																						Scleropages formosus breed golden arowana unplace	0.038	2	NW_017371553.1	36	88	5878354	1	1	FOR	8898194	36
100226607	69	Unknown product	uk																						Scleropages formosus breed golden arowana unplace	0.01	3	NW_017371926.1	21	100	9758817	16	1	REV	10599567	21
100226720	69	Unknown product	uk																						Scleropages formosus breed golden arowana unplace	0.038	1	NW_017371627.1	28	92	3469350	3	1	FOR	3500145	28
100226738	69	Unknown product	uk																						Scleropages formosus breed golden arowana unplace	0.038	1	NW_017371551.1	20	100	2348109	1	1	REV	2586958	20
100226745	69	Unknown product	uk																						Scleropages formosus breed golden arowana unplace	0.038	3	NW_017372299.1	20	100	1603199	7	1	FOR	1928444	20
100226746	69	Unknown product	uk																						Scleropages formosus breed golden arowana unplace	0.038	1	NW_017372109.1	24	95	6310767	3	1	FOR	7360143	24
100226969	69	Unknown product	uk																						Scleropages formosus breed golden arowana unplace	0.0002	1	NW_017371539.1	24	100	8720589	4	1	FOR	9171075	24
100226969	69	Unknown product	uk																						Scleropages formosus breed golden arowana unplace	0.0002	1	NW_017371539.1	24	100	8720589	4	1	FOR	9171075	24
100227089	69	Unknown product	uk																						Scleropages formosus breed golden arowana unplace	0.038	2	NW_017371926.1	24	95	2496579	1	1	REV	10599567	24
100227302	69	Unknown product	uk																						Scleropages formosus breed golden arowana unplace	6e-07	5	NW_017371530.1	36	94	1004675	1	1	REV	1091886	36
100227799	69	Unknown product	uk																						Scleropages formosus breed golden arowana unplace	0.002	5	NW_017371735.1	42	88	9542935	1	1	FOR	9752699	42
100228417	69	Unknown product	uk																						Scleropages formosus breed golden arowana unplace	0.01	1	NW_017372011.1	21	100	1713146	21	1	REV	3880315	21
100228530	69	Unknown product	uk																						Scleropages formosus breed golden arowana unplace	0.01	4	NW_017371514.1	21	100	10946333	3	1	REV	12445687	21
100228666	69	Unknown product	uk																						Scleropages formosus breed golden arowana unplace	0.01	1	NW_017371937.1	21	100	3756635	10	1	FOR	11279338	21
100228802	69	Unknown product	uk																						Scleropages formosus breed golden arowana unplace	3e-06	5	NW_017371549.1	35	94	180096	1	1	FOR	3261483	35
100228968	69	Unknown product	uk																						Scleropages formosus breed golden arowana unplace	0.038	1	NW_017371874.1	20	100	3186804	4	1	FOR	11832447	20
100228969	69	Unknown product	uk																						Scleropages formosus breed golden arowana unplace	0.038	2	NW_017371735.1	20	100	6882018	5	1	FOR	9752699	20
100229544	69	Unknown product	uk																						Scleropages formosus breed golden arowana unplace	0.038	1	NW_017372392.1	20	100	2189824	1	1	REV	3542826	20
100229547	69	Unknown product	uk																						Scleropages formosus breed golden arowana unplace	0.038	1	NW_017372392.1	20	100	2189824	1	1	REV	3542826	20
100222032	69	XM_018737946.1 PREDICTED: Scleropages formosus regulator of G-protein signaling 12 (rgs12) mRNA	uc	REFSEQNUC	1e-20																				PREDICTED: Scleropages formosus regulator of G-pr	1e-20	5	XM_018737946.1	67	94	2639	1	1	FOR	3716	67	PREDICTED: regulator of G-protein signaling 12 [S	2e-06	9	XP_018593462.1	22	100	808	3	1	FOR	1152	22
100229088	69	Unknown product	uk																																		PREDICTED: uncharacterized protein LOC108930831 i	2e-07	25	XP_018601788.1	19	100	237	3	3	REV	275	58
100229089	69	Unknown product	uk																																		PREDICTED: uncharacterized protein LOC108930831 i	2e-07	25	XP_018601788.1	19	100	236	3	5	REV	275	97
100229091	69	Unknown product	uk																																		PREDICTED: uncharacterized protein LOC108930831 i	7e-08	25	XP_018601788.1	20	100	238	3	3	REV	275	58
100229092	69	Unknown product	uk																																		PREDICTED: uncharacterized protein LOC108930831 i	3e-07	25	XP_018601788.1	21	90	238	3	1	REV	275	21
100229093	69	Unknown product	uk																																		PREDICTED: uncharacterized protein LOC108930831 i	5e-08	25	XP_018601788.1	20	100	237	3	2	REV	275	42
100229090	69	Unknown product	uk																																		PREDICTED: uncharacterized protein LOC108922769 i	2e-06	25	XP_018588611.1	21	76	2435	5	2	FOR	2464	44
100229090	69	Unknown product	uk																																		PREDICTED: uncharacterized protein LOC108922769 i	2e-06	25	XP_018588611.1	21	76	2435	5	2	FOR	2464	44
100224372	69	Unknown product	uk																																		PREDICTED: uncharacterized protein LOC108918611 i	0.033	4	XP_018581566.1	18	88	72	3	1	FOR	305	18
100192806	69	Unknown product	uk																																		PREDICTED: N-acetyl-D-glucosamine kinase isoform	0.002	7	XP_018584107.1	18	77	269	2	1	REV	394	18
100167089	69	XM_016516164.1 PREDICTED: Sinocyclocheilus rhinocerous monocarboxylate transporter 6-like (LOC107711222) mRNA	tr	REFSEQMRNA	9e-07																																PREDICTED: monocarboxylate transporter 6-like [Sc	0.015	2	XP_018600803.1	22	72	71	3	1	FOR	507	22
100194417	69	Unknown product	uk																																		PREDICTED: LOW QUALITY PROTEIN: putative RNA-bind	0.0008	1	XP_018597409.1	18	88	172	3	1	REV	777	18
100212849	69	XM_014148791.1 PREDICTED: Salmo salar midnolin-like (LOC106573601) mRNA	uc	REFSEQMRNA	6e-11																																PREDICTED: LOW QUALITY PROTEIN: midnolin-like [Sc	0.056	1	XP_018583712.1	16	87	358	3	1	FOR	530	16
100223767	69	Unknown product	uk																																		PREDICTED: kelch-like protein 24 [Scleropages for	2e-05	1	XP_018609214.1	22	90	192	3	1	REV	600	22
100189242	69	Unknown product	uk																																		PREDICTED: high affinity cAMP-specific and IBMX-i	0.007	5	XP_018619329.1	15	100	723	3	1	REV	818	15
100224135	69	Unknown product	uknm																																		PREDICTED: DNA (cytosine-5)-methyltransferase 3A	0.041	1	XP_018587613.1	19	57	60	6	2	REV	884	30
100224135	69	Unknown product	uk																																		PREDICTED: DNA (cytosine-5)-methyltransferase 3A	0.041	1	XP_018587613.1	19	57	60	6	2	REV	884	30
100229682	69	Unknown product	uknm
100160103	69	Unknown product	uknm
100188505	69	Unknown product	uknm
100188677	69	Unknown product	uknm
100188690	69	Unknown product	uknm
100188928	69	Unknown product	uknm
100189274	69	Unknown product	uknm
100189347	69	Unknown product	uknm
100189365	69	Unknown product	uknm
100189551	69	Unknown product	uknm
100189621	69	Unknown product	uknm
100189668	69	Unknown product	uknm
100189783	69	Unknown product	uknm
100189815	69	Unknown product	uknm
100189851	69	Unknown product	uknm
100190049	69	Unknown product	uknm
100190102	69	Unknown product	uknm
100190130	69	Unknown product	uknm
100190176	69	Unknown product	uknm
100191824	69	Unknown product	uknm
100193105	69	Unknown product	uknm
100193160	69	Unknown product	uknm
100193541	69	Unknown product	uknm
100194402	69	Unknown product	uknm
100194537	69	Unknown product	uknm
100194623	69	Unknown product	uknm
100194807	69	Unknown product	uknm
100194836	69	Unknown product	uknm
100194976	69	Unknown product	uknm
100195223	69	Unknown product	uknm
100195304	69	Unknown product	uknm
100196027	69	Unknown product	uknm
100196415	69	Unknown product	uknm
100197002	69	Unknown product	uknm
100202515	69	Unknown product	uknm
100202526	69	Unknown product	uknm
100202528	69	Unknown product	uknm
100202550	69	Unknown product	uknm
100202564	69	Unknown product	uknm
100202579	69	Unknown product	uknm
100202580	69	Unknown product	uknm
100202603	69	Unknown product	uknm
100202630	69	Unknown product	uknm
100202735	69	Unknown product	uknm
100202771	69	Unknown product	uknm
100202782	69	Unknown product	uknm
100202843	69	Unknown product	uknm
100202916	69	Unknown product	uknm
100202922	69	Unknown product	uknm
100203181	69	Unknown product	uknm
100203198	69	Unknown product	uknm
100203232	69	Unknown product	uknm
100203342	69	Unknown product	uknm
100203342	69	Unknown product	uknm
100203345	69	Unknown product	uknm
100203520	69	Unknown product	uknm
100203665	69	Unknown product	uknm
100203666	69	Unknown product	uknm
100211291	69	Unknown product	uknm
100212709	69	Unknown product	uknm
100212710	69	Unknown product	uknm
100212757	69	Unknown product	uknm
100212758	69	Unknown product	uknm
100212802	69	Unknown product	uknm
100212804	69	Unknown product	uknm
100212810	69	Unknown product	uknm
100212810	69	Unknown product	uknm
100212816	69	Unknown product	uknm
100212816	69	Unknown product	uknm
100212835	69	Unknown product	uknm
100212851	69	Unknown product	uknm
100212852	69	Unknown product	uknm
100212857	69	Unknown product	uknm
100212858	69	Unknown product	uknm
100212860	69	Unknown product	uknm
100212868	69	Unknown product	uknm
100212879	69	Unknown product	uknm
100212880	69	Unknown product	uknm
100212920	69	Unknown product	uknm
100212920	69	Unknown product	uknm
100212931	69	Unknown product	uknm
100212936	69	Unknown product	uknm
100212938	69	Unknown product	uknm
100212939	69	Unknown product	uknm
100212968	69	Unknown product	uknm
100212980	69	Unknown product	uknm
100212980	69	Unknown product	uknm
100212983	69	Unknown product	uknm
100213009	69	Unknown product	uknm
100213017	69	Unknown product	uknm
100213019	69	Unknown product	uknm
100213021	69	Unknown product	uknm
100213024	69	Unknown product	uknm
100213030	69	Unknown product	uknm
100213059	69	Unknown product	uknm
100213114	69	Unknown product	uknm
100213135	69	Unknown product	uknm
100213152	69	Unknown product	uknm
100213153	69	Unknown product	uknm
100213155	69	Unknown product	uknm
100213208	69	Unknown product	uknm
100213238	69	Unknown product	uknm
100213249	69	Unknown product	uknm
100213250	69	Unknown product	uknm
100213254	69	Unknown product	uknm
100213254	69	Unknown product	uknm
100213330	69	Unknown product	uknm
100213331	69	Unknown product	uknm
100213413	69	Unknown product	uknm
100213413	69	Unknown product	uknm
100213677	69	Unknown product	uknm
100213678	69	Unknown product	uknm
100213855	69	Unknown product	uknm
100213856	69	Unknown product	uknm
100213953	69	Unknown product	uknm
100214043	69	Unknown product	uknm
100214147	69	Unknown product	uknm
100214228	69	Unknown product	uknm
100214228	69	Unknown product	uknm
100214490	69	Unknown product	uknm
100214491	69	Unknown product	uknm
100214674	69	Unknown product	uknm
100214687	69	Unknown product	uknm
100215180	69	Unknown product	uknm
100215681	69	Unknown product	uknm
100215735	69	Unknown product	uknm
100215782	69	Unknown product	uknm
100215868	69	Unknown product	uknm
100216050	69	Unknown product	uknm
100216077	69	Unknown product	uknm
100216329	69	Unknown product	uknm
100216457	69	Unknown product	uknm
100216457	69	Unknown product	uknm
100216468	69	Unknown product	uknm
100217590	69	Unknown product	uknm
100217603	69	Unknown product	uknm
100217604	69	Unknown product	uknm
100217609	69	Unknown product	uknm
100217613	69	Unknown product	uknm
100217616	69	Unknown product	uknm
100217649	69	Unknown product	uknm
100217650	69	Unknown product	uknm
100217658	69	Unknown product	uknm
100217662	69	Unknown product	uknm
100217670	69	Unknown product	uknm
100217698	69	Unknown product	uknm
100217701	69	Unknown product	uknm
100217718	69	Unknown product	uknm
100217722	69	Unknown product	uknm
100217723	69	Unknown product	uknm
100217744	69	Unknown product	uknm
100217759	69	Unknown product	uknm
100217760	69	Unknown product	uknm
100217761	69	Unknown product	uknm
100217764	69	Unknown product	uknm
100217790	69	Unknown product	uknm
100217795	69	Unknown product	uknm
100217806	69	Unknown product	uknm
100217819	69	Unknown product	uknm
100217820	69	Unknown product	uknm
100217829	69	Unknown product	uknm
100217829	69	Unknown product	uknm
100217834	69	Unknown product	uknm
100217835	69	Unknown product	uknm
100217840	69	Unknown product	uknm
100217909	69	Unknown product	uknm
100217910	69	Unknown product	uknm
100217920	69	Unknown product	uknm
100217920	69	Unknown product	uknm
100217946	69	Unknown product	uknm
100217949	69	Unknown product	uknm
100217950	69	Unknown product	uknm
100217996	69	Unknown product	uknm
100217996	69	Unknown product	uknm
100218026	69	Unknown product	uknm
100218026	69	Unknown product	uknm
100219901	69	Unknown product	uknm
100219902	69	Unknown product	uknm
100219932	69	Unknown product	uknm
100219956	69	Unknown product	uknm
100219956	69	Unknown product	uknm
100219989	69	Unknown product	uknm
100219989	69	Unknown product	uknm
100220026	69	Unknown product	uknm
100220027	69	Unknown product	uknm
100220040	69	Unknown product	uknm
100220041	69	Unknown product	uknm
100220043	69	Unknown product	uknm
100220043	69	Unknown product	uknm
100220058	69	Unknown product	uknm
100220059	69	Unknown product	uknm
100220065	69	Unknown product	uknm
100220069	69	Unknown product	uknm
100220074	69	Unknown product	uknm
100220075	69	Unknown product	uknm
100220093	69	Unknown product	uknm
100220094	69	Unknown product	uknm
100220103	69	Unknown product	uknm
100220114	69	Unknown product	uknm
100220117	69	Unknown product	uknm
100220118	69	Unknown product	uknm
100220124	69	Unknown product	uknm
100220127	69	Unknown product	uknm
100220133	69	Unknown product	uknm
100220137	69	Unknown product	uknm
100220138	69	Unknown product	uknm
100220154	69	Unknown product	uknm
100220161	69	Unknown product	uknm
100220228	69	Unknown product	uknm
100220229	69	Unknown product	uknm
100220230	69	Unknown product	uknm
100220315	69	Unknown product	uknm
100220316	69	Unknown product	uknm
100220328	69	Unknown product	uknm
100220381	69	Unknown product	uknm
100220477	69	Unknown product	uknm
100220477	69	Unknown product	uknm
100220485	69	Unknown product	uknm
100220485	69	Unknown product	uknm
100220503	69	Unknown product	uknm
100220619	69	Unknown product	uknm
100220712	69	Unknown product	uknm
100220719	69	Unknown product	uknm
100220732	69	Unknown product	uknm
100220758	69	Unknown product	uknm
100220791	69	Unknown product	uknm
100220921	69	Unknown product	uknm
100220922	69	Unknown product	uknm
100220929	69	Unknown product	uknm
100220930	69	Unknown product	uknm
100220931	69	Unknown product	uknm
100221057	69	Unknown product	uknm
100221057	69	Unknown product	uknm
100221064	69	Unknown product	uknm
100221090	69	Unknown product	uknm
100221091	69	Unknown product	uknm
100221108	69	Unknown product	uknm
100221109	69	Unknown product	uknm
100221208	69	Unknown product	uknm
100221209	69	Unknown product	uknm
100221246	69	Unknown product	uknm
100221247	69	Unknown product	uknm
100221307	69	Unknown product	uknm
100221308	69	Unknown product	uknm
100221310	69	Unknown product	uknm
100221311	69	Unknown product	uknm
100221348	69	Unknown product	uknm
100221774	69	Unknown product	uknm
100221775	69	Unknown product	uknm
100221775	69	Unknown product	uknm
100221794	69	Unknown product	uknm
100221795	69	Unknown product	uknm
100221800	69	Unknown product	uknm
100221800	69	Unknown product	uknm
100221809	69	Unknown product	uknm
100221816	69	Unknown product	uknm
100221816	69	Unknown product	uknm
100221834	69	Unknown product	uknm
100221844	69	Unknown product	uknm
100221851	69	Unknown product	uknm
100221852	69	Unknown product	uknm
100221853	69	Unknown product	uknm
100221857	69	Unknown product	uknm
100221857	69	Unknown product	uknm
100221867	69	Unknown product	uknm
100221868	69	Unknown product	uknm
100221870	69	Unknown product	uknm
100221871	69	Unknown product	uknm
100221872	69	Unknown product	uknm
100221875	69	Unknown product	uknm
100221875	69	Unknown product	uknm
100221881	69	Unknown product	uknm
100221891	69	Unknown product	uknm
100221940	69	Unknown product	uknm
100221941	69	Unknown product	uknm
100221945	69	Unknown product	uknm
100221963	69	Unknown product	uknm
100222586	69	Unknown product	uknm
100222586	69	Unknown product	uknm
100222608	69	Unknown product	uknm
100222618	69	Unknown product	uknm
100222618	69	Unknown product	uknm
100222619	69	Unknown product	uknm
100222648	69	Unknown product	uknm
100222701	69	Unknown product	uknm
100222739	69	Unknown product	uknm
100222789	69	Unknown product	uknm
100222790	69	Unknown product	uknm
100222791	69	Unknown product	uknm
100222812	69	Unknown product	uknm
100222823	69	Unknown product	uknm
100222824	69	Unknown product	uknm
100222823	69	Unknown product	uknm
100222836	69	Unknown product	uknm
100222836	69	Unknown product	uknm
100222859	69	Unknown product	uknm
100222867	69	Unknown product	uknm
100222868	69	Unknown product	uknm
100222869	69	Unknown product	uknm
100222875	69	Unknown product	uknm
100222875	69	Unknown product	uknm
100222876	69	Unknown product	uknm
100222913	69	Unknown product	uknm
100222913	69	Unknown product	uknm
100222916	69	Unknown product	uknm
100222927	69	Unknown product	uknm
100222961	69	Unknown product	uknm
100222961	69	Unknown product	uknm
100223015	69	Unknown product	uknm
100223051	69	Unknown product	uknm
100223136	69	Unknown product	uknm
100223161	69	Unknown product	uknm
100223162	69	Unknown product	uknm
100223168	69	Unknown product	uknm
100223169	69	Unknown product	uknm
100223199	69	Unknown product	uknm
100223200	69	Unknown product	uknm
100223205	69	Unknown product	uknm
100223205	69	Unknown product	uknm
100223229	69	Unknown product	uknm
100223312	69	Unknown product	uknm
100223404	69	Unknown product	uknm
100223406	69	Unknown product	uknm
100223406	69	Unknown product	uknm
100223410	69	Unknown product	uknm
100223422	69	Unknown product	uknm
100223423	69	Unknown product	uknm
100223568	69	Unknown product	uknm
100223572	69	Unknown product	uknm
100223579	69	Unknown product	uknm
100223580	69	Unknown product	uknm
100223581	69	Unknown product	uknm
100223588	69	Unknown product	uknm
100223600	69	Unknown product	uknm
100223601	69	Unknown product	uknm
100223602	69	Unknown product	uknm
100223605	69	Unknown product	uknm
100223605	69	Unknown product	uknm
100223609	69	Unknown product	uknm
100223609	69	Unknown product	uknm
100223613	69	Unknown product	uknm
100223614	69	Unknown product	uknm
100223624	69	Unknown product	uknm
100223625	69	Unknown product	uknm
100223632	69	Unknown product	uknm
100223633	69	Unknown product	uknm
100223634	69	Unknown product	uknm
100223636	69	Unknown product	uknm
100223661	69	Unknown product	uknm
100223662	69	Unknown product	uknm
100223666	69	Unknown product	uknm
100223673	69	Unknown product	uknm
100223673	69	Unknown product	uknm
100223674	69	Unknown product	uknm
100223684	69	Unknown product	uknm
100223685	69	Unknown product	uknm
100223700	69	Unknown product	uknm
100224099	69	Unknown product	uknm
100224108	69	Unknown product	uknm
100224120	69	Unknown product	uknm
100224139	69	Unknown product	uknm
100224140	69	Unknown product	uknm
100224144	69	Unknown product	uknm
100224145	69	Unknown product	uknm
100224146	69	Unknown product	uknm
100224178	69	Unknown product	uknm
100224193	69	Unknown product	uknm
100224194	69	Unknown product	uknm
100224197	69	Unknown product	uknm
100224198	69	Unknown product	uknm
100224235	69	Unknown product	uknm
100224280	69	Unknown product	uknm
100224284	69	Unknown product	uknm
100224318	69	Unknown product	uknm
100224322	69	Unknown product	uknm
100224323	69	Unknown product	uknm
100224355	69	Unknown product	uknm
100224355	69	Unknown product	uknm
100224355	69	Unknown product	uknm
100224374	69	Unknown product	uknm
100224374	69	Unknown product	uknm
100224384	69	Unknown product	uknm
100224385	69	Unknown product	uknm
100224387	69	Unknown product	uknm
100224397	69	Unknown product	uknm
100224493	69	Unknown product	uknm
100224497	69	Unknown product	uknm
100224516	69	Unknown product	uknm
100224517	69	Unknown product	uknm
100224521	69	Unknown product	uknm
100224522	69	Unknown product	uknm
100224526	69	Unknown product	uknm
100224528	69	Unknown product	uknm
100224529	69	Unknown product	uknm
100224537	69	Unknown product	uknm
100224538	69	Unknown product	uknm
100224539	69	Unknown product	uknm
100224542	69	Unknown product	uknm
100224542	69	Unknown product	uknm
100224543	69	Unknown product	uknm
100224545	69	Unknown product	uknm
100224546	69	Unknown product	uknm
100224545	69	Unknown product	uknm
100224558	69	Unknown product	uknm
100224559	69	Unknown product	uknm
100224575	69	Unknown product	uknm
100224861	69	Unknown product	uknm
100224862	69	Unknown product	uknm
100224864	69	Unknown product	uknm
100224865	69	Unknown product	uknm
100224865	69	Unknown product	uknm
100224878	69	Unknown product	uknm
100224878	69	Unknown product	uknm
100224882	69	Unknown product	uknm
100224899	69	Unknown product	uknm
100224915	69	Unknown product	uknm
100224916	69	Unknown product	uknm
100224917	69	Unknown product	uknm
100224922	69	Unknown product	uknm
100224923	69	Unknown product	uknm
100224923	69	Unknown product	uknm
100224924	69	Unknown product	uknm
100224925	69	Unknown product	uknm
100224951	69	Unknown product	uknm
100224952	69	Unknown product	uknm
100224959	69	Unknown product	uknm
100224960	69	Unknown product	uknm
100224973	69	Unknown product	uknm
100225006	69	Unknown product	uknm
100225012	69	Unknown product	uknm
100225027	69	Unknown product	uknm
100225027	69	Unknown product	uknm
100225027	69	Unknown product	uknm
100225032	69	Unknown product	uknm
100225086	69	Unknown product	uknm
100225087	69	Unknown product	uknm
100225119	69	Unknown product	uknm
100225133	69	Unknown product	uknm
100225149	69	Unknown product	uknm
100225150	69	Unknown product	uknm
100225151	69	Unknown product	uknm
100225151	69	Unknown product	uknm
100225159	69	Unknown product	uknm
100225160	69	Unknown product	uknm
100225161	69	Unknown product	uknm
100225170	69	Unknown product	uknm
100225216	69	Unknown product	uknm
100225217	69	Unknown product	uknm
100225398	69	Unknown product	uknm
100225399	69	Unknown product	uknm
100225401	69	Unknown product	uknm
100225402	69	Unknown product	uknm
100225411	69	Unknown product	uknm
100225458	69	Unknown product	uknm
100225464	69	Unknown product	uknm
100225465	69	Unknown product	uknm
100225466	69	Unknown product	uknm
100225488	69	Unknown product	uknm
100225488	69	Unknown product	uknm
100225576	69	Unknown product	uknm
100225577	69	Unknown product	uknm
100225577	69	Unknown product	uknm
100225583	69	Unknown product	uknm
100225609	69	Unknown product	uknm
100225617	69	Unknown product	uknm
100225623	69	Unknown product	uknm
100225624	69	Unknown product	uknm
100225623	69	Unknown product	uknm
100225632	69	Unknown product	uknm
100225638	69	Unknown product	uknm
100225639	69	Unknown product	uknm
100225640	69	Unknown product	uknm
100225644	69	Unknown product	uknm
100225645	69	Unknown product	uknm
100225650	69	Unknown product	uknm
100225651	69	Unknown product	uknm
100225652	69	Unknown product	uknm
100225658	69	Unknown product	uknm
100225664	69	Unknown product	uknm
100225665	69	Unknown product	uknm
100225664	69	Unknown product	uknm
100225670	69	Unknown product	uknm
100225675	69	Unknown product	uknm
100225676	69	Unknown product	uknm
100225912	69	Unknown product	uknm
100225913	69	Unknown product	uknm
100225914	69	Unknown product	uknm
100225923	69	Unknown product	uknm
100225923	69	Unknown product	uknm
100225985	69	Unknown product	uknm
100225986	69	Unknown product	uknm
100226013	69	Unknown product	uknm
100226029	69	Unknown product	uknm
100226030	69	Unknown product	uknm
100226039	69	Unknown product	uknm
100226040	69	Unknown product	uknm
100226041	69	Unknown product	uknm
100226051	69	Unknown product	uknm
100226052	69	Unknown product	uknm
100226053	69	Unknown product	uknm
100226053	69	Unknown product	uknm
100226059	69	Unknown product	uknm
100226060	69	Unknown product	uknm
100226060	69	Unknown product	uknm
100226061	69	Unknown product	uknm
100226105	69	Unknown product	uknm
100226106	69	Unknown product	uknm
100226107	69	Unknown product	uknm
100226112	69	Unknown product	uknm
100226113	69	Unknown product	uknm
100226114	69	Unknown product	uknm
100226114	69	Unknown product	uknm
100226119	69	Unknown product	uknm
100226120	69	Unknown product	uknm
100226121	69	Unknown product	uknm
100226122	69	Unknown product	uknm
100226137	69	Unknown product	uknm
100226138	69	Unknown product	uknm
100226152	69	Unknown product	uknm
100226153	69	Unknown product	uknm
100226251	69	Unknown product	uknm
100226252	69	Unknown product	uknm
100226253	69	Unknown product	uknm
100226274	69	Unknown product	uknm
100226275	69	Unknown product	uknm
100226287	69	Unknown product	uknm
100226294	69	Unknown product	uknm
100226295	69	Unknown product	uknm
100226296	69	Unknown product	uknm
100226348	69	Unknown product	uknm
100226363	69	Unknown product	uknm
100226364	69	Unknown product	uknm
100226392	69	Unknown product	uknm
100226392	69	Unknown product	uknm
100226393	69	Unknown product	uknm
100226400	69	Unknown product	uknm
100226401	69	Unknown product	uknm
100226438	69	Unknown product	uknm
100226439	69	Unknown product	uknm
100226440	69	Unknown product	uknm
100226445	69	Unknown product	uknm
100226447	69	Unknown product	uknm
100226450	69	Unknown product	uknm
100226451	69	Unknown product	uknm
100226451	69	Unknown product	uknm
100226458	69	Unknown product	uknm
100226459	69	Unknown product	uknm
100226458	69	Unknown product	uknm
100226460	69	Unknown product	uknm
100226458	69	Unknown product	uknm
100226464	69	Unknown product	uknm
100226465	69	Unknown product	uknm
100226585	69	Unknown product	uknm
100226586	69	Unknown product	uknm
100226600	69	Unknown product	uknm
100226600	69	Unknown product	uknm
100226637	69	Unknown product	uknm
100226638	69	Unknown product	uknm
100226638	69	Unknown product	uknm
100226638	69	Unknown product	uknm
100226654	69	Unknown product	uknm
100226655	69	Unknown product	uknm
100226656	69	Unknown product	uknm
100226656	69	Unknown product	uknm
100226699	69	Unknown product	uknm
100226700	69	Unknown product	uknm
100226701	69	Unknown product	uknm
100226700	69	Unknown product	uknm
100226700	69	Unknown product	uknm
100226718	69	Unknown product	uknm
100226719	69	Unknown product	uknm
100226729	69	Unknown product	uknm
100226730	69	Unknown product	uknm
100226729	69	Unknown product	uknm
100226737	69	Unknown product	uknm
100226747	69	Unknown product	uknm
100226754	69	Unknown product	uknm
100226889	69	Unknown product	uknm
100226890	69	Unknown product	uknm
100226970	69	Unknown product	uknm
100226971	69	Unknown product	uknm
100226979	69	Unknown product	uknm
100226979	69	Unknown product	uknm
100226979	69	Unknown product	uknm
100227166	69	Unknown product	uknm
100227167	69	Unknown product	uknm
100227175	69	Unknown product	uknm
100227176	69	Unknown product	uknm
100227177	69	Unknown product	uknm
100227178	69	Unknown product	uknm
100227183	69	Unknown product	uknm
100227184	69	Unknown product	uknm
100227312	69	Unknown product	uknm
100227313	69	Unknown product	uknm
100227362	69	Unknown product	uknm
100227363	69	Unknown product	uknm
100227496	69	Unknown product	uknm
100227532	69	Unknown product	uknm
100227542	69	Unknown product	uknm
100227542	69	Unknown product	uknm
100227542	69	Unknown product	uknm
100227543	69	Unknown product	uknm
100227542	69	Unknown product	uknm
100227542	69	Unknown product	uknm
100227562	69	Unknown product	uknm
100227563	69	Unknown product	uknm
100227564	69	Unknown product	uknm
100227665	69	Unknown product	uknm
100227666	69	Unknown product	uknm
100227808	69	Unknown product	uknm
100227809	69	Unknown product	uknm
100227808	69	Unknown product	uknm
100227808	69	Unknown product	uknm
100228004	69	Unknown product	uknm
100228004	69	Unknown product	uknm
100228004	69	Unknown product	uknm
100228005	69	Unknown product	uknm
100228134	69	Unknown product	uknm
100228135	69	Unknown product	uknm
100228163	69	Unknown product	uknm
100228164	69	Unknown product	uknm
100228164	69	Unknown product	uknm
100228163	69	Unknown product	uknm
100228163	69	Unknown product	uknm
100228416	69	Unknown product	uknm
100228420	69	Unknown product	uknm
100228531	69	Unknown product	uknm
100228532	69	Unknown product	uknm
100228533	69	Unknown product	uknm
100228533	69	Unknown product	uknm
100228665	69	Unknown product	uknm
100228667	69	Unknown product	uknm
100228680	69	Unknown product	uknm
100228681	69	Unknown product	uknm
100228825	69	Unknown product	uknm
100228826	69	Unknown product	uknm
100228827	69	Unknown product	uknm
100228826	69	Unknown product	uknm
100228828	69	Unknown product	uknm
100228845	69	Unknown product	uknm
100228846	69	Unknown product	uknm
100228935	69	Unknown product	uknm
100228936	69	Unknown product	uknm
100228935	69	Unknown product	uknm
100228967	69	Unknown product	uknm
100228967	69	Unknown product	uknm
100228967	69	Unknown product	uknm
100228967	69	Unknown product	uknm
100229069	69	Unknown product	uknm
100229196	69	Unknown product	uknm
100229197	69	Unknown product	uknm
100229198	69	Unknown product	uknm
100229199	69	Unknown product	uknm
100229198	69	Unknown product	uknm
100229198	69	Unknown product	uknm
100229198	69	Unknown product	uknm
100229545	69	Unknown product	uknm
100229546	69	Unknown product	uknm
100229681	69	Unknown product	uknm
100231264	69	Unknown product	uknm
100231265	69	Unknown product	uknm
100231265	69	Unknown product	uknm
100231267	69	Unknown product	uknm
100231268	69	Unknown product	uknm
100231270	69	Unknown product	uknm
100231271	69	Unknown product	uknm
100231272	69	Unknown product	uknm
100234976	69	Unknown product	uknm

## Sheet: Plan1
Ensembl biomart
zebrafish
Amazon Molly	Poecilia formosa
cavefish
cod
platyfish	Xiphophorus maculatus
tetraodon
tilapia
	parei na 303
